# Supplementary material for: HDAC Inhibition with Valproate Improves Direct Cytotoxicity of Monocytes against Mesothelioma Tumor Cells
Source: Cancers (Basel). 2022 Apr 26;14(9):2164. doi: 10.3390/cancers14092164 (PMC9100202; doi:10.3390/cancers14092164)
Supplement: Supplementary file 1 [file cancers-14-02164-s001.zip]

Archive with 15 entries (11 files):
- cancers-1660468-supplementary-final/
- cancers-1660468-supplementary-final/Supplementary files/
- cancers-1660468-supplementary-final/Supplementary files/cancers-1660468-suppl-proofread.pdf
- cancers-1660468-supplementary-final/Supplementary files/Table/
- cancers-1660468-supplementary-final/Supplementary files/Table/Table S1_Results of DGEA between conditions D1 and D0.xlsx
- cancers-1660468-supplementary-final/Supplementary files/Table/Table S2_Results of DGEA between conditions D1+VPA and D1.xlsx
- cancers-1660468-supplementary-final/Supplementary files/Table/Table S3_Results of DGEA between conditions D1+VPA and D0.xlsx
- cancers-1660468-supplementary-final/Supplementary files/Table/Table S4_Gene ontology classification and pathway enrichment analysis.xlsx
- cancers-1660468-supplementary-final/Supplementary files/Video/
- cancers-1660468-supplementary-final/Supplementary files/Video/Video S1.avi
- cancers-1660468-supplementary-final/Supplementary files/Video/Video S2.avi
- cancers-1660468-supplementary-final/Supplementary files/Video/Video S3.mp4
- cancers-1660468-supplementary-final/Supplementary files/Video/Video S4.mp4
- cancers-1660468-supplementary-final/Supplementary files/Video/Video S5.avi
- cancers-1660468-supplementary-final/Supplementary files/Video/Video S6.avi
