# Supplementary material for: HDAC Inhibition with Valproate Improves Direct Cytotoxicity of Monocytes against Mesothelioma Tumor Cells
Source: Cancers (Basel). 2022 Apr 26;14(9):2164. doi: 10.3390/cancers14092164 (PMC9100202; doi:10.3390/cancers14092164)
Supplement: Supplementary file 1 [file cancers-14-02164-s001.zip › cancers-1660468-supplementary-final/Supplementary files/Table/Table S1_Results of DGEA between conditions D1 and D0.xlsx]

## Sheet: DEG_table_d1_zero
ensembl_gene_id	gene_symbol	gene_name	locus_group	baseMean	log2FoldChange	lfcSE	pvalue	padj
ENSG00000168917	SLC35G2	solute carrier family 35 member G2	protein-coding	31.339	0.80132	0.342441	9.57414e-06	0.28798
ENSG00000286190	LOC728392	uncharacterized LOC728392	protein-coding	42.4003	-0.806007	0.324239	2.88247e-05	0.289006
ENSG00000105419	MEIS3	Meis homeobox 3	protein-coding	142.725	0.607939	0.372278	2.14341e-05	0.289006
ENSG00000264757	MIR3198-1	microRNA 3198-1	ncRNA	49.9007	-0.677036	0.357125	4.49584e-05	0.338076
ENSG00000185519	FAM131C	family with sequence similarity 131 member C	protein-coding	45.5356	0.424401	0.38302	0.00031701	0.37132
ENSG00000241720	NA	NA	NA	36.7617	0.670853	0.335693	0.000303665	0.37132
ENSG00000226015	CCT8P1	chaperonin containing TCP1 subunit 8 pseudogene 1	pseudo	24.5085	-0.619756	0.352737	0.000281643	0.37132
ENSG00000136541	ERMN	ermin	protein-coding	43.1139	-0.655341	0.347065	0.000205119	0.37132
ENSG00000272211	NA	NA	NA	49.1819	-0.665495	0.341051	0.000250463	0.37132
ENSG00000163596	ICA1L	islet cell autoantigen 1 like	protein-coding	11.4754	-0.441719	0.380189	0.000413733	0.37132
ENSG00000164056	SPRY1	sprouty RTK signaling antagonist 1	protein-coding	42.425	-0.549192	0.365232	0.000370052	0.37132
ENSG00000145623	OSMR	oncostatin M receptor	protein-coding	11.2847	-0.503305	0.377279	0.000142201	0.37132
ENSG00000153922	CHD1	chromodomain helicase DNA binding protein 1	protein-coding	2161.45	-0.692354	0.341281	0.000138157	0.37132
ENSG00000215022	LOC100130357	uncharacterized LOC100130357	ncRNA	146.447	-0.583218	0.357952	0.000389258	0.37132
ENSG00000255587	RAB44	RAB44, member RAS oncogene family	protein-coding	31.7528	-0.562817	0.362351	0.000384068	0.37132
ENSG00000230910	NA	NA	NA	29.8418	-0.41552	0.385902	0.000153848	0.37132
ENSG00000172159	FRMD3	FERM domain containing 3	protein-coding	18.3579	-0.554888	0.370637	0.000137617	0.37132
ENSG00000226334	NA	NA	NA	97.8851	-0.575856	0.363096	0.000257039	0.37132
ENSG00000148671	ADIRF	adipogenesis regulatory factor	protein-coding	17.0392	-0.642779	0.361018	6.41436e-05	0.37132
ENSG00000171794	UTF1	undifferentiated embryonic cell transcription factor 1	protein-coding	28.3326	-0.476193	0.379155	0.000196394	0.37132
ENSG00000174885	NLRP6	NLR family pyrin domain containing 6	protein-coding	13.7988	-0.374944	0.388744	0.000185544	0.37132
ENSG00000072952	IRAG1	inositol 1,4,5-triphosphate receptor associated 1	protein-coding	8.08641	-0.445925	0.380018	0.0003824	0.37132
ENSG00000278969	NA	NA	NA	66.1615	-0.549111	0.365393	0.00036292	0.37132
ENSG00000257802	NA	NA	NA	22.8412	-0.586385	0.356466	0.000419724	0.37132
ENSG00000165548	TMEM63C	transmembrane protein 63C	protein-coding	8.08421	-0.384535	0.387378	0.000245433	0.37132
ENSG00000103494	RPGRIP1L	RPGRIP1 like	protein-coding	9.18374	0.363093	0.388952	0.000259908	0.37132
ENSG00000091592	NLRP1	NLR family pyrin domain containing 1	protein-coding	952.191	-0.653295	0.344475	0.000259288	0.37132
ENSG00000179094	PER1	period circadian regulator 1	protein-coding	990.925	-0.558281	0.367296	0.000220583	0.37132
ENSG00000167105	TMEM92	transmembrane protein 92	protein-coding	44.7625	0.446764	0.379767	0.000397335	0.37132
ENSG00000141524	TMC6	transmembrane channel like 6	protein-coding	878.693	-0.7099	0.32865	0.000189726	0.37132
ENSG00000167895	TMC8	transmembrane channel like 8	protein-coding	431.241	-0.708459	0.324232	0.000232893	0.37132
ENSG00000173762	CD7	CD7 molecule	protein-coding	12.8167	-0.305897	0.392383	0.000356444	0.37132
ENSG00000231201	NA	NA	NA	30.6138	-0.564321	0.365148	0.000259123	0.37132
ENSG00000100068	LRP5L	LDL receptor related protein 5 like	pseudo	176.577	-0.684439	0.327685	0.00033096	0.37132
ENSG00000189337	KAZN	kazrin, periplakin interacting protein	protein-coding	8.05091	0.48988	0.367119	0.00116528	0.374847
ENSG00000142765	SYTL1	synaptotagmin like 1	protein-coding	277.768	-0.472532	0.367706	0.0016049	0.374847
ENSG00000261654	NA	NA	NA	14.0777	-0.424158	0.377487	0.00120301	0.374847
ENSG00000277452	RN7SL473P	RNA, 7SL, cytoplasmic 473, pseudogene	pseudo	43.3584	-0.56126	0.35085	0.00112767	0.374847
ENSG00000121486	TRMT1L	tRNA methyltransferase 1 like	protein-coding	139.961	0.629483	0.275733	0.00170007	0.374847
ENSG00000116741	RGS2	regulator of G protein signaling 2	protein-coding	4511.91	-0.465967	0.370391	0.00133131	0.374847
ENSG00000180667	YOD1	YOD1 deubiquitinase	protein-coding	87.8166	-0.668009	0.305721	0.000781921	0.374847
ENSG00000009790	TRAF3IP3	TRAF3 interacting protein 3	protein-coding	773.037	-0.641065	0.325621	0.000821313	0.374847
ENSG00000271855	NA	NA	NA	4.08351	-0.27793	0.392104	0.00128096	0.374847
ENSG00000272735	NA	NA	NA	28.1406	-0.529001	0.362771	0.000793905	0.374847
ENSG00000153201	RANBP2	RAN binding protein 2	protein-coding	883.555	-0.626588	0.318548	0.00129616	0.374847
ENSG00000152117	SMPD4BP	sphingomyelin phosphodiesterase 4B, pseudogene	pseudo	203.225	-0.620575	0.312262	0.00163202	0.374847
ENSG00000230562	NA	NA	NA	22.6717	-0.577028	0.356744	0.000502951	0.374847
ENSG00000138439	FAM117B	family with sequence similarity 117 member B	protein-coding	74.1433	-0.451162	0.373499	0.00120844	0.374847
ENSG00000234193	NA	NA	NA	10.7461	-0.300488	0.390301	0.00133227	0.374847
ENSG00000286864	NA	NA	NA	20.7186	-0.519404	0.362697	0.000990199	0.374847
ENSG00000235151	NA	NA	NA	13.7725	-0.40112	0.380755	0.00113519	0.374847
ENSG00000144677	CTDSPL	CTD small phosphatase like	protein-coding	114.61	-0.472934	0.37063	0.00109413	0.374847
ENSG00000273356	NA	NA	NA	86.5093	-0.594561	0.338813	0.00117251	0.374847
ENSG00000177383	MAGEF1	MAGE family member F1	protein-coding	201.953	0.444886	0.372782	0.00156438	0.374847
ENSG00000230732	NA	NA	NA	16.797	-0.510891	0.36222	0.00125132	0.374847
ENSG00000272677	HNRNPD-DT	HNRNPD divergent transcript	ncRNA	73.1759	-0.632188	0.289539	0.00165293	0.374847
ENSG00000251022	THAP9-AS1	THAP9 antisense RNA 1	ncRNA	338.917	-0.635262	0.325233	0.00092587	0.374847
ENSG00000151014	NOCT	nocturnin	protein-coding	110.317	-0.57337	0.354375	0.00067169	0.374847
ENSG00000109654	TRIM2	tripartite motif containing 2	protein-coding	15.4841	0.390008	0.380313	0.00168407	0.374847
ENSG00000197536	NA	NA	NA	671.057	-0.587172	0.338192	0.00138578	0.374847
ENSG00000230551	NA	NA	NA	178.082	-0.609548	0.321008	0.00165078	0.374847
ENSG00000070808	CAMK2A	calcium/calmodulin dependent protein kinase II alpha	protein-coding	13.377	-0.311989	0.39075	0.000712524	0.374847
ENSG00000287920	NA	NA	NA	13.1879	-0.522837	0.364863	0.000719809	0.374847
ENSG00000112137	PHACTR1	phosphatase and actin regulator 1	protein-coding	774.857	-0.530252	0.362805	0.000769164	0.374847
ENSG00000272379	NA	NA	NA	207.07	-0.579087	0.351888	0.000726254	0.374847
ENSG00000271888	NA	NA	NA	18.5849	-0.518197	0.360634	0.00124725	0.374847
ENSG00000008083	JARID2	jumonji and AT-rich interaction domain containing 2	protein-coding	1685.41	-0.560478	0.346555	0.00150088	0.374847
ENSG00000201519	RNU6-645P	RNA, U6 small nuclear 645, pseudogene	pseudo	33.8117	-0.523689	0.358074	0.00139632	0.374847
ENSG00000007944	MYLIP	myosin regulatory light chain interacting protein	protein-coding	651.864	-0.535501	0.354318	0.00147679	0.374847
ENSG00000184357	H1-5	H1.5 linker histone, cluster member	protein-coding	19.0918	0.32739	0.387775	0.00143665	0.374847
ENSG00000204315	FKBPL	FKBP prolyl isomerase like	protein-coding	54.4407	0.619931	0.313053	0.00162771	0.374847
ENSG00000111850	SMIM8	small integral membrane protein 8	protein-coding	58.6366	0.686728	0.314851	0.000468594	0.374847
ENSG00000111850	LINC01590	long intergenic non-protein coding RNA 1590	ncRNA	58.6366	0.686728	0.314851	0.000468594	0.374847
ENSG00000237499	WAKMAR2	wound and keratinocyte migration associated lncRNA 2	ncRNA	942.528	-0.561316	0.344557	0.00164958	0.374847
ENSG00000164715	LMTK2	lemur tyrosine kinase 2	protein-coding	143.895	-0.575387	0.3469	0.00110036	0.374847
ENSG00000214389	RPS3AP26	RPS3A pseudogene 26	pseudo	35.11	-0.569589	0.343073	0.00152476	0.374847
ENSG00000245281	LOC101929066	uncharacterized LOC101929066	ncRNA	18.7828	-0.486905	0.364973	0.00158551	0.374847
ENSG00000261026	NA	NA	NA	18.2616	-0.311348	0.389057	0.00152459	0.374847
ENSG00000246339	EXTL3-AS1	EXTL3 antisense RNA 1	ncRNA	26.9368	-0.569615	0.355863	0.000640612	0.374847
ENSG00000135049	AGTPBP1	ATP/GTP binding carboxypeptidase 1	protein-coding	552.148	-0.688872	0.309169	0.000504964	0.374847
ENSG00000274008	NA	NA	NA	25.6763	-0.520469	0.360256	0.00123112	0.374847
ENSG00000095564	BTAF1	B-TFIID TATA-box binding protein associated factor 1	protein-coding	1071.81	-0.615266	0.326045	0.00130048	0.374847
ENSG00000272933	NA	NA	NA	242.477	-0.648934	0.316301	0.000913584	0.374847
ENSG00000230593	NA	NA	NA	9.94123	-0.453121	0.373088	0.00122761	0.374847
ENSG00000268403	LOC644656	uncharacterized LOC644656	ncRNA	61.7677	-0.596047	0.350148	0.000580777	0.374847
ENSG00000214787	MS4A4E	membrane spanning 4-domains A4E	protein-coding	48.4877	-0.46223	0.376479	0.000537723	0.374847
ENSG00000133317	LGALS12	galectin 12	protein-coding	49.7555	-0.458251	0.371302	0.00140782	0.374847
ENSG00000110046	ATG2A	autophagy related 2A	protein-coding	986.145	-0.543489	0.355852	0.00111402	0.374847
ENSG00000270117	NA	NA	NA	52.3282	-0.58924	0.341357	0.00114579	0.374847
ENSG00000033327	GAB2	GRB2 associated binding protein 2	protein-coding	610.422	-0.625292	0.332419	0.000865147	0.374847
ENSG00000182359	KBTBD3	kelch repeat and BTB domain containing 3	protein-coding	45.9984	0.596034	0.351596	0.000519832	0.374847
ENSG00000023171	GRAMD1B	GRAM domain containing 1B	protein-coding	73.7646	-0.539871	0.36083	0.000764816	0.374847
ENSG00000256948	NA	NA	NA	16.9811	-0.40711	0.37905	0.00138589	0.374847
ENSG00000161835	TAMALIN	trafficking regulator and scaffold protein tamalin	protein-coding	792.162	-0.477891	0.370611	0.000975242	0.374847
ENSG00000257337	LOC283335	uncharacterized LOC283335	ncRNA	120.784	-0.640484	0.294059	0.00141159	0.374847
ENSG00000257809	MYL6B-AS1	MYL6B antisense RNA 1	ncRNA	11.8008	0.460937	0.369354	0.0017073	0.374847
ENSG00000258302	NA	NA	NA	43.1276	-0.431444	0.3778	0.000936591	0.374847
ENSG00000278916	CEP83-DT	CEP83 divergent transcript	ncRNA	16.2761	-0.60893	0.337902	0.000930786	0.374847
ENSG00000277299	NA	NA	NA	82.565	-0.622162	0.325559	0.00116501	0.374847
ENSG00000196668	LINC00173	long intergenic non-protein coding RNA 173	ncRNA	22.7139	-0.500266	0.36716	0.00091426	0.374847
ENSG00000280138	NA	NA	NA	231.594	-0.588816	0.353842	0.000504507	0.374847
ENSG00000177169	ULK1	unc-51 like autophagy activating kinase 1	protein-coding	646.89	-0.595661	0.340873	0.00103823	0.374847
ENSG00000102543	CDADC1	cytidine and dCMP deaminase domain containing 1	protein-coding	119.818	-0.655943	0.318697	0.000759426	0.374847
ENSG00000185950	IRS2	insulin receptor substrate 2	protein-coding	670.694	-0.601359	0.346828	0.000656495	0.374847
ENSG00000153487	ING1	inhibitor of growth family member 1	protein-coding	370.356	-0.60901	0.336589	0.000987217	0.374847
ENSG00000139835	GRTP1	growth hormone regulated TBC protein 1	protein-coding	5.27408	0.315104	0.389313	0.00121513	0.374847
ENSG00000258928	LOC102723604	uncharacterized LOC102723604	ncRNA	43.0338	-0.446218	0.373617	0.00133778	0.374847
ENSG00000205476	CCDC85C	coiled-coil domain containing 85C	protein-coding	107.966	-0.636435	0.316037	0.00115019	0.374847
ENSG00000258620	NA	NA	NA	4.0533	-0.271702	0.392526	0.00129551	0.374847
ENSG00000285410	GABPB1-IT1	GABPB1 intronic transcript	ncRNA	501.229	-0.656921	0.283743	0.00108526	0.374847
ENSG00000259924	NA	NA	NA	34.9551	-0.580592	0.336301	0.00169593	0.374847
ENSG00000275056	NA	NA	NA	36.2802	-0.616983	0.327217	0.00121565	0.374847
ENSG00000155330	C16orf87	chromosome 16 open reading frame 87	protein-coding	339.3	-0.671806	0.285606	0.000835131	0.374847
ENSG00000140932	CMTM2	CKLF like MARVEL transmembrane domain containing 2	protein-coding	16.3379	-0.501576	0.367934	0.000803056	0.374847
ENSG00000260279	LOC105371414	uncharacterized LOC105371414	ncRNA	97.0158	-0.538615	0.354808	0.00133671	0.374847
ENSG00000260528	NA	NA	NA	45.3928	-0.483994	0.368471	0.00112748	0.374847
ENSG00000181885	CLDN7	claudin 7	protein-coding	50.9813	0.578948	0.34667	0.00104024	0.374847
ENSG00000109047	RCVRN	recoverin	protein-coding	7.95102	-0.302407	0.391563	0.000669666	0.374847
ENSG00000173991	TCAP	titin-cap	protein-coding	27.4853	-0.534031	0.363431	0.000658481	0.374847
ENSG00000287644	NA	NA	NA	92.7075	-0.571482	0.345555	0.00128566	0.374847
ENSG00000175155	YPEL2	yippee like 2	protein-coding	474.452	-0.623759	0.319127	0.00134461	0.374847
ENSG00000178607	ERN1	endoplasmic reticulum to nucleus signaling 1	protein-coding	1095.55	-0.641242	0.32483	0.000839317	0.374847
ENSG00000129657	SEC14L1	SEC14 like lipid binding 1	protein-coding	744.089	-0.621449	0.321419	0.00132447	0.374847
ENSG00000055483	USP36	ubiquitin specific peptidase 36	protein-coding	872.523	-0.544312	0.352112	0.00144986	0.374847
ENSG00000182676	PPP1R27	protein phosphatase 1 regulatory subunit 27	protein-coding	9.69728	-0.378818	0.381893	0.00161719	0.374847
ENSG00000264548	NA	NA	NA	21.0075	-0.502099	0.361115	0.0016752	0.374847
ENSG00000266049	NA	NA	NA	62.5469	-0.56808	0.345157	0.00140378	0.374847
ENSG00000178127	NDUFV2	NADH:ubiquinone oxidoreductase core subunit V2	protein-coding	81.4385	-0.563707	0.350541	0.00109667	0.374847
ENSG00000265750	NA	NA	NA	6.14617	0.308612	0.389196	0.00158361	0.374847
ENSG00000176624	MEX3C	mex-3 RNA binding family member C	protein-coding	159.453	-0.583575	0.342909	0.00117815	0.374847
ENSG00000267476	NA	NA	NA	26.733	-0.467719	0.368633	0.00160053	0.374847
ENSG00000099875	MKNK2	MAPK interacting serine/threonine kinase 2	protein-coding	1035.86	-0.635629	0.336366	0.000596119	0.374847
ENSG00000267174	NA	NA	NA	54.4268	-0.470233	0.373626	0.000738066	0.374847
ENSG00000142409	ZNF787	zinc finger protein 787	protein-coding	168.13	-0.624823	0.310389	0.00156404	0.374847
ENSG00000197128	ZNF772	zinc finger protein 772	protein-coding	20.4971	0.557355	0.352192	0.00110987	0.374847
ENSG00000269220	LINC00528	long intergenic non-protein coding RNA 528	ncRNA	498.624	-0.536506	0.360466	0.000854141	0.374847
ENSG00000100100	PIK3IP1	phosphoinositide-3-kinase interacting protein 1	protein-coding	132.74	-0.522436	0.357882	0.00145628	0.374847
ENSG00000184205	TSPYL2	TSPY like 2	protein-coding	682.251	-0.657402	0.324457	0.000627282	0.374847
ENSG00000064012	CASP8	caspase 8	protein-coding	942.549	-0.562756	0.342902	0.00174843	0.375651
ENSG00000286638	NA	NA	NA	53.2164	-0.470007	0.3675	0.00173837	0.375651
ENSG00000259398	NA	NA	NA	8.74594	-0.432839	0.373982	0.00174536	0.375651
ENSG00000276517	NA	NA	NA	47.2695	-0.601888	0.322723	0.00180808	0.376266
ENSG00000169155	ZBTB43	zinc finger and BTB domain containing 43	protein-coding	1005.6	-0.559232	0.343351	0.00182561	0.376266
ENSG00000064201	TSPAN32	tetraspanin 32	protein-coding	310.115	-0.495886	0.361625	0.00182041	0.376266
ENSG00000205871	RPS3AP47	RPS3A pseudogene 47	pseudo	6.33861	-0.343216	0.385473	0.00180544	0.376266
ENSG00000267232	NA	NA	NA	125.837	-0.566465	0.3406	0.00182296	0.376266
ENSG00000184867	ARMCX2	armadillo repeat containing X-linked 2	protein-coding	23.9126	0.3393	0.385842	0.00182635	0.376266
ENSG00000272449	NA	NA	NA	150.208	-0.556239	0.341729	0.00208717	0.381777
ENSG00000271914	NA	NA	NA	11.4019	-0.444146	0.37114	0.00199242	0.381777
ENSG00000225284	NA	NA	NA	10.8288	-0.432433	0.372351	0.00221976	0.381777
ENSG00000162929	SANBR	SANT and BTB domain regulator of CSR	protein-coding	60.5527	0.608757	0.308479	0.0021143	0.381777
ENSG00000243696	NA	NA	NA	9.26893	-0.426608	0.373774	0.00208521	0.381777
ENSG00000163660	CCNL1	cyclin L1	protein-coding	3521.14	-0.571514	0.334976	0.00210358	0.381777
ENSG00000058063	ATP11B	ATPase phospholipid transporting 11B (putative)	protein-coding	602.258	-0.58928	0.329008	0.00188627	0.381777
ENSG00000109667	SLC2A9	solute carrier family 2 member 9	protein-coding	60.6313	-0.575834	0.331543	0.00220121	0.381777
ENSG00000109670	FBXW7	F-box and WD repeat domain containing 7	protein-coding	616.718	-0.593521	0.31957	0.00224973	0.381777
ENSG00000152409	JMY	junction mediating and regulatory protein, p53 cofactor	protein-coding	309.313	-0.552092	0.343272	0.00209199	0.381777
ENSG00000125347	IRF1	interferon regulatory factor 1	protein-coding	3535.35	-0.548928	0.342926	0.0022545	0.381777
ENSG00000273345	NA	NA	NA	38.6118	-0.555602	0.343515	0.00193715	0.381777
ENSG00000145979	TBC1D7	TBC1 domain family member 7	protein-coding	475.022	-0.606174	0.313294	0.00205087	0.381777
ENSG00000145979	TBC1D7-LOC100130357	TBC1D7-LOC100130357 readthrough	protein-coding	475.022	-0.606174	0.313294	0.00205087	0.381777
ENSG00000106211	HSPB1	heat shock protein family B (small) member 1	protein-coding	1691.9	0.619004	0.298115	0.00198145	0.381777
ENSG00000198742	SMURF1	SMAD specific E3 ubiquitin protein ligase 1	protein-coding	407.789	-0.591738	0.323754	0.00209982	0.381777
ENSG00000105851	PIK3CG	phosphatidylinositol-4,5-bisphosphate 3-kinase catalytic subunit gamma	protein-coding	587.848	-0.481322	0.362448	0.00228465	0.381777
ENSG00000239911	NA	NA	NA	127.799	-0.526692	0.350427	0.00227604	0.381777
ENSG00000059769	DNAJC25	DnaJ heat shock protein family (Hsp40) member C25	protein-coding	115.566	-0.586026	0.325442	0.00221613	0.381777
ENSG00000106952	TNFSF8	TNF superfamily member 8	protein-coding	334.598	-0.522719	0.352437	0.00216427	0.381777
ENSG00000233013	NA	NA	NA	17.9876	-0.470106	0.365473	0.00215997	0.381777
ENSG00000196233	LCOR	ligand dependent nuclear receptor corepressor	protein-coding	673.565	-0.594792	0.317945	0.00227871	0.381777
ENSG00000245532	NEAT1	nuclear paraspeckle assembly transcript 1	ncRNA	7089.37	-0.553855	0.342119	0.00214065	0.381777
ENSG00000279700	NA	NA	NA	61.8822	-0.572171	0.335794	0.00201498	0.381777
ENSG00000285444	NA	NA	NA	82.4128	-0.563343	0.341263	0.00187225	0.381777
ENSG00000156030	MIDEAS	mitotic deacetylase associated SANT domain protein	protein-coding	616.584	-0.611775	0.303034	0.00214354	0.381777
ENSG00000156381	ANKRD9	ankyrin repeat domain 9	protein-coding	328.39	-0.556933	0.342538	0.00198298	0.381777
ENSG00000259476	NA	NA	NA	30.2727	-0.445733	0.370605	0.00205795	0.381777
ENSG00000140332	TLE3	TLE family member 3, transcriptional corepressor	protein-coding	1028.63	-0.475894	0.365417	0.0019195	0.381777
ENSG00000134419	RPS15A	ribosomal protein S15a	protein-coding	189.785	-0.610792	0.300599	0.00222841	0.381777
ENSG00000122257	RBBP6	RB binding protein 6, ubiquitin ligase	protein-coding	1186.16	-0.604098	0.310773	0.00221211	0.381777
ENSG00000005379	TSPOAP1	TSPO associated protein 1	protein-coding	53.2146	-0.510642	0.35752	0.00190679	0.381777
ENSG00000283538	NA	NA	NA	26.8245	-0.558407	0.342567	0.00192706	0.381777
ENSG00000262898	NA	NA	NA	36.7282	-0.509811	0.355423	0.0022684	0.381777
ENSG00000128016	ZFP36	ZFP36 ring finger protein	protein-coding	12946.5	-0.552481	0.342975	0.00210736	0.381777
ENSG00000146233	CYP39A1	cytochrome P450 family 39 subfamily A member 1	protein-coding	18.0926	0.280017	0.390681	0.00231039	0.383947
ENSG00000130066	SAT1	spermidine/spermine N1-acetyltransferase 1	protein-coding	28294.5	-0.580933	0.326538	0.0023476	0.387986
ENSG00000077044	DGKD	diacylglycerol kinase delta	protein-coding	436.849	-0.570512	0.331336	0.00243233	0.391693
ENSG00000113369	ARRDC3	arrestin domain containing 3	protein-coding	667.073	-0.510552	0.354509	0.00238358	0.391693
ENSG00000139625	MAP3K12	mitogen-activated protein kinase kinase kinase 12	protein-coding	269.113	-0.605427	0.268766	0.00243514	0.391693
ENSG00000257839	PHLDA1-DT	PHLDA1 divergent transcript	ncRNA	54.2771	-0.551028	0.340437	0.00243182	0.391693
ENSG00000166233	ARIH1	ariadne RBR E3 ubiquitin protein ligase 1	protein-coding	396.961	-0.604726	0.303464	0.00239928	0.391693
ENSG00000153140	CETN3	centrin 3	protein-coding	112.865	0.532346	0.347132	0.00247078	0.395311
ENSG00000286548	NA	NA	NA	16.3368	-0.481682	0.361308	0.00250729	0.398941
ENSG00000148411	NACC2	NACC family member 2	protein-coding	351.888	-0.565605	0.33284	0.00251999	0.398941
ENSG00000228363	NA	NA	NA	137.74	-0.601786	0.301285	0.00257024	0.399711
ENSG00000225822	NA	NA	NA	12.6564	-0.491824	0.358665	0.00253884	0.399711
ENSG00000256928	NA	NA	NA	1285.03	-0.513713	0.352396	0.00257801	0.399711
ENSG00000266998	NA	NA	NA	4.42034	-0.290108	0.389542	0.00256383	0.399711
ENSG00000170075	GPR37L1	G protein-coupled receptor 37 like 1	protein-coding	76.7219	-0.572027	0.327076	0.00269391	0.403218
ENSG00000248092	NA	NA	NA	53.6815	0.586332	0.316456	0.00270412	0.403218
ENSG00000132423	COQ3	coenzyme Q3, methyltransferase	protein-coding	27.8483	0.556784	0.335589	0.00266725	0.403218
ENSG00000259717	LINC00677	long intergenic non-protein coding RNA 677	ncRNA	31.4223	-0.420765	0.373011	0.00265333	0.403218
ENSG00000213145	CRIP1	cysteine rich protein 1	protein-coding	186.974	-0.542786	0.341248	0.00272063	0.403218
ENSG00000168806	LCMT2	leucine carboxyl methyltransferase 2	protein-coding	50.2475	0.592695	0.311621	0.0026409	0.403218
ENSG00000272888	NA	NA	NA	1110.59	-0.562288	0.332114	0.00273468	0.403218
ENSG00000261172	NA	NA	NA	35.5776	-0.485286	0.359409	0.0027266	0.403218
ENSG00000256771	ZNF253	zinc finger protein 253	protein-coding	21.0509	0.523992	0.348642	0.00265571	0.403218
ENSG00000101247	NDUFAF5	NADH:ubiquinone oxidoreductase complex assembly factor 5	protein-coding	150.963	-0.573977	0.325965	0.00268595	0.403218
ENSG00000110852	CLEC2B	C-type lectin domain family 2 member B	protein-coding	744.331	-0.539148	0.342375	0.00276135	0.405164
ENSG00000177483	RBM44	RNA binding motif protein 44	protein-coding	14.1085	-0.518156	0.349406	0.0028351	0.405231
ENSG00000173338	KCNK7	potassium two pore domain channel subfamily K member 7	protein-coding	22.0037	-0.54861	0.338157	0.00279125	0.405231
ENSG00000123066	MED13L	mediator complex subunit 13L	protein-coding	606.623	-0.579786	0.320413	0.00278471	0.405231
ENSG00000102554	KLF5	Kruppel like factor 5	protein-coding	61.1326	-0.452102	0.366518	0.00284264	0.405231
ENSG00000134873	CLDN10	claudin 10	protein-coding	9.53228	0.250533	0.392566	0.00283197	0.405231
ENSG00000167173	C15orf39	chromosome 15 open reading frame 39	protein-coding	947.536	-0.538402	0.342067	0.00283748	0.405231
ENSG00000259657	NA	NA	NA	78.022	-0.521861	0.347952	0.00286848	0.406986
ENSG00000112941	TENT4A	terminal nucleotidyltransferase 4A	protein-coding	235.473	-0.588732	0.309641	0.00290075	0.409632
ENSG00000117298	ECE1	endothelin converting enzyme 1	protein-coding	738.893	-0.483219	0.357054	0.00338198	0.410991
ENSG00000130768	SMPDL3B	sphingomyelin phosphodiesterase acid like 3B	protein-coding	3.58176	-0.262865	0.391186	0.00338291	0.410991
ENSG00000234332	NA	NA	NA	8.61101	-0.359431	0.380101	0.00383404	0.410991
ENSG00000177173	NA	NA	NA	43.0078	-0.534765	0.339703	0.00334472	0.410991
ENSG00000197329	PELI1	pellino E3 ubiquitin protein ligase 1	protein-coding	820.348	-0.504315	0.350687	0.00340372	0.410991
ENSG00000179833	SERTAD2	SERTA domain containing 2	protein-coding	448.4	-0.570562	0.322395	0.0031076	0.410991
ENSG00000081320	STK17B	serine/threonine kinase 17b	protein-coding	2150.16	-0.554012	0.327033	0.00365156	0.410991
ENSG00000013441	CLK1	CDC like kinase 1	protein-coding	1122.6	-0.546786	0.329416	0.00385964	0.410991
ENSG00000124019	FAM124B	family with sequence similarity 124 member B	protein-coding	10.2071	-0.468729	0.362491	0.00294294	0.410991
ENSG00000114120	SLC25A36	solute carrier family 25 member 36	protein-coding	520.088	-0.562627	0.329538	0.00294615	0.410991
ENSG00000243176	NA	NA	NA	60.5175	-0.528442	0.339731	0.00372851	0.410991
ENSG00000058866	DGKG	diacylglycerol kinase gamma	protein-coding	20.5479	-0.463593	0.363206	0.00306709	0.410991
ENSG00000163993	S100P	S100 calcium binding protein P	protein-coding	75.295	-0.40361	0.373175	0.00381891	0.410991
ENSG00000196951	SCOC-AS1	SCOC antisense RNA 1	ncRNA	13.9948	0.348297	0.381928	0.00361124	0.410991
ENSG00000113448	PDE4D	phosphodiesterase 4D	protein-coding	166.907	-0.485464	0.358256	0.00296858	0.410991
ENSG00000185641	NA	NA	NA	41.1234	-0.564269	0.317015	0.00384366	0.410991
ENSG00000233913	RPL10P9	ribosomal protein L10 pseudogene 9	pseudo	15.882	-0.537266	0.340331	0.00312019	0.410991
ENSG00000146083	RNF44	ring finger protein 44	protein-coding	213.221	-0.582353	0.286915	0.00374891	0.410991
ENSG00000280161	NA	NA	NA	26.2603	-0.499234	0.35255	0.00335206	0.410991
ENSG00000225945	NA	NA	NA	14.433	-0.503546	0.352047	0.003189	0.410991
ENSG00000287055	NA	NA	NA	10.2211	-0.395338	0.376142	0.0030692	0.410991
ENSG00000164691	TAGAP	T cell activation RhoGTPase activating protein	protein-coding	736.836	-0.540399	0.337704	0.00327887	0.410991
ENSG00000213860	RPL21P75	ribosomal protein L21 pseudogene 75	pseudo	9.70154	-0.427731	0.369136	0.00361962	0.410991
ENSG00000050344	NFE2L3	nuclear factor, erythroid 2 like 3	protein-coding	224.066	0.508404	0.346943	0.00385335	0.410991
ENSG00000239569	NA	NA	NA	298.125	-0.564826	0.316285	0.0038586	0.410991
ENSG00000214194	SMIM30	small integral membrane protein 30	protein-coding	702.933	0.530998	0.337619	0.00386683	0.410991
ENSG00000287733	NA	NA	NA	60.8656	-0.466709	0.360415	0.00363191	0.410991
ENSG00000272661	NA	NA	NA	207.882	-0.477693	0.357758	0.00357713	0.410991
ENSG00000271869	NA	NA	NA	66.9498	-0.534244	0.338446	0.00354574	0.410991
ENSG00000221869	CEBPD	CCAAT enhancer binding protein delta	protein-coding	6670.51	-0.480358	0.35928	0.00303551	0.410991
ENSG00000137563	GGH	gamma-glutamyl hydrolase	protein-coding	424.56	0.547548	0.33548	0.00314415	0.410991
ENSG00000253669	NA	NA	NA	63.0344	-0.397842	0.374371	0.00372141	0.410991
ENSG00000156804	FBXO32	F-box protein 32	protein-coding	41.8987	-0.479864	0.358098	0.00334827	0.410991
ENSG00000231527	FAM27C	family with sequence similarity 27 member C	ncRNA	13.0072	0.361913	0.380252	0.00350913	0.410991
ENSG00000231527	LOC105379444	uncharacterized LOC105379444	ncRNA	13.0072	0.361913	0.380252	0.00350913	0.410991
ENSG00000119403	PHF19	PHD finger protein 19	protein-coding	105.215	-0.566375	0.316833	0.003727	0.410991
ENSG00000171988	JMJD1C	jumonji domain containing 1C	protein-coding	1800.57	-0.522711	0.343656	0.00349136	0.410991
ENSG00000279088	NA	NA	NA	109.158	-0.56152	0.322185	0.00362563	0.410991
ENSG00000148824	MTG1	mitochondrial ribosome associated GTPase 1	protein-coding	198.147	0.569613	0.312543	0.00379459	0.410991
ENSG00000110665	C11orf21	chromosome 11 open reading frame 21	protein-coding	167.049	-0.492157	0.355494	0.00317374	0.410991
ENSG00000269570	NA	NA	NA	66.1799	-0.514661	0.347515	0.00334653	0.410991
ENSG00000149016	TUT1	terminal uridylyl transferase 1, U6 snRNA-specific	protein-coding	85.8814	0.582697	0.261426	0.00331244	0.410991
ENSG00000162341	TPCN2	two pore segment channel 2	protein-coding	232.9	-0.59468	0.275687	0.0030215	0.410991
ENSG00000011105	TSPAN9	tetraspanin 9	protein-coding	11.6953	0.343896	0.382651	0.00349772	0.410991
ENSG00000250166	NA	NA	NA	17.2602	-0.453674	0.364805	0.00324798	0.410991
ENSG00000206992	RNU6-574P	RNA, U6 small nuclear 574, pseudogene	pseudo	18.351	-0.470936	0.360258	0.00338488	0.410991
ENSG00000175197	DDIT3	DNA damage inducible transcript 3	protein-coding	1194.1	-0.515579	0.347704	0.00325919	0.410991
ENSG00000150907	FOXO1	forkhead box O1	protein-coding	158.186	-0.471221	0.359485	0.00357187	0.410991
ENSG00000172766	NAA16	N-alpha-acetyltransferase 16, NatA auxiliary subunit	protein-coding	212.407	-0.578318	0.313657	0.0032396	0.410991
ENSG00000165355	FBXO33	F-box protein 33	protein-coding	371.494	-0.576005	0.31646	0.00320705	0.410991
ENSG00000173575	CHD2	chromodomain helicase DNA binding protein 2	protein-coding	1599.16	-0.556024	0.330106	0.00324047	0.410991
ENSG00000180747	SMG1P3	SMG1 pseudogene 3	pseudo	149.484	-0.542122	0.336019	0.00338643	0.410991
ENSG00000186594	MIR22HG	MIR22 host gene	ncRNA	1374.44	-0.549057	0.331499	0.00349525	0.410991
ENSG00000141503	MINK1	misshapen like kinase 1	protein-coding	858.542	-0.579834	0.31663	0.00300193	0.410991
ENSG00000176845	METRNL	meteorin like, glial cell differentiation regulator	protein-coding	2543.13	-0.538229	0.335512	0.00368453	0.410991
ENSG00000267226	MALT1-AS1	MALT1 antisense RNA 1	ncRNA	67.6933	-0.521572	0.34689	0.00304908	0.410991
ENSG00000267655	NA	NA	NA	15.1801	-0.41152	0.371706	0.00383955	0.410991
ENSG00000070404	FSTL3	follistatin like 3	protein-coding	71.765	-0.573051	0.315033	0.00345065	0.410991
ENSG00000267493	CIRBP-AS1	CIRBP antisense RNA 1	ncRNA	56.3006	-0.558394	0.327285	0.00337189	0.410991
ENSG00000267519	NA	NA	NA	1668.55	-0.5311	0.339979	0.00352576	0.410991
ENSG00000269066	NA	NA	NA	15.4866	-0.442018	0.366584	0.00348529	0.410991
ENSG00000079432	CIC	capicua transcriptional repressor	protein-coding	177.172	-0.584222	0.296902	0.00352296	0.410991
ENSG00000266903	NA	NA	NA	17.9047	0.520207	0.347263	0.00306602	0.410991
ENSG00000224579	NA	NA	NA	42.8064	-0.50011	0.350859	0.00364071	0.410991
ENSG00000149646	CNBD2	cyclic nucleotide binding domain containing 2	protein-coding	80.8339	-0.580155	0.271452	0.003732	0.410991
ENSG00000226648	PLCG1-AS1	PLCG1 antisense RNA 1	ncRNA	59.5427	-0.524687	0.340704	0.00382691	0.410991
ENSG00000232493	NA	NA	NA	3.17022	-0.259981	0.391309	0.00355092	0.410991
ENSG00000124091	GCNT7	glucosaminyl (N-acetyl) transferase family member 7	protein-coding	28.7418	-0.538211	0.337971	0.0033712	0.410991
ENSG00000215440	NPEPL1	aminopeptidase like 1	protein-coding	234.089	-0.561172	0.324092	0.00349041	0.410991
ENSG00000279390	NA	NA	NA	14.3071	-0.399258	0.37534	0.00315079	0.410991
ENSG00000174010	KLHL15	kelch like family member 15	protein-coding	66.9609	-0.544401	0.33265	0.0036479	0.410991
ENSG00000269981	NA	NA	NA	30.7081	-0.485967	0.35356	0.00403113	0.413631
ENSG00000085465	OVGP1	oviductal glycoprotein 1	protein-coding	12.8719	-0.410931	0.371508	0.00397987	0.413631
ENSG00000143156	NME7	NME/NM23 family member 7	protein-coding	87.837	0.54109	0.331081	0.00404487	0.413631
ENSG00000144711	IQSEC1	IQ motif and Sec7 domain ArfGEF 1	protein-coding	2107.47	-0.497499	0.350367	0.00392343	0.413631
ENSG00000145495	MARCHF6	membrane associated ring-CH-type finger 6	protein-coding	834.364	-0.564341	0.314106	0.00403163	0.413631
ENSG00000111860	CEP85L	centrosomal protein 85 like	protein-coding	101.701	-0.563761	0.314332	0.00405473	0.413631
ENSG00000231721	LINC-PINT	long intergenic non-protein coding RNA, p53 induced transcript	ncRNA	341.175	-0.526542	0.338573	0.0040276	0.413631
ENSG00000183779	ZNF703	zinc finger protein 703	protein-coding	288.401	-0.37017	0.378212	0.00404886	0.413631
ENSG00000268635	NA	NA	NA	4.15498	-0.268684	0.390273	0.00395185	0.413631
ENSG00000251323	LINC02728	long intergenic non-protein coding RNA 2728	ncRNA	27.8488	-0.392265	0.374839	0.00396481	0.413631
ENSG00000100918	REC8	REC8 meiotic recombination protein	protein-coding	253.459	-0.532412	0.335582	0.00405669	0.413631
ENSG00000185379	RAD51D	RAD51 paralog D	protein-coding	30.9192	0.557368	0.321822	0.00391112	0.413631
ENSG00000176597	B3GNT5	UDP-GlcNAc:betaGal beta-1,3-N-acetylglucosaminyltransferase 5	protein-coding	518.835	-0.552048	0.323725	0.00408924	0.415542
ENSG00000107742	SPOCK2	SPARC (osteonectin), cwcv and kazal like domains proteoglycan 2	protein-coding	16.8664	-0.359138	0.379668	0.00416171	0.421482
ENSG00000145780	FEM1C	fem-1 homolog C	protein-coding	168.77	-0.533803	0.332141	0.00442351	0.423742
ENSG00000233476	NA	NA	NA	47.1324	-0.553292	0.321147	0.00423817	0.423742
ENSG00000283041	LOC729998	eukaryotic translation elongation factor 1 gamma pseudogene	pseudo	35.0081	-0.559355	0.314893	0.00431149	0.423742
ENSG00000257093	DENND11	DENN domain containing 11	protein-coding	160.55	0.564735	0.308311	0.00433891	0.423742
ENSG00000082014	SMARCD3	SWI/SNF related, matrix associated, actin dependent regulator of chromatin, subfamily d, member 3	protein-coding	801.929	-0.478187	0.354624	0.00435988	0.423742
ENSG00000155090	KLF10	Kruppel like factor 10	protein-coding	1731.44	-0.456085	0.360993	0.0042694	0.423742
ENSG00000230581	ACTG1P14	actin gamma 1 pseudogene 14	pseudo	16.4451	-0.490455	0.350737	0.00436627	0.423742
ENSG00000137070	IL11RA	interleukin 11 receptor subunit alpha	protein-coding	43.9031	-0.53252	0.334362	0.00421679	0.423742
ENSG00000185972	CCIN	calicin	protein-coding	12.4434	-0.353571	0.380238	0.00432452	0.423742
ENSG00000165030	NFIL3	nuclear factor, interleukin 3 regulated	protein-coding	827.939	-0.495791	0.349378	0.00426538	0.423742
ENSG00000279491	LOC399900	uncharacterized LOC399900	ncRNA	599.608	-0.567541	0.306581	0.00423348	0.423742
ENSG00000255045	NA	NA	NA	63.3311	-0.498073	0.347869	0.00442173	0.423742
ENSG00000151491	EPS8	epidermal growth factor receptor pathway substrate 8	protein-coding	55.2822	-0.55951	0.315557	0.00425453	0.423742
ENSG00000232684	ATP11A-AS1	ATP11A antisense RNA 1	ncRNA	22.841	-0.538763	0.329766	0.00436454	0.423742
ENSG00000207444	SNORD56B	small nucleolar RNA, C/D box 56B	snoRNA	2.97852	-0.238018	0.392609	0.00437703	0.423742
ENSG00000279339	NA	NA	NA	27.3891	-0.45273	0.361386	0.0044198	0.423742
ENSG00000244486	SCARF2	scavenger receptor class F member 2	protein-coding	20.039	-0.453268	0.361247	0.00442107	0.423742
ENSG00000158156	XKR8	XK related 8	protein-coding	347.166	-0.519017	0.338019	0.00466922	0.427384
ENSG00000236213	NA	NA	NA	338.769	-0.509405	0.342521	0.00462275	0.427384
ENSG00000144597	EAF1	ELL associated factor 1	protein-coding	564.769	-0.505412	0.344513	0.00454843	0.427384
ENSG00000272768	NA	NA	NA	77.6344	-0.54861	0.320778	0.00460388	0.427384
ENSG00000188647	PTAR1	protein prenyltransferase alpha subunit repeat containing 1	protein-coding	237.231	-0.568228	0.290318	0.00464964	0.427384
ENSG00000165650	PDZD8	PDZ domain containing 8	protein-coding	207.364	-0.53909	0.327741	0.00458225	0.427384
ENSG00000068831	RASGRP2	RAS guanyl releasing protein 2	protein-coding	461.454	-0.432388	0.365534	0.00467467	0.427384
ENSG00000130038	CRACR2A	calcium release activated channel regulator 2A	protein-coding	51.8115	-0.483783	0.351964	0.00460172	0.427384
ENSG00000139154	AEBP2	AE binding protein 2	protein-coding	175.207	-0.556453	0.253414	0.00461881	0.427384
ENSG00000183688	RFLNB	refilin B	protein-coding	655.301	-0.497955	0.347168	0.00458449	0.427384
ENSG00000141504	SAT2	spermidine/spermine N1-acetyltransferase family member 2	protein-coding	1194.8	-0.568393	0.292219	0.00461317	0.427384
ENSG00000266946	NA	NA	NA	42.8139	-0.444788	0.362732	0.00463771	0.427384
ENSG00000131051	RBM39	RNA binding motif protein 39	protein-coding	3242.75	-0.553439	0.31602	0.00465012	0.427384
ENSG00000166979	EVA1C	eva-1 homolog C	protein-coding	11.6015	-0.465936	0.357717	0.00448278	0.427384
ENSG00000273253	NA	NA	NA	691.556	-0.565275	0.302154	0.0045761	0.427384
ENSG00000198106	NA	NA	NA	12.4136	-0.400357	0.371986	0.00472845	0.430991
ENSG00000234807	NA	NA	NA	31.4286	-0.500725	0.343816	0.00508116	0.431333
ENSG00000276216	NA	NA	NA	98.6623	-0.326443	0.383188	0.00493605	0.431333
ENSG00000132692	BCAN	brevican	protein-coding	8.72374	0.254619	0.390713	0.00532572	0.431333
ENSG00000116991	SIPA1L2	signal induced proliferation associated 1 like 2	protein-coding	184.806	0.561101	0.282044	0.00521124	0.431333
ENSG00000153207	AHCTF1	AT-hook containing transcription factor 1	protein-coding	674.301	-0.481369	0.351492	0.00493177	0.431333
ENSG00000224165	DNAJC27-AS1	DNAJC27 antisense RNA 1	ncRNA	26.3649	-0.544554	0.318678	0.00511082	0.431333
ENSG00000163171	CDC42EP3	CDC42 effector protein 3	protein-coding	2582.68	-0.50511	0.341767	0.00512746	0.431333
ENSG00000153234	NR4A2	nuclear receptor subfamily 4 group A member 2	protein-coding	1067.88	-0.404648	0.370352	0.00516711	0.431333
ENSG00000123989	CHPF	chondroitin polymerizing factor	protein-coding	98.8331	0.429482	0.365865	0.00480991	0.431333
ENSG00000157014	TATDN2	TatD DNase domain containing 2	protein-coding	223.035	-0.547115	0.319105	0.00486958	0.431333
ENSG00000154153	RETREG1	reticulophagy regulator 1	protein-coding	56.4239	-0.426021	0.366208	0.00499806	0.431333
ENSG00000215196	BASP1-AS1	BASP1 antisense RNA 1	ncRNA	35.3222	-0.37642	0.375378	0.00526557	0.431333
ENSG00000243313	RN7SL285P	RNA, 7SL, cytoplasmic 285, pseudogene	pseudo	10.7959	-0.468572	0.356009	0.00477386	0.431333
ENSG00000164548	TRA2A	transformer 2 alpha homolog	protein-coding	684.824	-0.545094	0.318156	0.00511499	0.431333
ENSG00000228393	NA	NA	NA	77.0173	-0.464177	0.356024	0.00516995	0.431333
ENSG00000184903	IMMP2L	inner mitochondrial membrane peptidase subunit 2	protein-coding	21.4718	-0.536317	0.324305	0.00520149	0.431333
ENSG00000235945	NA	NA	NA	23.7477	-0.487939	0.349793	0.00480049	0.431333
ENSG00000283959	NA	NA	NA	8.78238	-0.409287	0.369733	0.00500428	0.431333
ENSG00000165275	TRMT10B	tRNA methyltransferase 10B	protein-coding	81.3467	0.562091	0.289576	0.00511917	0.431333
ENSG00000148204	CRB2	crumbs cell polarity complex component 2	protein-coding	78.0947	-0.52866	0.330404	0.00505899	0.431333
ENSG00000288701	NA	NA	NA	502.937	-0.54969	0.313621	0.00512138	0.431333
ENSG00000107863	ARHGAP21	Rho GTPase activating protein 21	protein-coding	154.939	-0.557835	0.301182	0.00517502	0.431333
ENSG00000165655	ZNF503	zinc finger protein 503	protein-coding	89.4642	-0.509109	0.340039	0.00512245	0.431333
ENSG00000129757	CDKN1C	cyclin dependent kinase inhibitor 1C	protein-coding	126.732	-0.423581	0.367237	0.00477522	0.431333
ENSG00000054967	RELT	RELT TNF receptor	protein-coding	2490.14	-0.48001	0.351327	0.00509752	0.431333
ENSG00000255121	NA	NA	NA	18.6519	0.375432	0.376098	0.0048898	0.431333
ENSG00000197111	PCBP2	poly(rC) binding protein 2	protein-coding	934.255	-0.559628	0.305938	0.00482527	0.431333
ENSG00000104081	BMF	Bcl2 modifying factor	protein-coding	254.423	-0.535014	0.324564	0.00528018	0.431333
ENSG00000166949	SMAD3	SMAD family member 3	protein-coding	492.731	-0.38535	0.374524	0.00482321	0.431333
ENSG00000166747	AP1G1	adaptor related protein complex 1 subunit gamma 1	protein-coding	621.886	-0.540394	0.320141	0.00531153	0.431333
ENSG00000287351	NA	NA	NA	26.0799	-0.427095	0.365426	0.00524167	0.431333
ENSG00000166579	NDEL1	nudE neurodevelopment protein 1 like 1	protein-coding	989.295	-0.554368	0.312058	0.00486694	0.431333
ENSG00000166484	MAPK7	mitogen-activated protein kinase 7	protein-coding	313.321	-0.544768	0.319303	0.00503554	0.431333
ENSG00000121101	TEX14	testis expressed 14, intercellular bridge forming factor	protein-coding	34.1697	-0.350263	0.379464	0.00532795	0.431333
ENSG00000120063	GNA13	G protein subunit alpha 13	protein-coding	1049.01	-0.529545	0.3305	0.00497341	0.431333
ENSG00000132481	TRIM47	tripartite motif containing 47	protein-coding	64.1418	0.454919	0.358557	0.00520273	0.431333
ENSG00000130167	TSPAN16	tetraspanin 16	protein-coding	13.7865	-0.370309	0.376307	0.00533448	0.431333
ENSG00000269388	NA	NA	NA	18.543	0.367174	0.376863	0.00530392	0.431333
ENSG00000286236	NA	NA	NA	26.018	-0.406392	0.369978	0.00518108	0.431333
ENSG00000229047	NA	NA	NA	124.474	-0.526655	0.333086	0.00483803	0.431333
ENSG00000183741	CBX6	chromobox 6	protein-coding	748.494	-0.549576	0.316528	0.00490141	0.431333
ENSG00000102024	PLS3	plastin 3	protein-coding	4.14002	0.271334	0.38915	0.00528434	0.431333
ENSG00000133627	ACTR3B	actin related protein 3B	protein-coding	50.9274	0.558687	0.291885	0.00536202	0.432398
ENSG00000229473	NA	NA	NA	18.8353	-0.405202	0.369821	0.00539653	0.432859
ENSG00000161970	RPL26	ribosomal protein L26	protein-coding	151.515	-0.551605	0.307133	0.00539638	0.432859
ENSG00000029363	BCLAF1	BCL2 associated transcription factor 1	protein-coding	1445.17	-0.520105	0.332845	0.00542461	0.433009
ENSG00000198408	OGA	O-GlcNAcase	protein-coding	1219.69	-0.538809	0.320323	0.00542719	0.433009
ENSG00000099331	MYO9B	myosin IXB	protein-coding	3904.97	-0.545705	0.313356	0.00547061	0.435318
ENSG00000131188	PRR7	proline rich 7, synaptic	protein-coding	196.3	-0.381935	0.37405	0.00551403	0.437616
ENSG00000273151	NA	NA	NA	193.243	-0.553351	0.300649	0.00556548	0.43897
ENSG00000254649	NA	NA	NA	14.1964	-0.408056	0.368882	0.00558946	0.43897
ENSG00000151164	RAD9B	RAD9 checkpoint clamp component B	protein-coding	59.4403	-0.532522	0.323815	0.00558431	0.43897
ENSG00000187116	LILRA5	leukocyte immunoglobulin like receptor A5	protein-coding	955.358	-0.504945	0.339691	0.00556293	0.43897
ENSG00000248049	UBA6-AS1	UBA6 antisense RNA 1 (head to head)	ncRNA	43.2725	0.538455	0.318704	0.00562236	0.440404
ENSG00000102309	PIN4	peptidylprolyl cis/trans isomerase, NIMA-interacting 4	protein-coding	167.728	0.524535	0.328769	0.00564636	0.441135
ENSG00000228013	IL6R-AS1	IL6R antisense RNA 1	ncRNA	49.7424	-0.406127	0.368839	0.0058374	0.44123
ENSG00000116604	MEF2D	myocyte enhancer factor 2D	protein-coding	878.43	-0.504815	0.33874	0.0057674	0.44123
ENSG00000218175	NA	NA	NA	26.1459	-0.485837	0.346561	0.0058167	0.44123
ENSG00000163788	SNRK	SNF related kinase	protein-coding	317.698	-0.545259	0.308623	0.00585295	0.44123
ENSG00000224614	NA	NA	NA	37.3636	-0.413509	0.367299	0.00581316	0.44123
ENSG00000280187	NA	NA	NA	13.8936	0.431904	0.363256	0.00570685	0.44123
ENSG00000254325	NA	NA	NA	92.449	-0.504793	0.339128	0.00569098	0.44123
ENSG00000172590	MRPL52	mitochondrial ribosomal protein L52	protein-coding	1104.8	0.52928	0.323895	0.00586762	0.44123
ENSG00000100483	VCPKMT	valosin containing protein lysine methyltransferase	protein-coding	167.047	-0.545628	0.309988	0.00572712	0.44123
ENSG00000258663	NA	NA	NA	9.47274	-0.262216	0.389711	0.00586483	0.44123
ENSG00000261779	NA	NA	NA	182.541	-0.496085	0.342293	0.00584691	0.44123
ENSG00000167962	ZNF598	zinc finger protein 598, E3 ubiquitin ligase	protein-coding	290.852	-0.551362	0.301693	0.00569297	0.44123
ENSG00000167840	ZNF232	zinc finger protein 232	protein-coding	70.5317	0.50551	0.338388	0.00577196	0.44123
ENSG00000204815	ODAD4	outer dynein arm docking complex subunit 4	protein-coding	37.8518	-0.439191	0.361302	0.00575973	0.44123
ENSG00000228323	NA	NA	NA	7.24091	-0.372735	0.375385	0.00570872	0.44123
ENSG00000135048	CEMIP2	cell migration inducing hyaluronidase 2	protein-coding	152.555	-0.547963	0.303857	0.00589055	0.44185
ENSG00000204839	MROH6	maestro heat like repeat family member 6	protein-coding	35.6508	-0.501801	0.339399	0.00592255	0.443145
ENSG00000271437	NA	NA	NA	14.6016	-0.416491	0.366323	0.00597654	0.446075
ENSG00000179862	CITED4	Cbp/p300 interacting transactivator with Glu/Asp rich carboxy-terminal domain 4	protein-coding	470.944	-0.474171	0.350154	0.0060017	0.446186
ENSG00000119915	ELOVL3	ELOVL fatty acid elongase 3	protein-coding	50.274	0.308599	0.38449	0.00600769	0.446186
ENSG00000232656	IDI2-AS1	IDI2 antisense RNA 1	ncRNA	100.161	-0.471313	0.350966	0.00605486	0.44748
ENSG00000235426	NA	NA	NA	10.6683	-0.408852	0.367888	0.00604411	0.44748
ENSG00000163930	BAP1	BRCA1 associated protein 1	protein-coding	535.487	-0.548503	0.297567	0.00610951	0.448798
ENSG00000198576	ARC	activity regulated cytoskeleton associated protein	protein-coding	9.58331	-0.254564	0.390315	0.00611746	0.448798
ENSG00000230074	NA	NA	NA	18.6396	-0.518056	0.329826	0.00609436	0.448798
ENSG00000131781	FMO5	flavin containing dimethylaniline monoxygenase 5	protein-coding	129.764	-0.480115	0.347445	0.00616357	0.449076
ENSG00000072786	STK10	serine/threonine kinase 10	protein-coding	2285.5	-0.527513	0.322899	0.00615923	0.449076
ENSG00000247925	NA	NA	NA	11.829	-0.412777	0.366692	0.00622576	0.449076
ENSG00000271913	TAGAP-AS1	TAGAP antisense RNA 1	ncRNA	287.048	-0.476294	0.348659	0.00622078	0.449076
ENSG00000004478	FKBP4	FKBP prolyl isomerase 4	protein-coding	995.317	0.547122	0.270495	0.00619605	0.449076
ENSG00000122026	RPL21	ribosomal protein L21	protein-coding	3749.88	-0.538612	0.31206	0.00621324	0.449076
ENSG00000104804	TULP2	TUB like protein 2	protein-coding	11.5819	-0.325582	0.382119	0.00618053	0.449076
ENSG00000117000	RLF	RLF zinc finger	protein-coding	326.11	-0.522934	0.319922	0.00699805	0.450305
ENSG00000118473	SGIP1	SH3GL interacting endocytic adaptor 1	protein-coding	10.0058	-0.355336	0.37678	0.00699568	0.450305
ENSG00000137962	ARHGAP29	Rho GTPase activating protein 29	protein-coding	5.58519	-0.221197	0.393098	0.0064082	0.450305
ENSG00000143373	ZNF687	zinc finger protein 687	protein-coding	106.889	-0.505307	0.331514	0.00713711	0.450305
ENSG00000120333	MRPS14	mitochondrial ribosomal protein S14	protein-coding	191.564	0.538009	0.307868	0.00659129	0.450305
ENSG00000224536	LOC107985246	uncharacterized LOC107985246	ncRNA	13.6849	0.460442	0.353102	0.00654754	0.450305
ENSG00000143486	EIF2D	eukaryotic translation initiation factor 2D	protein-coding	219.225	-0.535863	0.312679	0.00642677	0.450305
ENSG00000123836	PFKFB2	6-phosphofructo-2-kinase/fructose-2,6-biphosphatase 2	protein-coding	43.7485	-0.461809	0.351726	0.00687107	0.450305
ENSG00000179456	ZBTB18	zinc finger and BTB domain containing 18	protein-coding	77.7325	-0.448186	0.355187	0.00724004	0.450305
ENSG00000171132	PRKCE	protein kinase C epsilon	protein-coding	86.8285	-0.527124	0.316211	0.00697934	0.450305
ENSG00000175701	MTLN	mitoregulin	protein-coding	109.097	0.521819	0.323893	0.00659551	0.450305
ENSG00000144579	CTDSP1	CTD small phosphatase 1	protein-coding	557.064	-0.540435	0.284715	0.00712952	0.450305
ENSG00000287878	NA	NA	NA	14.7787	-0.426614	0.362535	0.00666603	0.450305
ENSG00000168036	CTNNB1	catenin beta 1	protein-coding	1228.15	-0.492999	0.339412	0.00684018	0.450305
ENSG00000164077	MON1A	MON1 homolog A, secretory trafficking associated	protein-coding	83.8982	0.520247	0.326526	0.00638126	0.450305
ENSG00000196428	TSC22D2	TSC22 domain family member 2	protein-coding	581.154	-0.515921	0.324479	0.00714022	0.450305
ENSG00000247193	LOC439933	uncharacterized LOC439933	ncRNA	25.5236	-0.49783	0.337312	0.00678385	0.450305
ENSG00000260651	NA	NA	NA	142.988	-0.44088	0.359116	0.0064956	0.450305
ENSG00000251586	NA	NA	NA	36.5013	-0.492357	0.338476	0.00713435	0.450305
ENSG00000109686	SH3D19	SH3 domain containing 19	protein-coding	1909.45	-0.522371	0.321514	0.00685569	0.450305
ENSG00000279908	NA	NA	NA	5.31402	-0.34873	0.377989	0.00688314	0.450305
ENSG00000151883	PARP8	poly(ADP-ribose) polymerase family member 8	protein-coding	338.826	-0.49875	0.336062	0.00695372	0.450305
ENSG00000249971	NA	NA	NA	135.053	-0.529537	0.314719	0.00687894	0.450305
ENSG00000169252	ADRB2	adrenoceptor beta 2	protein-coding	106.125	-0.50025	0.334522	0.00711075	0.450305
ENSG00000043462	LCP2	lymphocyte cytosolic protein 2	protein-coding	1666.6	-0.494305	0.339731	0.00662172	0.450305
ENSG00000145945	FAM50B	family with sequence similarity 50 member B	protein-coding	60.4087	0.492088	0.339582	0.00690174	0.450305
ENSG00000283480	NA	NA	NA	88.6968	-0.501022	0.334638	0.00699983	0.450305
ENSG00000204709	NA	NA	NA	3.20496	0.235821	0.391792	0.00663272	0.450305
ENSG00000204392	LSM2	LSM2 homolog, U6 small nuclear RNA and mRNA degradation associated	protein-coding	274.444	0.524682	0.31653	0.00720818	0.450305
ENSG00000246982	NA	NA	NA	13.124	-0.420052	0.364344	0.00657321	0.450305
ENSG00000137409	MTCH1	mitochondrial carrier 1	protein-coding	2768.71	-0.542374	0.295509	0.00676875	0.450305
ENSG00000164855	TMEM184A	transmembrane protein 184A	protein-coding	183.671	-0.485488	0.341641	0.00714332	0.450305
ENSG00000106399	RPA3	replication protein A3	protein-coding	289.328	0.536653	0.30772	0.00673843	0.450305
ENSG00000170852	KBTBD2	kelch repeat and BTB domain containing 2	protein-coding	496.823	-0.532792	0.315976	0.00642273	0.450305
ENSG00000157800	SLC37A3	solute carrier family 37 member 3	protein-coding	74.3602	-0.507618	0.331203	0.00693822	0.450305
ENSG00000070756	PABPC1	poly(A) binding protein cytoplasmic 1	protein-coding	4175.78	-0.505241	0.333302	0.00680204	0.450305
ENSG00000119431	HDHD3	haloacid dehalogenase like hydrolase domain containing 3	protein-coding	143.258	0.537483	0.301055	0.00705391	0.450305
ENSG00000228261	NA	NA	NA	20.753	-0.390159	0.370064	0.00715815	0.450305
ENSG00000043591	ADRB1	adrenoceptor beta 1	protein-coding	24.8233	-0.452997	0.355102	0.00668168	0.450305
ENSG00000242689	CNTF	ciliary neurotrophic factor	protein-coding	5.32982	-0.299966	0.38467	0.00724584	0.450305
ENSG00000255882	NA	NA	NA	11.3947	-0.433177	0.360066	0.00702207	0.450305
ENSG00000118308	IRAG2	inositol 1,4,5-triphosphate receptor associated 2	protein-coding	265.467	-0.393179	0.369907	0.00683814	0.450305
ENSG00000110841	PPFIBP1	PPFIA binding protein 1	protein-coding	115.96	0.48781	0.342111	0.00675677	0.450305
ENSG00000063046	EIF4B	eukaryotic translation initiation factor 4B	protein-coding	934.011	-0.54017	0.289663	0.00712577	0.450305
ENSG00000135655	USP15	ubiquitin specific peptidase 15	protein-coding	1470.51	-0.541706	0.303789	0.0064812	0.450305
ENSG00000132953	XPO4	exportin 4	protein-coding	157.211	-0.540036	0.292802	0.00708251	0.450305
ENSG00000150457	LATS2	large tumor suppressor kinase 2	protein-coding	226.72	-0.537834	0.300309	0.00705299	0.450305
ENSG00000273149	NA	NA	NA	2153.96	-0.541716	0.274643	0.00685375	0.450305
ENSG00000123178	SPRYD7	SPRY domain containing 7	protein-coding	124.297	0.546264	0.294455	0.00641412	0.450305
ENSG00000139946	PELI2	pellino E3 ubiquitin protein ligase family member 2	protein-coding	254.648	-0.517133	0.327814	0.00650238	0.450305
ENSG00000170270	GON7	GON7 subunit of KEOPS complex	protein-coding	207.474	0.538888	0.303483	0.00677978	0.450305
ENSG00000259379	MTND5P32	MT-ND5 pseudogene 32	pseudo	81.2637	-0.418756	0.364263	0.00678109	0.450305
ENSG00000276651	NA	NA	NA	23.5016	-0.425684	0.363184	0.00646166	0.450305
ENSG00000138621	PPCDC	phosphopantothenoylcysteine decarboxylase	protein-coding	396.048	-0.508059	0.32956	0.00718651	0.450305
ENSG00000138834	MAPK8IP3	mitogen-activated protein kinase 8 interacting protein 3	protein-coding	623.636	-0.541078	0.284766	0.00706182	0.450305
ENSG00000262810	NA	NA	NA	25.2137	-0.421943	0.363235	0.00690814	0.450305
ENSG00000070444	MNT	MAX network transcriptional repressor	protein-coding	220.532	-0.496161	0.336433	0.00716589	0.450305
ENSG00000133026	MYH10	myosin heavy chain 10	protein-coding	48.6373	-0.490139	0.340999	0.00677574	0.450305
ENSG00000161509	GRIN2C	glutamate ionotropic receptor NMDA type subunit 2C	protein-coding	23.1821	-0.325985	0.381773	0.00650559	0.450305
ENSG00000264829	NA	NA	NA	5.72965	-0.34451	0.378355	0.00719255	0.450305
ENSG00000134758	RNF138	ring finger protein 138	protein-coding	495.11	-0.464326	0.35176	0.00656578	0.450305
ENSG00000125740	FOSB	FosB proto-oncogene, AP-1 transcription factor subunit	protein-coding	1200.53	-0.457154	0.353616	0.00674589	0.450305
ENSG00000170889	RPS9	ribosomal protein S9	protein-coding	4383.1	-0.537444	0.30907	0.00656074	0.450305
ENSG00000125772	GPCPD1	glycerophosphocholine phosphodiesterase 1	protein-coding	1903.95	-0.509991	0.331804	0.00657482	0.450305
ENSG00000101413	RPRD1B	regulation of nuclear pre-mRNA domain containing 1B	protein-coding	239.226	-0.501184	0.333479	0.00721925	0.450305
ENSG00000254995	STX16-NPEPL1	STX16-NPEPL1 readthrough (NMD candidate)	ncRNA	29.6457	-0.471275	0.348172	0.00693164	0.450305
ENSG00000202019	NA	NA	NA	8.40465	-0.346355	0.378496	0.00675957	0.450305
ENSG00000197766	CFD	complement factor D	protein-coding	993.681	-0.451013	0.354098	0.00731773	0.453835
ENSG00000136826	KLF4	Kruppel like factor 4	protein-coding	732.635	-0.41798	0.363396	0.00735312	0.454157
ENSG00000182621	PLCB1	phospholipase C beta 1	protein-coding	116.064	-0.465071	0.34918	0.00735297	0.454157
ENSG00000188290	HES4	hes family bHLH transcription factor 4	protein-coding	358.315	-0.388424	0.369976	0.00747508	0.454228
ENSG00000119801	YPEL5	yippee like 5	protein-coding	2618.24	-0.516828	0.321715	0.00743725	0.454228
ENSG00000114850	SSR3	signal sequence receptor subunit 3	protein-coding	882.582	0.535369	0.270987	0.00741069	0.454228
ENSG00000248489	LINC02062	long intergenic non-protein coding RNA 2062	ncRNA	33.9864	-0.486896	0.339885	0.00743109	0.454228
ENSG00000085662	AKR1B1	aldo-keto reductase family 1 member B	protein-coding	2985.48	0.474007	0.345444	0.00744802	0.454228
ENSG00000184047	DIABLO	diablo IAP-binding mitochondrial protein	protein-coding	71.8615	-0.482443	0.341925	0.00743037	0.454228
ENSG00000211890	IGHA2	immunoglobulin heavy constant alpha 2 (A2m marker)	other	5.95742	-0.189107	0.395181	0.00746103	0.454228
ENSG00000227543	NA	NA	NA	285.071	-0.536822	0.277423	0.00744092	0.454228
ENSG00000160908	ZNF394	zinc finger protein 394	protein-coding	820.538	-0.521015	0.317188	0.00754291	0.454251
ENSG00000179388	EGR3	early growth response 3	protein-coding	87.384	-0.367264	0.374071	0.00753069	0.454251
ENSG00000165782	PIP4P1	phosphatidylinositol-4,5-bisphosphate 4-phosphatase 1	protein-coding	1010.69	-0.532743	0.301462	0.00754814	0.454251
ENSG00000072310	SREBF1	sterol regulatory element binding transcription factor 1	protein-coding	464.285	-0.512696	0.324291	0.00753365	0.454251
ENSG00000108384	RAD51C	RAD51 paralog C	protein-coding	98.7141	0.533795	0.29902	0.00755096	0.454251
ENSG00000264272	NA	NA	NA	19.9205	-0.435033	0.358374	0.00757327	0.454313
ENSG00000132661	NXT1	nuclear transport factor 2 like export factor 1	protein-coding	807.479	-0.489788	0.337879	0.0075822	0.454313
ENSG00000213079	SCAF8	SR-related CTD associated factor 8	protein-coding	186.933	-0.535997	0.286078	0.00761162	0.455169
ENSG00000116337	AMPD2	adenosine monophosphate deaminase 2	protein-coding	2917.82	-0.464292	0.34821	0.00778449	0.455495
ENSG00000274210	NA	NA	NA	186.624	-0.357063	0.375721	0.00770477	0.455495
ENSG00000178096	BOLA1	bolA family member 1	protein-coding	75.4667	0.505273	0.328363	0.00772583	0.455495
ENSG00000270562	NA	NA	NA	5.96618	-0.384671	0.370314	0.00780132	0.455495
ENSG00000072364	AFF4	AF4/FMR2 family member 4	protein-coding	834.922	-0.517793	0.318019	0.00781592	0.455495
ENSG00000087085	ACHE	acetylcholinesterase (Cartwright blood group)	protein-coding	124.344	0.403694	0.366207	0.00773779	0.455495
ENSG00000264653	MIR5194	microRNA 5194	ncRNA	6.17952	-0.305879	0.383485	0.00785229	0.455495
ENSG00000213694	S1PR3	sphingosine-1-phosphate receptor 3	protein-coding	123.457	-0.450562	0.35335	0.00767562	0.455495
ENSG00000213694	C9orf47	chromosome 9 open reading frame 47	protein-coding	123.457	-0.450562	0.35335	0.00767562	0.455495
ENSG00000130921	MTRFR	mitochondrial translation release factor in rescue	protein-coding	133.013	0.502628	0.329824	0.00777195	0.455495
ENSG00000259079	NA	NA	NA	6.28065	-0.3108	0.382811	0.00785937	0.455495
ENSG00000121274	TENT4B	terminal nucleotidyltransferase 4B	protein-coding	256.464	-0.506267	0.327938	0.00768338	0.455495
ENSG00000131149	GSE1	Gse1 coiled-coil protein	protein-coding	209.827	-0.534416	0.29219	0.00771166	0.455495
ENSG00000124193	SRSF6	serine and arginine rich splicing factor 6	protein-coding	590.724	-0.533569	0.290418	0.00784388	0.455495
ENSG00000260708	NA	NA	NA	360.512	-0.472962	0.344563	0.00785106	0.455495
ENSG00000100427	MLC1	modulator of VRAC current 1	protein-coding	15.5605	-0.40055	0.366998	0.00769728	0.455495
ENSG00000130741	EIF2S3	eukaryotic translation initiation factor 2 subunit gamma	protein-coding	808.301	-0.534813	0.28636	0.00774438	0.455495
ENSG00000260077	NA	NA	NA	47.9714	-0.533462	0.288995	0.00787737	0.455559
ENSG00000197951	ZNF71	zinc finger protein 71	protein-coding	54.2165	0.499876	0.33093	0.00789076	0.455559
ENSG00000273702	NA	NA	NA	70.951	-0.503779	0.328348	0.00790944	0.455763
ENSG00000171813	PWWP2B	PWWP domain containing 2B	protein-coding	173.954	-0.474836	0.343455	0.00794695	0.457048
ENSG00000229258	LPGAT1-AS1	LPGAT1 antisense RNA 1	ncRNA	4.63611	-0.263002	0.388569	0.00798757	0.458508
ENSG00000188404	SELL	selectin L	protein-coding	960.069	-0.340541	0.378184	0.00805376	0.45956
ENSG00000068878	PSME4	proteasome activator subunit 4	protein-coding	353.407	-0.5247	0.306553	0.00815192	0.45956
ENSG00000174738	NR1D2	nuclear receptor subfamily 1 group D member 2	protein-coding	275.691	-0.389812	0.368719	0.00816804	0.45956
ENSG00000023287	RB1CC1	RB1 inducible coiled-coil 1	protein-coding	982.936	-0.526127	0.305161	0.00808391	0.45956
ENSG00000107954	NEURL1	neuralized E3 ubiquitin protein ligase 1	protein-coding	101.958	-0.395463	0.367548	0.00810529	0.45956
ENSG00000134900	TPP2	tripeptidyl peptidase 2	protein-coding	487.411	-0.529203	0.296896	0.00817397	0.45956
ENSG00000240163	NA	NA	NA	8.95877	-0.386968	0.369533	0.00802268	0.45956
ENSG00000180096	SEPTIN1	septin 1	protein-coding	23.6291	-0.417615	0.362102	0.00812751	0.45956
ENSG00000181350	LRRC75A	leucine rich repeat containing 75A	protein-coding	243.487	-0.530428	0.275884	0.0081381	0.45956
ENSG00000215030	RPL13P12	ribosomal protein L13 pseudogene 12	pseudo	54.5363	-0.49711	0.331636	0.00809041	0.45956
ENSG00000214174	AMZ2P1	AMZ2 pseudogene 1	pseudo	149.548	-0.51047	0.322327	0.00810131	0.45956
ENSG00000143198	MGST3	microsomal glutathione S-transferase 3	protein-coding	902.174	0.525605	0.304266	0.00820924	0.459901
ENSG00000218809	NA	NA	NA	5.52188	-0.323292	0.380752	0.00821061	0.459901
ENSG00000161526	SAP30BP	SAP30 binding protein	protein-coding	1519.96	-0.522088	0.309408	0.00822978	0.460118
ENSG00000225187	NA	NA	NA	28.0182	-0.414905	0.362578	0.00826195	0.460206
ENSG00000138660	AP1AR	adaptor related protein complex 1 associated regulatory protein	protein-coding	149.5	0.523928	0.306535	0.00824692	0.460206
ENSG00000285646	NA	NA	NA	49.0006	-0.426367	0.359312	0.0083417	0.46025
ENSG00000272506	NA	NA	NA	33.0171	-0.383392	0.369688	0.00848798	0.46025
ENSG00000172985	SH3RF3	SH3 domain containing ring finger 3	protein-coding	27.7686	-0.453197	0.350786	0.00833804	0.46025
ENSG00000161267	BDH1	3-hydroxybutyrate dehydrogenase 1	protein-coding	65.7021	0.527897	0.296384	0.00835247	0.46025
ENSG00000037241	RPL26L1	ribosomal protein L26 like 1	protein-coding	266.762	0.516215	0.251888	0.00844235	0.46025
ENSG00000166925	TSC22D4	TSC22 domain family member 4	protein-coding	552.771	-0.528675	0.274228	0.00830076	0.46025
ENSG00000242154	NA	NA	NA	18.0571	-0.454609	0.350158	0.00838523	0.46025
ENSG00000276213	NA	NA	NA	11.676	-0.394702	0.36719	0.00847733	0.46025
ENSG00000178460	MCMDC2	minichromosome maintenance domain containing 2	protein-coding	41.1445	-0.507897	0.322764	0.00835478	0.46025
ENSG00000255491	LOC105375743	uncharacterized LOC105375743	ncRNA	28.5138	-0.484802	0.337176	0.00839246	0.46025
ENSG00000119906	SLF2	SMC5-SMC6 complex localization factor 2	protein-coding	182.02	0.527471	0.293845	0.00849293	0.46025
ENSG00000095574	IKZF5	IKAROS family zinc finger 5	protein-coding	234.829	-0.500669	0.327472	0.00846492	0.46025
ENSG00000166025	AMOTL1	angiomotin like 1	protein-coding	12.2368	-0.404971	0.364852	0.00840749	0.46025
ENSG00000240370	RPL13P5	ribosomal protein L13 pseudogene 5	pseudo	31.6171	0.492461	0.332347	0.00853756	0.46025
ENSG00000087586	AURKA	aurora kinase A	protein-coding	46.9327	0.468746	0.344922	0.00829522	0.46025
ENSG00000275993	SIK1B	salt inducible kinase 1B (putative)	protein-coding	68.5785	-0.222451	0.392299	0.00853816	0.46025
ENSG00000173276	ZBTB21	zinc finger and BTB domain containing 21	protein-coding	199.946	-0.493034	0.332243	0.00848503	0.46025
ENSG00000205643	CDPF1	cysteine rich DPF motif domain containing 1	protein-coding	86.7	0.507767	0.321841	0.00851643	0.46025
ENSG00000133112	TPT1	tumor protein, translationally-controlled 1	protein-coding	8081.63	-0.52792	0.285561	0.00856983	0.46113
ENSG00000275607	NA	NA	NA	3.47215	-0.259615	0.388655	0.00860301	0.461428
ENSG00000109381	ELF2	E74 like ETS transcription factor 2	protein-coding	472.076	-0.51762	0.310618	0.00867404	0.461428
ENSG00000179331	RAB39A	RAB39A, member RAS oncogene family	protein-coding	39.526	0.449783	0.351221	0.00865185	0.461428
ENSG00000188375	H3-5	H3.5 histone	protein-coding	36.436	-0.501095	0.326002	0.00868274	0.461428
ENSG00000140044	JDP2	Jun dimerization protein 2	protein-coding	1223.52	-0.433012	0.356738	0.00865318	0.461428
ENSG00000171954	CYP4F22	cytochrome P450 family 4 subfamily F member 22	protein-coding	3.69126	-0.190909	0.394785	0.00866687	0.461428
ENSG00000105516	DBP	D-box binding PAR bZIP transcription factor	protein-coding	336.605	-0.382808	0.36959	0.00866355	0.461428
ENSG00000109066	TMEM104	transmembrane protein 104	protein-coding	432.056	-0.479102	0.338861	0.008712	0.462166
ENSG00000258101	NA	NA	NA	18.0098	-0.383874	0.36924	0.00875735	0.462939
ENSG00000205426	KRT81	keratin 81	protein-coding	11.7785	0.271157	0.387302	0.0087426	0.462939
ENSG00000164037	SLC9B1	solute carrier family 9 member B1	protein-coding	94.6233	0.521771	0.302217	0.00882435	0.464021
ENSG00000240093	NA	NA	NA	5.03826	-0.248748	0.389693	0.00885983	0.464021
ENSG00000156671	SAMD8	sterile alpha motif domain containing 8	protein-coding	420.173	-0.525532	0.289199	0.00884215	0.464021
ENSG00000126351	THRA	thyroid hormone receptor alpha	protein-coding	157.823	-0.383463	0.3692	0.00885914	0.464021
ENSG00000233483	NA	NA	NA	329.202	-0.520964	0.303103	0.00887038	0.464021
ENSG00000104824	HNRNPL	heterogeneous nuclear ribonucleoprotein L	protein-coding	527.335	-0.495505	0.329023	0.00884361	0.464021
ENSG00000287116	NA	NA	NA	3.9588	-0.222906	0.392144	0.00891545	0.464683
ENSG00000204420	MPIG6B	megakaryocyte and platelet inhibitory receptor G6b	protein-coding	11.1172	-0.311237	0.381997	0.00893925	0.464683
ENSG00000154146	NRGN	neurogranin	protein-coding	255.85	-0.461406	0.346005	0.00896027	0.464683
ENSG00000108821	COL1A1	collagen type I alpha 1 chain	protein-coding	45.8327	0.30352	0.383078	0.00895869	0.464683
ENSG00000175691	ZNF77	zinc finger protein 77	protein-coding	21.3395	0.42957	0.357282	0.00890752	0.464683
ENSG00000279086	NA	NA	NA	57.0985	-0.484008	0.335281	0.0089882	0.465329
ENSG00000008128	CDK11A	cyclin dependent kinase 11A	protein-coding	102.599	-0.450203	0.344986	0.0111609	0.465329
ENSG00000272482	NA	NA	NA	8.52332	-0.321169	0.37973	0.0100333	0.465329
ENSG00000182749	PAQR7	progestin and adipoQ receptor family member 7	protein-coding	9.8122	-0.360022	0.371256	0.0116221	0.465329
ENSG00000060642	PIGV	phosphatidylinositol glycan anchor biosynthesis class V	protein-coding	108.643	0.506773	0.281386	0.0115809	0.465329
ENSG00000204160	ZDHHC18	zinc finger DHHC-type palmitoyltransferase 18	protein-coding	282.65	-0.51365	0.281874	0.0105103	0.465329
ENSG00000162526	TSSK3	testis specific serine kinase 3	protein-coding	9.13476	-0.410307	0.359352	0.0110473	0.465329
ENSG00000163867	ZMYM6	zinc finger MYM-type containing 6	protein-coding	172.053	-0.510885	0.299737	0.0104982	0.465329
ENSG00000200169	RNU5D-1	RNA, U5D small nuclear 1	snRNA	17.6264	-0.376662	0.368484	0.0107421	0.465329
ENSG00000162402	USP24	ubiquitin specific peptidase 24	protein-coding	336.875	-0.513369	0.298821	0.0101838	0.465329
ENSG00000223653	NA	NA	NA	89.702	-0.465613	0.336386	0.0115725	0.465329
ENSG00000162645	GBP2	guanylate binding protein 2	protein-coding	632.546	-0.448741	0.347991	0.0101611	0.465329
ENSG00000117569	PTBP2	polypyrimidine tract binding protein 2	protein-coding	115.992	-0.490608	0.32183	0.0110001	0.465329
ENSG00000287978	LOC100996756	uncharacterized LOC100996756	ncRNA	95.7842	-0.468083	0.339309	0.0102168	0.465329
ENSG00000201699	RNVU1-24	RNA, variant U1 small nuclear 24	pseudo	3.46132	-0.22134	0.391639	0.0111964	0.465329
ENSG00000143384	MCL1	MCL1 apoptosis regulator, BCL2 family member	protein-coding	4332.18	-0.47386	0.332174	0.0113975	0.465329
ENSG00000143384	ADAMTSL4-AS1	ADAMTSL4 antisense RNA 1	ncRNA	4332.18	-0.47386	0.332174	0.0113975	0.465329
ENSG00000163545	NUAK2	NUAK family kinase 2	protein-coding	168.889	-0.493828	0.320828	0.0106711	0.465329
ENSG00000227591	HSD11B1-AS1	HSD11B1 antisense RNA 1	ncRNA	38.803	-0.482484	0.329821	0.0105819	0.465329
ENSG00000117697	NSL1	NSL1 component of MIS12 kinetochore complex	protein-coding	298.214	0.50555	0.308594	0.0105726	0.465329
ENSG00000185495	NA	NA	NA	55.4179	-0.513172	0.294397	0.0104207	0.465329
ENSG00000143772	ITPKB	inositol-trisphosphate 3-kinase B	protein-coding	205.839	-0.405755	0.361839	0.010257	0.465329
ENSG00000258082	NA	NA	NA	149.507	-0.500616	0.312707	0.0108534	0.465329
ENSG00000272195	NA	NA	NA	41.2629	-0.401622	0.36227	0.0107359	0.465329
ENSG00000162852	CNST	consortin, connexin sorting protein	protein-coding	274.828	-0.510498	0.29372	0.0108511	0.465329
ENSG00000197872	CYRIA	CYFIP related Rac1 interactor A	protein-coding	1082.01	-0.464782	0.33938	0.0107327	0.465329
ENSG00000075426	FOSL2	FOS like 2, AP-1 transcription factor subunit	protein-coding	3477.36	-0.481881	0.334348	0.00953474	0.465329
ENSG00000279873	LINC01126	long intergenic non-protein coding RNA 1126	ncRNA	20.2515	-0.348142	0.375954	0.00906938	0.465329
ENSG00000143942	CHAC2	ChaC glutathione specific gamma-glutamylcyclotransferase 2	protein-coding	24.7656	0.383412	0.366633	0.0109703	0.465329
ENSG00000135636	DYSF	dysferlin	protein-coding	144.066	-0.391274	0.365296	0.0104903	0.465329
ENSG00000115523	GNLY	granulysin	protein-coding	39.235	-0.304113	0.381535	0.0113622	0.465329
ENSG00000239305	RNF103	ring finger protein 103	protein-coding	165.781	-0.495793	0.327364	0.00914084	0.465329
ENSG00000153094	BCL2L11	BCL2 like 11	protein-coding	361.404	-0.487735	0.329422	0.00986439	0.465329
ENSG00000115339	GALNT3	polypeptide N-acetylgalactosaminyltransferase 3	protein-coding	129.885	-0.437627	0.352361	0.0100506	0.465329
ENSG00000119013	NDUFB3	NADH:ubiquinone oxidoreductase subunit B3	protein-coding	546.731	0.49025	0.32749	0.00991385	0.465329
ENSG00000118263	KLF7	Kruppel like factor 7	protein-coding	288.002	-0.504433	0.309957	0.010595	0.465329
ENSG00000237892	NA	NA	NA	9.14881	-0.358666	0.373223	0.00986534	0.465329
ENSG00000135931	ARMC9	armadillo repeat containing 9	protein-coding	105.564	0.357588	0.374241	0.00904837	0.465329
ENSG00000063660	GPC1	glypican 1	protein-coding	7.46127	0.279791	0.385012	0.011316	0.465329
ENSG00000114742	WDR48	WD repeat domain 48	protein-coding	259.028	-0.511534	0.28678	0.0108417	0.465329
ENSG00000283849	NA	NA	NA	160.06	-0.490421	0.330643	0.00919866	0.465329
ENSG00000201778	NA	NA	NA	9.56792	-0.357498	0.373821	0.0094879	0.465329
ENSG00000197415	VEPH1	ventricular zone expressed PH domain containing 1	protein-coding	7.95321	-0.387445	0.366072	0.0106244	0.465329
ENSG00000169251	NMD3	NMD3 ribosome export adaptor	protein-coding	377.852	-0.478439	0.335042	0.00986573	0.465329
ENSG00000053524	MCF2L2	MCF.2 cell line derived transforming sequence-like 2	protein-coding	162.179	-0.499674	0.310848	0.0112388	0.465329
ENSG00000061938	TNK2	tyrosine kinase non receptor 2	protein-coding	279.529	-0.513572	0.305925	0.00965227	0.465329
ENSG00000159674	SPON2	spondin 2	protein-coding	13.9771	-0.356175	0.372517	0.0111316	0.465329
ENSG00000248840	NA	NA	NA	4.14631	-0.201897	0.393382	0.0111685	0.465329
ENSG00000231160	NA	NA	NA	161.206	-0.422904	0.358572	0.00928186	0.465329
ENSG00000269506	NA	NA	NA	24.647	-0.316106	0.38047	0.0101167	0.465329
ENSG00000083896	YTHDC1	YTH domain containing 1	protein-coding	958.296	-0.492574	0.323877	0.0102982	0.465329
ENSG00000224207	NA	NA	NA	19.1549	-0.451105	0.349601	0.00911956	0.465329
ENSG00000145391	SETD7	SET domain containing 7, histone lysine methyltransferase	protein-coding	209.951	-0.473764	0.334193	0.010845	0.465329
ENSG00000095015	MAP3K1	mitogen-activated protein kinase kinase kinase 1	protein-coding	646.966	-0.481328	0.330842	0.0105145	0.465329
ENSG00000153914	SREK1	splicing regulatory glutamic acid and lysine rich protein 1	protein-coding	893.769	-0.505619	0.306512	0.0107714	0.465329
ENSG00000164252	AGGF1	angiogenic factor with G-patch and FHA domains 1	protein-coding	144.43	0.514147	0.305657	0.00959442	0.465329
ENSG00000133835	HSD17B4	hydroxysteroid 17-beta dehydrogenase 4	protein-coding	402.567	0.508058	0.311328	0.0099002	0.465329
ENSG00000217128	FNIP1	folliculin interacting protein 1	protein-coding	580.533	-0.503614	0.316676	0.00985784	0.465329
ENSG00000120705	ETF1	eukaryotic translation termination factor 1	protein-coding	1660.56	-0.494799	0.318967	0.0108403	0.465329
ENSG00000214485	RPL7P1	ribosomal protein L7 pseudogene 1	pseudo	14.4269	-0.423762	0.357835	0.0095487	0.465329
ENSG00000164463	CREBRF	CREB3 regulatory factor	protein-coding	499.042	-0.500079	0.307635	0.0115424	0.465329
ENSG00000087206	UIMC1	ubiquitin interaction motif containing 1	protein-coding	405.597	-0.501705	0.30707	0.0113359	0.465329
ENSG00000131187	F12	coagulation factor XII	protein-coding	72.8596	-0.404849	0.36238	0.0100583	0.465329
ENSG00000204444	APOM	apolipoprotein M	protein-coding	39.1788	-0.487541	0.320818	0.0117019	0.465329
ENSG00000179344	HLA-DQB1	major histocompatibility complex, class II, DQ beta 1	protein-coding	1064	-0.467438	0.337163	0.0110088	0.465329
ENSG00000010030	ETV7	ETS variant transcription factor 7	protein-coding	28.809	0.452371	0.348371	0.00942329	0.465329
ENSG00000112167	SAYSD1	SAYSVFN motif domain containing 1	protein-coding	153.895	0.492476	0.316	0.0117058	0.465329
ENSG00000221821	C6orf226	chromosome 6 open reading frame 226	protein-coding	105.351	-0.514988	0.284046	0.0103269	0.465329
ENSG00000124713	GNMT	glycine N-methyltransferase	protein-coding	23.8501	-0.383663	0.368066	0.0097341	0.465329
ENSG00000124713	CNPY3-GNMT	CNPY3-GNMT readthrough	protein-coding	23.8501	-0.383663	0.368066	0.0097341	0.465329
ENSG00000135334	AKIRIN2	akirin 2	protein-coding	1706.86	-0.492659	0.323202	0.010415	0.465329
ENSG00000112282	MED23	mediator complex subunit 23	protein-coding	205.238	-0.476484	0.330657	0.0113591	0.465329
ENSG00000112379	ARFGEF3	ARFGEF family member 3	protein-coding	5.33698	0.246288	0.388958	0.0116068	0.465329
ENSG00000112110	MRPL18	mitochondrial ribosomal protein L18	protein-coding	490.324	0.504808	0.314213	0.0100206	0.465329
ENSG00000106346	USP42	ubiquitin specific peptidase 42	protein-coding	231.007	-0.515309	0.305934	0.0094107	0.465329
ENSG00000234336	NA	NA	NA	6.23876	-0.335092	0.376728	0.0109144	0.465329
ENSG00000164542	KIAA0895	KIAA0895	protein-coding	22.0741	-0.39088	0.364157	0.0114627	0.465329
ENSG00000287584	NA	NA	NA	11.656	-0.306277	0.381181	0.0114001	0.465329
ENSG00000232956	SNHG15	small nucleolar RNA host gene 15	ncRNA	1442.1	-0.44839	0.347419	0.0104611	0.465329
ENSG00000232533	NA	NA	NA	235.922	-0.512956	0.296475	0.010365	0.465329
ENSG00000106617	PRKAG2	protein kinase AMP-activated non-catalytic subunit gamma 2	protein-coding	1124.52	-0.497745	0.317981	0.0105401	0.465329
ENSG00000055609	KMT2C	lysine methyltransferase 2C	protein-coding	1488.38	-0.515085	0.297722	0.00999361	0.465329
ENSG00000154359	LONRF1	LON peptidase N-terminal domain and ring finger 1	protein-coding	242.893	-0.480819	0.332871	0.010078	0.465329
ENSG00000186918	ZNF395	zinc finger protein 395	protein-coding	96.1665	-0.482004	0.330493	0.0104937	0.465329
ENSG00000239039	SNORD13	small nucleolar RNA, C/D box 13	snoRNA	23.2679	-0.326811	0.378096	0.0110198	0.465329
ENSG00000270673	YTHDF3-DT	YTHDF3 divergent transcript	ncRNA	35.2819	-0.50892	0.308646	0.0100642	0.465329
ENSG00000147604	RPL7	ribosomal protein L7	protein-coding	4494.36	-0.498583	0.324562	0.00928872	0.465329
ENSG00000133739	LRRCC1	leucine rich repeat and coiled-coil centrosomal protein 1	protein-coding	40.362	0.453865	0.346588	0.00989762	0.465329
ENSG00000170873	MTSS1	MTSS I-BAR domain containing 1	protein-coding	869.002	-0.477478	0.33282	0.0106187	0.465329
ENSG00000105339	DENND3	DENN domain containing 3	protein-coding	1485.43	-0.488423	0.325617	0.0105918	0.465329
ENSG00000255050	NA	NA	NA	1295.49	-0.487499	0.321107	0.0116537	0.465329
ENSG00000137154	RPS6	ribosomal protein S6	protein-coding	3367.35	-0.493535	0.316058	0.011519	0.465329
ENSG00000106829	TLE4	TLE family member 4, transcriptional corepressor	protein-coding	1437.97	-0.522135	0.293945	0.00917487	0.465329
ENSG00000130956	HABP4	hyaluronan binding protein 4	protein-coding	85.0667	0.449845	0.343981	0.0116382	0.465329
ENSG00000119522	DENND1A	DENN domain containing 1A	protein-coding	515.733	-0.501614	0.30506	0.0115477	0.465329
ENSG00000187024	PTRH1	peptidyl-tRNA hydrolase 1 homolog	protein-coding	129.882	0.49715	0.311792	0.011532	0.465329
ENSG00000279863	NA	NA	NA	20.5455	-0.469917	0.339848	0.00975805	0.465329
ENSG00000122873	CISD1	CDGSH iron sulfur domain 1	protein-coding	129.075	0.504608	0.313008	0.0102046	0.465329
ENSG00000204020	LIPN	lipase family member N	protein-coding	56.0573	-0.449128	0.349427	0.00949642	0.465329
ENSG00000120053	GOT1	glutamic-oxaloacetic transaminase 1	protein-coding	156.006	0.493349	0.315398	0.0116528	0.465329
ENSG00000273980	NA	NA	NA	8.39258	-0.2938	0.383097	0.0112879	0.465329
ENSG00000250397	NA	NA	NA	20.7004	-0.312874	0.38002	0.0116015	0.465329
ENSG00000121671	CRY2	cryptochrome circadian regulator 2	protein-coding	288.358	-0.462087	0.34042	0.0108311	0.465329
ENSG00000162222	TTC9C	tetratricopeptide repeat domain 9C	protein-coding	135.408	0.479023	0.328166	0.0115592	0.465329
ENSG00000168071	CCDC88B	coiled-coil domain containing 88B	protein-coding	942.599	-0.471864	0.33989	0.00944983	0.465329
ENSG00000255847	NA	NA	NA	1.92457	-0.225068	0.391752	0.00956978	0.465329
ENSG00000245311	ARNTL2-AS1	ARNTL2 antisense RNA 1	ncRNA	17.3322	0.408025	0.360349	0.0108282	0.465329
ENSG00000123415	SMUG1	single-strand-selective monofunctional uracil-DNA glycosylase 1	protein-coding	335.904	0.501199	0.30995	0.0111015	0.465329
ENSG00000076108	BAZ2A	bromodomain adjacent to zinc finger domain 2A	protein-coding	1000.09	-0.504404	0.300523	0.0114606	0.465329
ENSG00000133773	CCDC59	coiled-coil domain containing 59	protein-coding	557.189	-0.477073	0.331118	0.0111383	0.465329
ENSG00000088992	TESC	tescalcin	protein-coding	469.055	-0.413452	0.359688	0.0102479	0.465329
ENSG00000121741	ZMYM2	zinc finger MYM-type containing 2	protein-coding	426.064	-0.510768	0.300985	0.0104356	0.465329
ENSG00000132952	USPL1	ubiquitin specific peptidase like 1	protein-coding	322.653	-0.493501	0.319307	0.0109895	0.465329
ENSG00000133101	CCNA1	cyclin A1	protein-coding	21.0554	0.392087	0.364671	0.0108153	0.465329
ENSG00000134905	CARS2	cysteinyl-tRNA synthetase 2, mitochondrial	protein-coding	598.182	-0.498122	0.308907	0.0117257	0.465329
ENSG00000100614	PPM1A	protein phosphatase, Mg2+/Mn2+ dependent 1A	protein-coding	360.275	-0.511917	0.303231	0.0101058	0.465329
ENSG00000165934	CPSF2	cleavage and polyadenylation specific factor 2	protein-coding	307.62	0.515026	0.283056	0.0103164	0.465329
ENSG00000165943	MOAP1	modulator of apoptosis 1	protein-coding	387.949	-0.511625	0.308857	0.00965501	0.465329
ENSG00000176438	SYNE3	spectrin repeat containing nuclear envelope family member 3	protein-coding	154.829	-0.461563	0.344946	0.00931612	0.465329
ENSG00000090061	CCNK	cyclin K	protein-coding	260.112	-0.512836	0.308038	0.00956495	0.465329
ENSG00000275709	NA	NA	NA	10.6302	-0.424398	0.353951	0.0116088	0.465329
ENSG00000169371	SNUPN	snurportin 1	protein-coding	113.912	0.506416	0.319153	0.00910352	0.465329
ENSG00000288604	NA	NA	NA	12.8188	-0.41924	0.358551	0.00991093	0.465329
ENSG00000103199	ZNF500	zinc finger protein 500	protein-coding	80.7269	0.508446	0.316635	0.00918406	0.465329
ENSG00000260349	NA	NA	NA	74.321	-0.446838	0.347354	0.0107547	0.465329
ENSG00000184602	SNN	stannin	protein-coding	991.892	-0.457654	0.341545	0.0111901	0.465329
ENSG00000261336	EIF4BP5	eukaryotic translation initiation factor 4B pseudogene 5	pseudo	7.37943	-0.399749	0.364396	0.00958612	0.465329
ENSG00000083799	CYLD	CYLD lysine 63 deubiquitinase	protein-coding	868.799	-0.514465	0.280221	0.0103655	0.465329
ENSG00000180917	CMTR2	cap methyltransferase 2	protein-coding	109.94	0.504478	0.256813	0.0105433	0.465329
ENSG00000261029	NA	NA	NA	10.1464	-0.409107	0.359119	0.0114345	0.465329
ENSG00000158717	RNF166	ring finger protein 166	protein-coding	2187.56	-0.484241	0.328691	0.0105715	0.465329
ENSG00000132359	RAP1GAP2	RAP1 GTPase activating protein 2	protein-coding	150.899	-0.407785	0.360401	0.0108391	0.465329
ENSG00000263165	NA	NA	NA	82.999	0.506603	0.286539	0.011627	0.465329
ENSG00000241185	NA	NA	NA	76.8666	-0.501671	0.30342	0.0116849	0.465329
ENSG00000197566	ZNF624	zinc finger protein 624	protein-coding	15.3632	0.438657	0.350098	0.0109546	0.465329
ENSG00000166482	MFAP4	microfibril associated protein 4	protein-coding	19.9322	-0.44552	0.34755	0.0109003	0.465329
ENSG00000109118	PHF12	PHD finger protein 12	protein-coding	300.352	-0.499509	0.306786	0.0117264	0.465329
ENSG00000260793	NA	NA	NA	43.0831	-0.473764	0.3339	0.0109287	0.465329
ENSG00000225190	PLEKHM1	pleckstrin homology and RUN domain containing M1	protein-coding	603.517	-0.496359	0.31866	0.0106457	0.465329
ENSG00000141232	TOB1	transducer of ERBB2, 1	protein-coding	315.683	-0.466419	0.341218	0.00985602	0.465329
ENSG00000166263	STXBP4	syntaxin binding protein 4	protein-coding	18.505	0.382543	0.3664	0.0113479	0.465329
ENSG00000280407	NA	NA	NA	809.736	-0.496136	0.314655	0.0113023	0.465329
ENSG00000266053	NDUFV2-AS1	NDUFV2 antisense RNA 1	ncRNA	76.9535	-0.500914	0.310495	0.0110826	0.465329
ENSG00000134265	NAPG	NSF attachment protein gamma	protein-coding	319.353	-0.511468	0.293953	0.0106939	0.465329
ENSG00000267165	NA	NA	NA	1089.49	-0.508264	0.288152	0.0113412	0.465329
ENSG00000101782	RIOK3	RIO kinase 3	protein-coding	1096.93	-0.498144	0.320412	0.0100826	0.465329
ENSG00000278607	NA	NA	NA	10.1984	-0.385322	0.367266	0.0100709	0.465329
ENSG00000180448	ARHGAP45	Rho GTPase activating protein 45	protein-coding	2940.21	-0.498776	0.310798	0.0113909	0.465329
ENSG00000079313	REXO1	RNA exonuclease 1 homolog	protein-coding	335.3	-0.505866	0.296298	0.0114744	0.465329
ENSG00000105325	FZR1	fizzy and cell division cycle 20 related 1	protein-coding	521.678	-0.490846	0.321127	0.0110933	0.465329
ENSG00000129355	CDKN2D	cyclin dependent kinase inhibitor 2D	protein-coding	3121.32	-0.416116	0.36027	0.00942997	0.465329
ENSG00000268056	NA	NA	NA	454.693	-0.466278	0.335975	0.0115864	0.465329
ENSG00000130522	JUND	JunD proto-oncogene, AP-1 transcription factor subunit	protein-coding	10685.8	-0.475695	0.336304	0.00993367	0.465329
ENSG00000167491	GATAD2A	GATA zinc finger domain containing 2A	protein-coding	868.725	-0.513063	0.293558	0.0104673	0.465329
ENSG00000269688	NA	NA	NA	63.9978	-0.429028	0.352176	0.0116918	0.465329
ENSG00000239948	RN7SL368P	RNA, 7SL, cytoplasmic 368, pseudogene	pseudo	85.9981	-0.464595	0.339038	0.0108783	0.465329
ENSG00000170684	ZNF296	zinc finger protein 296	protein-coding	92.5718	-0.494568	0.324082	0.00995792	0.465329
ENSG00000105321	CCDC9	coiled-coil domain containing 9	protein-coding	663.648	-0.499797	0.308806	0.0114597	0.465329
ENSG00000275210	NA	NA	NA	23.3384	-0.33907	0.375898	0.0110537	0.465329
ENSG00000088053	GP6	glycoprotein VI platelet	protein-coding	43.9353	-0.395182	0.363219	0.0113106	0.465329
ENSG00000233896	PDYN-AS1	PDYN antisense RNA 1	ncRNA	105.617	-0.409585	0.35972	0.0109451	0.465329
ENSG00000229766	NA	NA	NA	49.4786	-0.494877	0.326021	0.00953695	0.465329
ENSG00000089050	RBBP9	RB binding protein 9, serine hydrolase	protein-coding	56.5298	0.510651	0.305928	0.0100694	0.465329
ENSG00000268628	NA	NA	NA	25.5234	-0.332827	0.378355	0.00934235	0.465329
ENSG00000198026	ZNF335	zinc finger protein 335	protein-coding	406.898	-0.497785	0.257247	0.011658	0.465329
ENSG00000213714	FAM209B	family with sequence similarity 209 member B	protein-coding	14.3023	-0.359805	0.372817	0.0100484	0.465329
ENSG00000160218	TRAPPC10	trafficking protein particle complex subunit 10	protein-coding	506.026	-0.501107	0.315913	0.0103386	0.465329
ENSG00000186866	POFUT2	protein O-fucosyltransferase 2	protein-coding	132.519	-0.511211	0.29115	0.0108201	0.465329
ENSG00000178026	LRRC75B	leucine rich repeat containing 75B	protein-coding	73.7773	-0.510478	0.298683	0.0106224	0.465329
ENSG00000237387	NA	NA	NA	15.1951	-0.446425	0.348096	0.0105056	0.465329
ENSG00000225783	MIAT	myocardial infarction associated transcript	ncRNA	15.0674	-0.399354	0.362812	0.0107857	0.465329
ENSG00000228839	PIK3IP1-DT	PIK3IP1 divergent transcript	ncRNA	6.80473	-0.338858	0.376873	0.00989883	0.465329
ENSG00000100425	BRD1	bromodomain containing 1	protein-coding	466.93	-0.468121	0.337212	0.010878	0.465329
ENSG00000213683	NA	NA	NA	2.03668	-0.212103	0.39243	0.0114407	0.465329
ENSG00000169239	CA5B	carbonic anhydrase 5B	protein-coding	58.1588	-0.456375	0.342283	0.0111384	0.465329
ENSG00000124486	USP9X	ubiquitin specific peptidase 9 X-linked	protein-coding	543.695	-0.507984	0.297076	0.011096	0.465329
ENSG00000204272	NBDY	negative regulator of P-body association	protein-coding	353.361	0.508039	0.279677	0.0113467	0.465329
ENSG00000175556	LONRF3	LON peptidase N-terminal domain and ring finger 3	protein-coding	125.122	-0.392043	0.364843	0.010691	0.465329
ENSG00000089820	ARHGAP4	Rho GTPase activating protein 4	protein-coding	1549.9	-0.493264	0.319152	0.0110545	0.465329
ENSG00000067048	DDX3Y	DEAD-box helicase 3 Y-linked	protein-coding	762.212	-0.475712	0.336295	0.00993367	0.465329
ENSG00000156232	WHAMM	WASP homolog associated with actin, golgi membranes and microtubules	protein-coding	541.386	-0.499378	0.306661	0.0117613	0.466099
ENSG00000106976	DNM1	dynamin 1	protein-coding	71.08	0.360466	0.371014	0.0117778	0.466138
ENSG00000276524	NA	NA	NA	3.5768	-0.24273	0.389279	0.0118189	0.46715
ENSG00000001617	SEMA3F	semaphorin 3F	protein-coding	19.4285	-0.334869	0.37606	0.011846	0.467217
ENSG00000284707	NA	NA	NA	22.37	-0.476873	0.328341	0.0118895	0.467217
ENSG00000255031	NA	NA	NA	326.583	-0.504262	0.292441	0.0118983	0.467217
ENSG00000259238	NA	NA	NA	98.4619	-0.493696	0.313605	0.0118621	0.467217
ENSG00000273188	NA	NA	NA	21.8388	-0.348757	0.373357	0.0118807	0.467217
ENSG00000228703	NA	NA	NA	687.929	-0.413781	0.35688	0.0119528	0.468134
ENSG00000255508	TUT1	terminal uridylyl transferase 1, U6 snRNA-specific	protein-coding	17.9815	0.421517	0.354347	0.0119455	0.468134
ENSG00000156869	FRRS1	ferric chelate reductase 1	protein-coding	21.1413	-0.461777	0.337168	0.0120033	0.469504
ENSG00000145675	PIK3R1	phosphoinositide-3-kinase regulatory subunit 1	protein-coding	460.523	-0.472787	0.330484	0.012052	0.470319
ENSG00000256591	NA	NA	NA	13.8219	-0.43118	0.350692	0.0120589	0.470319
ENSG00000100650	SRSF5	serine and arginine rich splicing factor 5	protein-coding	5432.83	-0.488272	0.318126	0.0120711	0.470319
ENSG00000280011	NA	NA	NA	14.7238	-0.414501	0.356431	0.0120915	0.470506
ENSG00000149591	TAGLN	transgelin	protein-coding	142.97	-0.495229	0.309479	0.0121498	0.472163
ENSG00000115548	KDM3A	lysine demethylase 3A	protein-coding	393.157	-0.466176	0.33407	0.0122041	0.472996
ENSG00000076043	REXO2	RNA exonuclease 2	protein-coding	210.203	0.484052	0.321257	0.0122227	0.472996
ENSG00000264000	NA	NA	NA	4.60726	0.228851	0.390628	0.0121955	0.472996
ENSG00000130590	SAMD10	sterile alpha motif domain containing 10	protein-coding	19.8023	0.455508	0.339783	0.0122341	0.472996
ENSG00000162757	C1orf74	chromosome 1 open reading frame 74	protein-coding	187.546	-0.484544	0.320304	0.0123239	0.473423
ENSG00000227252	NA	NA	NA	6.76912	0.281222	0.384363	0.0122991	0.473423
ENSG00000163882	POLR2H	RNA polymerase II, I and III subunit H	protein-coding	275.556	0.502774	0.28393	0.0122743	0.473423
ENSG00000110721	CHKA	choline kinase alpha	protein-coding	712.653	-0.487441	0.317671	0.0122972	0.473423
ENSG00000198673	TAFA2	TAFA chemokine like family member 2	protein-coding	33.9609	-0.469738	0.331536	0.0123094	0.473423
ENSG00000123689	G0S2	G0/G1 switch 2	protein-coding	32773.8	-0.369204	0.368498	0.0123503	0.473833
ENSG00000215910	C1orf167	chromosome 1 open reading frame 167	protein-coding	134.392	-0.498884	0.300817	0.0123681	0.473837
ENSG00000100281	HMGXB4	HMG-box containing 4	protein-coding	383.324	-0.501762	0.279095	0.0123819	0.473837
ENSG00000287400	NA	NA	NA	5.43559	-0.274523	0.385195	0.012468	0.474746
ENSG00000122406	RPL5	ribosomal protein L5	protein-coding	2375.84	-0.476217	0.326488	0.0124688	0.474746
ENSG00000109475	RPL34	ribosomal protein L34	protein-coding	1467.27	-0.492238	0.311417	0.0124226	0.474746
ENSG00000259813	NA	NA	NA	573.732	-0.457524	0.338162	0.0124482	0.474746
ENSG00000112039	FANCE	FA complementation group E	protein-coding	56.5877	0.467999	0.332019	0.0124898	0.474942
ENSG00000255958	NA	NA	NA	33.8226	-0.400059	0.36023	0.0125289	0.47523
ENSG00000279416	NA	NA	NA	35.1013	-0.35004	0.372556	0.0125184	0.47523
ENSG00000229989	NA	NA	NA	102.956	-0.431129	0.349492	0.0126959	0.475566
ENSG00000233791	LINC01136	long intergenic non-protein coding RNA 1136	ncRNA	50.345	-0.454843	0.338894	0.0126933	0.475566
ENSG00000188994	ZNF292	zinc finger protein 292	protein-coding	643.567	-0.486166	0.317292	0.0125921	0.475566
ENSG00000146281	PM20D2	peptidase M20 domain containing 2	protein-coding	30.1182	0.477805	0.324314	0.0126947	0.475566
ENSG00000245970	NA	NA	NA	539.117	-0.49626	0.303844	0.0125747	0.475566
ENSG00000173334	TRIB1	tribbles pseudokinase 1	protein-coding	1734.1	-0.435824	0.34786	0.0125766	0.475566
ENSG00000282996	NA	NA	NA	2.08099	-0.197402	0.393452	0.0126669	0.475566
ENSG00000089818	NECAP1	NECAP endocytosis associated 1	protein-coding	632.152	-0.489413	0.313245	0.0126657	0.475566
ENSG00000259165	DDX18P1	DEAD-box helicase 18 pseudogene 1	pseudo	3.74262	-0.246059	0.388633	0.0126609	0.475566
ENSG00000167210	LOXHD1	lipoxygenase homology PLAT domains 1	protein-coding	14.9529	-0.349817	0.37253	0.0126049	0.475566
ENSG00000251139	NA	NA	NA	64.298	-0.398058	0.360517	0.012752	0.476155
ENSG00000286067	NA	NA	NA	295.128	-0.499901	0.281783	0.0127591	0.476155
ENSG00000169169	CPT1C	carnitine palmitoyltransferase 1C	protein-coding	7.19132	0.191448	0.393938	0.0127294	0.476155
ENSG00000177000	MTHFR	methylenetetrahydrofolate reductase	protein-coding	470.322	-0.496409	0.300546	0.0128264	0.476396
ENSG00000188542	DUSP28	dual specificity phosphatase 28	protein-coding	110.522	-0.467103	0.331468	0.0128214	0.476396
ENSG00000269982	NA	NA	NA	20.6344	-0.452098	0.340052	0.0127853	0.476396
ENSG00000111252	SH2B3	SH2B adaptor protein 3	protein-coding	823.737	-0.488703	0.313016	0.0128289	0.476396
ENSG00000249252	C1QTNF7-AS1	C1QTNF7 antisense RNA 1	ncRNA	26.6747	-0.374936	0.366533	0.0129202	0.476773
ENSG00000270426	NA	NA	NA	11.7737	-0.42385	0.351811	0.0129342	0.476773
ENSG00000173020	GRK2	G protein-coupled receptor kinase 2	protein-coding	5753.88	-0.421201	0.352863	0.0128805	0.476773
ENSG00000110367	DDX6	DEAD-box helicase 6	protein-coding	425.43	-0.497901	0.294932	0.0129037	0.476773
ENSG00000274292	NA	NA	NA	51.0493	-0.469076	0.329985	0.0128764	0.476773
ENSG00000279433	NA	NA	NA	15.4691	-0.365263	0.368841	0.0129335	0.476773
ENSG00000182648	LINC01006	long intergenic non-protein coding RNA 1006	ncRNA	48.7629	0.444411	0.343316	0.0129632	0.477257
ENSG00000118689	FOXO3	forkhead box O3	protein-coding	1770.55	-0.457677	0.33638	0.0130531	0.478959
ENSG00000130595	TNNT3	troponin T3, fast skeletal type	protein-coding	14.719	-0.262849	0.386477	0.0130508	0.478959
ENSG00000274177	NA	NA	NA	2132.12	-0.498133	0.280524	0.0130572	0.478959
ENSG00000137449	CPEB2	cytoplasmic polyadenylation element binding protein 2	protein-coding	177.032	-0.40466	0.358019	0.0131203	0.479029
ENSG00000145425	RPS3A	ribosomal protein S3A	protein-coding	3058.6	-0.477104	0.323014	0.0131228	0.479029
ENSG00000165802	NSMF	NMDA receptor synaptonuclear signaling and neuronal migration factor	protein-coding	211.315	-0.494189	0.30201	0.0131115	0.479029
ENSG00000150779	TIMM8B	translocase of inner mitochondrial membrane 8 homolog B	protein-coding	549.898	0.490579	0.308491	0.0131019	0.479029
ENSG00000259468	NA	NA	NA	22.8492	-0.436179	0.346536	0.0131535	0.47957
ENSG00000142676	RPL11	ribosomal protein L11	protein-coding	1518	-0.491922	0.305014	0.0132468	0.480696
ENSG00000152147	GEMIN6	gem nuclear organelle associated protein 6	protein-coding	63.618	0.436564	0.346136	0.0132686	0.480696
ENSG00000264229	RNU4ATAC	RNA, U4atac small nuclear (U12-dependent splicing)	snRNA	56.2184	-0.375992	0.365882	0.0132862	0.480696
ENSG00000145241	CENPC	centromere protein C	protein-coding	479.168	-0.464248	0.332034	0.0132004	0.480696
ENSG00000253475	NA	NA	NA	10.4767	-0.398071	0.359843	0.0132599	0.480696
ENSG00000123106	CCDC91	coiled-coil domain containing 91	protein-coding	255.454	0.490957	0.261619	0.0132963	0.480696
ENSG00000012983	MAP4K5	mitogen-activated protein kinase kinase kinase kinase 5	protein-coding	192.39	-0.491609	0.262851	0.0132881	0.480696
ENSG00000233621	LINC01137	long intergenic non-protein coding RNA 1137	ncRNA	173.473	0.424866	0.350673	0.0133638	0.481166
ENSG00000167272	POP5	POP5 homolog, ribonuclease P/MRP subunit	protein-coding	236.131	0.495871	0.292794	0.013366	0.481166
ENSG00000232220	NA	NA	NA	444.29	-0.45543	0.336734	0.0133733	0.481166
ENSG00000198900	TOP1	DNA topoisomerase I	protein-coding	1564.87	-0.487255	0.311405	0.0133332	0.481166
ENSG00000179639	FCER1A	Fc fragment of IgE receptor Ia	protein-coding	186.556	-0.310751	0.379182	0.0135839	0.482394
ENSG00000144061	NPHP1	nephrocystin 1	protein-coding	7.64349	0.215317	0.391633	0.013539	0.482394
ENSG00000270170	NCBP2AS2	NCBP2 antisense 2 (head to head)	protein-coding	550.535	-0.495446	0.285578	0.013594	0.482394
ENSG00000223534	HLA-DQB1-AS1	HLA-DQB1 antisense RNA 1	ncRNA	228.11	-0.463412	0.331516	0.0135257	0.482394
ENSG00000230487	PSMG3-AS1	PSMG3 antisense RNA 1 (head to head)	ncRNA	19.3804	0.436185	0.3456	0.0136085	0.482394
ENSG00000187037	GPR141	G protein-coupled receptor 141	protein-coding	119.067	0.466333	0.329709	0.0134872	0.482394
ENSG00000171219	CDC42BPG	CDC42 binding protein kinase gamma	protein-coding	6.25721	-0.327233	0.376318	0.013478	0.482394
ENSG00000139112	GABARAPL1	GABA type A receptor associated protein like 1	protein-coding	1139.62	-0.466137	0.329419	0.0136103	0.482394
ENSG00000139832	RAB20	RAB20, member RAS oncogene family	protein-coding	1759.68	-0.485071	0.312781	0.0135428	0.482394
ENSG00000273559	CWC25	CWC25 spliceosome associated protein homolog	protein-coding	1310.22	-0.48539	0.311897	0.0136159	0.482394
ENSG00000101596	SMCHD1	structural maintenance of chromosomes flexible hinge domain containing 1	protein-coding	1088.04	-0.489028	0.307712	0.0134869	0.482394
ENSG00000176222	ZNF404	zinc finger protein 404	protein-coding	3.11448	0.201007	0.392961	0.0135633	0.482394
ENSG00000278231	NA	NA	NA	31.1721	-0.485862	0.31221	0.0134788	0.482394
ENSG00000260229	PPIAP51	peptidylprolyl isomerase A pseudogene 51	pseudo	4.59428	-0.304303	0.380227	0.0136355	0.482519
ENSG00000090621	PABPC4	poly(A) binding protein cytoplasmic 4	protein-coding	646.09	-0.448468	0.33963	0.0136846	0.483122
ENSG00000251259	NA	NA	NA	28.8161	-0.451398	0.338111	0.0136786	0.483122
ENSG00000094975	SUCO	SUN domain containing ossification factor	protein-coding	325.215	-0.493676	0.294479	0.0137065	0.483327
ENSG00000169991	IFFO2	intermediate filament family orphan 2	protein-coding	103.684	-0.445242	0.338075	0.0150159	0.484269
ENSG00000158246	TENT5B	terminal nucleotidyltransferase 5B	protein-coding	15.619	-0.386944	0.360982	0.0150168	0.484269
ENSG00000117425	PTCH2	patched 2	protein-coding	16.6439	-0.40926	0.355339	0.0139405	0.484269
ENSG00000117479	SLC19A2	solute carrier family 19 member 2	protein-coding	37.3633	-0.462452	0.328923	0.0145109	0.484269
ENSG00000143862	ARL8A	ADP ribosylation factor like GTPase 8A	protein-coding	532.61	-0.481911	0.311819	0.0143099	0.484269
ENSG00000220749	RPL21P28	ribosomal protein L21 pseudogene 28	pseudo	23.5984	-0.47067	0.324779	0.0139584	0.484269
ENSG00000154370	TRIM11	tripartite motif containing 11	protein-coding	536.797	-0.489806	0.302455	0.0138975	0.484269
ENSG00000286532	PARTICL	promoter of MAT2A antisense radiation-induced circulating long non-coding RNA	ncRNA	33.686	-0.485724	0.303726	0.0145801	0.484269
ENSG00000225420	LOC101928371	uncharacterized LOC101928371	ncRNA	45.6917	-0.399099	0.357589	0.0147331	0.484269
ENSG00000152102	FAM168B	family with sequence similarity 168 member B	protein-coding	378.092	-0.489451	0.291943	0.0146385	0.484269
ENSG00000132326	PER2	period circadian regulator 2	protein-coding	246.003	-0.424114	0.349371	0.0142668	0.484269
ENSG00000163681	SLMAP	sarcolemma associated protein	protein-coding	414.184	-0.480118	0.310967	0.0148052	0.484269
ENSG00000082781	ITGB5	integrin subunit beta 5	protein-coding	69.527	0.413952	0.353209	0.0142666	0.484269
ENSG00000118849	RARRES1	retinoic acid receptor responder 1	protein-coding	8.998	0.243731	0.388404	0.0142436	0.484269
ENSG00000163915	IGF2BP2-AS1	IGF2BP2 antisense RNA 1	ncRNA	24.0058	-0.354114	0.369926	0.0145893	0.484269
ENSG00000145632	PLK2	polo like kinase 2	protein-coding	131.337	-0.430592	0.345505	0.0148909	0.484269
ENSG00000113163	CERT1	ceramide transporter 1	protein-coding	717.02	-0.492422	0.289836	0.0141143	0.484269
ENSG00000186952	TMEM232	transmembrane protein 232	protein-coding	2.86444	0.210637	0.391761	0.0150212	0.484269
ENSG00000129595	EPB41L4A	erythrocyte membrane protein band 4.1 like 4A	protein-coding	21.4822	-0.45225	0.335274	0.0145697	0.484269
ENSG00000224032	NA	NA	NA	117.633	-0.432866	0.345246	0.0145076	0.484269
ENSG00000177556	ATOX1	antioxidant 1 copper chaperone	protein-coding	1159.53	0.476063	0.315507	0.0148804	0.484269
ENSG00000254211	LINC01485	long intergenic non-protein coding RNA 1485	ncRNA	3.50873	-0.206557	0.392237	0.0146237	0.484269
ENSG00000051596	THOC3	THO complex 3	protein-coding	91.1377	0.486667	0.30356	0.0144077	0.484269
ENSG00000111859	NEDD9	neural precursor cell expressed, developmentally down-regulated 9	protein-coding	261.032	-0.339417	0.373208	0.0144924	0.484269
ENSG00000010704	HFE	homeostatic iron regulator	protein-coding	60.7468	0.472776	0.32088	0.014459	0.484269
ENSG00000154079	SDHAF4	succinate dehydrogenase complex assembly factor 4	protein-coding	34.4937	0.449604	0.337512	0.0142877	0.484269
ENSG00000286616	NA	NA	NA	3.32062	-0.213357	0.391674	0.0141976	0.484269
ENSG00000286760	LOC100289495	uncharacterized LOC100289495	ncRNA	27.1892	-0.389354	0.361553	0.0139318	0.484269
ENSG00000234456	MAGI2-AS3	MAGI2 antisense RNA 3	ncRNA	11.4946	0.346628	0.371335	0.0149287	0.484269
ENSG00000223969	NA	NA	NA	18.0971	-0.392022	0.36023	0.0143799	0.484269
ENSG00000186106	ANKRD46	ankyrin repeat domain 46	protein-coding	31.999	0.47036	0.321809	0.0147471	0.484269
ENSG00000104517	UBR5	ubiquitin protein ligase E3 component n-recognin 5	protein-coding	515.908	-0.490982	0.284154	0.0144581	0.484269
ENSG00000287124	NA	NA	NA	3.23524	-0.231718	0.389747	0.0143034	0.484269
ENSG00000150593	PDCD4	programmed cell death 4	protein-coding	436.633	-0.451815	0.33472	0.0148688	0.484269
ENSG00000179988	PSTK	phosphoseryl-tRNA kinase	protein-coding	52.5123	-0.43647	0.343633	0.0144965	0.484269
ENSG00000065154	OAT	ornithine aminotransferase	protein-coding	509.314	-0.479097	0.311329	0.0149612	0.484269
ENSG00000130598	TNNI2	troponin I2, fast skeletal type	protein-coding	266.252	-0.362361	0.368079	0.0144847	0.484269
ENSG00000053918	KCNQ1	potassium voltage-gated channel subfamily Q member 1	protein-coding	284.6	-0.428316	0.347822	0.0141814	0.484269
ENSG00000282556	LOC101927825	uncharacterized LOC101927825	ncRNA	145.247	0.49266	0.29158	0.014018	0.484269
ENSG00000254577	NA	NA	NA	19.4045	-0.330434	0.375173	0.0142687	0.484269
ENSG00000168066	SF1	splicing factor 1	protein-coding	1344.49	-0.479222	0.313328	0.0146123	0.484269
ENSG00000278743	NA	NA	NA	58.9034	-0.443897	0.34012	0.0144532	0.484269
ENSG00000186666	BCDIN3D	BCDIN3 domain containing RNA methyltransferase	protein-coding	73.8924	0.464864	0.326368	0.0147376	0.484269
ENSG00000161800	RACGAP1	Rac GTPase activating protein 1	protein-coding	45.5481	0.474614	0.322351	0.0137552	0.484269
ENSG00000135447	PPP1R1A	protein phosphatase 1 regulatory inhibitor subunit 1A	protein-coding	20.3003	-0.459676	0.332588	0.0139405	0.484269
ENSG00000070961	ATP2B1	ATPase plasma membrane Ca2+ transporting 1	protein-coding	4574.81	-0.356814	0.369076	0.0148519	0.484269
ENSG00000170633	RNF34	ring finger protein 34	protein-coding	431.887	0.494183	0.281088	0.0138032	0.484269
ENSG00000133103	COG6	component of oligomeric golgi complex 6	protein-coding	55.6983	0.471845	0.323853	0.0139517	0.484269
ENSG00000100450	GZMH	granzyme H	protein-coding	3.63931	-0.172703	0.395151	0.0143869	0.484269
ENSG00000100644	HIF1A	hypoxia inducible factor 1 subunit alpha	protein-coding	7073.58	-0.474212	0.320198	0.0143159	0.484269
ENSG00000174446	SNAPC5	small nuclear RNA activating complex polypeptide 5	protein-coding	192.157	0.491438	0.29613	0.0140506	0.484269
ENSG00000259494	MRPL46	mitochondrial ribosomal protein L46	protein-coding	41.988	0.436851	0.342566	0.0149194	0.484269
ENSG00000166821	PEX11A	peroxisomal biogenesis factor 11 alpha	protein-coding	14.3222	0.326768	0.375521	0.0148173	0.484269
ENSG00000102858	MGRN1	mahogunin ring finger 1	protein-coding	435.44	-0.487472	0.273782	0.0148832	0.484269
ENSG00000280789	PAGR1	PAXIP1 associated glutamate rich protein 1	protein-coding	118.772	0.489103	0.294844	0.0145815	0.484269
ENSG00000197302	ZNF720	zinc finger protein 720	protein-coding	82.2321	0.488978	0.304699	0.0138369	0.484269
ENSG00000197302	LOC107983990	uncharacterized LOC107983990	ncRNA	82.2321	0.488978	0.304699	0.0138369	0.484269
ENSG00000198848	CES1	carboxylesterase 1	protein-coding	3688.05	0.398147	0.357669	0.0149066	0.484269
ENSG00000157349	DDX19B	DEAD-box helicase 19B	protein-coding	218.878	-0.492349	0.283342	0.0141845	0.484269
ENSG00000268218	NA	NA	NA	82.3625	-0.440697	0.342537	0.0140827	0.484269
ENSG00000220205	VAMP2	vesicle associated membrane protein 2	protein-coding	440.275	-0.470861	0.321636	0.0146826	0.484269
ENSG00000072210	ALDH3A2	aldehyde dehydrogenase 3 family member A2	protein-coding	353.461	0.490892	0.275349	0.0142699	0.484269
ENSG00000183978	COA3	cytochrome c oxidase assembly factor 3	protein-coding	468.503	0.467965	0.323781	0.0147682	0.484269
ENSG00000008294	SPAG9	sperm associated antigen 9	protein-coding	642.099	-0.488153	0.305435	0.0139177	0.484269
ENSG00000178404	CEP295NL	CEP295 N-terminal like	protein-coding	28.2382	-0.43984	0.342083	0.0144755	0.484269
ENSG00000141446	ESCO1	establishment of sister chromatid cohesion N-acetyltransferase 1	protein-coding	378.258	-0.488465	0.299061	0.0144434	0.484269
ENSG00000198796	ALPK2	alpha kinase 2	protein-coding	44.9228	-0.396058	0.358224	0.0149934	0.484269
ENSG00000182087	TMEM259	transmembrane protein 259	protein-coding	5506.26	-0.48903	0.284236	0.0148512	0.484269
ENSG00000167470	MIDN	midnolin	protein-coding	982.473	-0.454551	0.332703	0.0149899	0.484269
ENSG00000188868	ZNF563	zinc finger protein 563	protein-coding	26.5016	0.395231	0.358784	0.0147562	0.484269
ENSG00000279861	NA	NA	NA	28.9062	-0.440838	0.341117	0.0146909	0.484269
ENSG00000142534	RPS11	ribosomal protein S11	protein-coding	1807.15	-0.48164	0.310295	0.0145936	0.484269
ENSG00000197483	ZNF628	zinc finger protein 628	protein-coding	33.3534	-0.419395	0.351443	0.0141208	0.484269
ENSG00000125841	NRSN2	neurensin 2	protein-coding	90.1823	0.367163	0.366628	0.0147717	0.484269
ENSG00000234832	NA	NA	NA	7.42532	-0.366875	0.367658	0.0137668	0.484269
ENSG00000157540	DYRK1A	dual specificity tyrosine phosphorylation regulated kinase 1A	protein-coding	342.271	-0.48746	0.299088	0.0146431	0.484269
ENSG00000100056	ESS2	ess-2 splicing factor homolog	protein-coding	298.68	-0.493332	0.289488	0.0139462	0.484269
ENSG00000100211	CBY1	chibby family member 1, beta catenin antagonist	protein-coding	42.8636	0.421373	0.349191	0.0150027	0.484269
ENSG00000184831	APOO	apolipoprotein O	protein-coding	104.026	0.487929	0.305289	0.013977	0.484269
ENSG00000238123	NA	NA	NA	2.21128	-0.212129	0.39183	0.0140322	0.484269
ENSG00000131263	RLIM	ring finger protein, LIM domain interacting	protein-coding	494.538	-0.47837	0.312219	0.0149714	0.484269
ENSG00000130347	RTN4IP1	reticulon 4 interacting protein 1	protein-coding	48.5954	0.479167	0.310291	0.0151051	0.484894
ENSG00000148841	ITPRIP	inositol 1,4,5-trisphosphate receptor interacting protein	protein-coding	1258	-0.455729	0.331611	0.0151045	0.484894
ENSG00000100485	SOS2	SOS Ras/Rho guanine nucleotide exchange factor 2	protein-coding	339.347	-0.486167	0.272875	0.0151035	0.484894
ENSG00000175265	GOLGA8A	golgin A8 family member A	protein-coding	44.6816	-0.40856	0.353917	0.0150753	0.484894
ENSG00000287104	NA	NA	NA	32.003	0.457482	0.330283	0.0151572	0.48605
ENSG00000158292	GPR153	G protein-coupled receptor 153	protein-coding	31.6379	0.455341	0.331563	0.0152064	0.486104
ENSG00000163635	ATXN7	ataxin 7	protein-coding	306.949	-0.485568	0.295679	0.0152597	0.486104
ENSG00000114796	KLHL24	kelch like family member 24	protein-coding	410.437	-0.469827	0.320267	0.0152178	0.486104
ENSG00000056050	HPF1	histone PARylation factor 1	protein-coding	119.1	0.438054	0.341368	0.0152057	0.486104
ENSG00000235253	NA	NA	NA	7.50747	-0.372205	0.364826	0.0152836	0.486104
ENSG00000147854	UHRF2	ubiquitin like with PHD and ring finger domains 2	protein-coding	184.418	-0.47837	0.310249	0.0152797	0.486104
ENSG00000196152	ZNF79	zinc finger protein 79	protein-coding	58.5359	0.47648	0.312711	0.0152882	0.486104
ENSG00000105373	NOP53	NOP53 ribosome biogenesis factor	protein-coding	1452.6	-0.456596	0.330589	0.0152529	0.486104
ENSG00000276842	NA	NA	NA	12.7321	-0.31719	0.377033	0.0153091	0.486255
ENSG00000158411	MITD1	microtubule interacting and trafficking domain containing 1	protein-coding	313.875	0.481417	0.30472	0.0153629	0.487447
ENSG00000163214	DHX57	DExH-box helicase 57	protein-coding	143.265	-0.463308	0.325177	0.015402	0.487824
ENSG00000279605	NA	NA	NA	1257.08	-0.485737	0.29146	0.0154201	0.487824
ENSG00000259409	NA	NA	NA	37.6388	-0.435078	0.342365	0.0154234	0.487824
ENSG00000116922	C1orf109	chromosome 1 open reading frame 109	protein-coding	60.7755	0.459433	0.327943	0.015459	0.487925
ENSG00000188396	DYNLT4	dynein light chain Tctex-type 4	protein-coding	151.307	-0.410653	0.352559	0.0154814	0.487925
ENSG00000279021	NA	NA	NA	14.3458	-0.329985	0.374447	0.015485	0.487925
ENSG00000007350	TKTL1	transketolase like 1	protein-coding	24.2966	-0.275037	0.383874	0.0154915	0.487925
ENSG00000239608	RUVBL1-AS1	RUVBL1 antisense RNA 1	ncRNA	2.38342	-0.2204	0.390653	0.015539	0.488911
ENSG00000127415	IDUA	alpha-L-iduronidase	protein-coding	222.722	-0.435537	0.341809	0.0155826	0.489032
ENSG00000158042	MRPL17	mitochondrial ribosomal protein L17	protein-coding	181.124	0.466158	0.321986	0.0156079	0.489032
ENSG00000151135	TMEM263	transmembrane protein 263	protein-coding	95.5274	0.463534	0.324414	0.0155597	0.489032
ENSG00000166200	COPS2	COP9 signalosome subunit 2	protein-coding	334.95	-0.47461	0.31319	0.0156078	0.489032
ENSG00000134183	GNAT2	G protein subunit alpha transducin 2	protein-coding	16.8495	-0.359495	0.367733	0.0156591	0.489656
ENSG00000163050	COQ8A	coenzyme Q8A	protein-coding	43.6379	-0.339029	0.372442	0.0156604	0.489656
ENSG00000166997	CNPY4	canopy FGF signaling regulator 4	protein-coding	65.4255	0.410528	0.352142	0.0157915	0.490366
ENSG00000271933	NA	NA	NA	34.5594	-0.398679	0.356411	0.0157396	0.490366
ENSG00000220842	RPL21P16	ribosomal protein L21 pseudogene 16	pseudo	13.5909	-0.397681	0.356695	0.0157774	0.490366
ENSG00000246067	NA	NA	NA	153.103	0.480737	0.301991	0.0157972	0.490366
ENSG00000121749	TBC1D15	TBC1 domain family member 15	protein-coding	386.264	-0.475435	0.311459	0.0157206	0.490366
ENSG00000180209	MYLPF	myosin light chain, phosphorylatable, fast skeletal muscle	protein-coding	14.2103	-0.359655	0.367597	0.0157705	0.490366
ENSG00000266036	NA	NA	NA	146.937	-0.421129	0.347986	0.0157673	0.490366
ENSG00000114857	NKTR	natural killer cell triggering receptor	protein-coding	1160.9	-0.482189	0.297383	0.0158696	0.491078
ENSG00000187391	MAGI2	membrane associated guanylate kinase, WW and PDZ domain containing 2	protein-coding	10.01	0.331935	0.373781	0.0158862	0.491078
ENSG00000249816	LINC00964	long intergenic non-protein coding RNA 964	ncRNA	25.0654	-0.374819	0.363498	0.0159011	0.491078
ENSG00000187607	ZNF286A	zinc finger protein 286A	protein-coding	18.7338	0.396747	0.356831	0.0159143	0.491078
ENSG00000153944	MSI2	musashi RNA binding protein 2	protein-coding	53.9808	-0.47633	0.309035	0.0158996	0.491078
ENSG00000184319	NA	NA	NA	88.8545	0.462914	0.323594	0.0159181	0.491078
ENSG00000112304	ACOT13	acyl-CoA thioesterase 13	protein-coding	425.207	0.472914	0.313144	0.0159878	0.491514
ENSG00000169955	ZNF747	zinc finger protein 747	protein-coding	71.4648	0.475812	0.309088	0.0160056	0.491514
ENSG00000213020	ZNF611	zinc finger protein 611	protein-coding	160.134	0.482796	0.275944	0.0159732	0.491514
ENSG00000198538	ZNF28	zinc finger protein 28	protein-coding	43.0868	0.448388	0.3337	0.0160232	0.491514
ENSG00000124103	FAM209A	family with sequence similarity 209 member A	protein-coding	12.2141	-0.369615	0.364792	0.0160303	0.491514
ENSG00000198034	RPS4X	ribosomal protein S4 X-linked	protein-coding	1500.76	-0.470231	0.316445	0.0159545	0.491514
ENSG00000264577	NA	NA	NA	882.433	-0.481191	0.271033	0.016052	0.491679
ENSG00000132681	ATP1A4	ATPase Na+/K+ transporting subunit alpha 4	protein-coding	7.32493	-0.306483	0.378502	0.0161638	0.492679
ENSG00000119231	SENP5	SUMO specific peptidase 5	protein-coding	338.242	-0.482817	0.287823	0.0161406	0.492679
ENSG00000152348	ATG10	autophagy related 10	protein-coding	607.262	-0.482254	0.289501	0.0162294	0.492679
ENSG00000279691	NA	NA	NA	5.48647	-0.265091	0.385023	0.016197	0.492679
ENSG00000112699	GMDS	GDP-mannose 4,6-dehydratase	protein-coding	114.379	-0.470979	0.314418	0.0161856	0.492679
ENSG00000254985	NA	NA	NA	5.95096	-0.276103	0.383423	0.0162321	0.492679
ENSG00000131759	RARA	retinoic acid receptor alpha	protein-coding	646.236	-0.461799	0.323795	0.0161167	0.492679
ENSG00000142541	RPL13A	ribosomal protein L13a	protein-coding	3100.72	-0.462914	0.32245	0.0162185	0.492679
ENSG00000078804	TP53INP2	tumor protein p53 inducible nuclear protein 2	protein-coding	297.445	-0.407761	0.352659	0.0161414	0.492679
ENSG00000234511	C5orf58	chromosome 5 open reading frame 58	protein-coding	224.778	-0.426127	0.344897	0.0162793	0.492682
ENSG00000262420	NA	NA	NA	91.8086	-0.448498	0.332942	0.0162813	0.492682
ENSG00000279570	NA	NA	NA	4.45995	-0.297671	0.379979	0.0162702	0.492682
ENSG00000271787	NA	NA	NA	88.167	-0.344566	0.370749	0.016301	0.49278
ENSG00000204099	NEU4	neuraminidase 4	protein-coding	173.054	-0.220882	0.390422	0.0163191	0.492832
ENSG00000268903	NA	NA	NA	104.256	-0.430369	0.34196	0.0167629	0.493464
ENSG00000278997	NA	NA	NA	2.4126	-0.214359	0.390928	0.0171738	0.493464
ENSG00000119535	CSF3R	colony stimulating factor 3 receptor	protein-coding	3535.61	-0.3679	0.364217	0.0171335	0.493464
ENSG00000163877	SNIP1	Smad nuclear interacting protein 1	protein-coding	200.503	-0.442961	0.334965	0.0168248	0.493464
ENSG00000023909	GCLM	glutamate-cysteine ligase modifier subunit	protein-coding	159.558	0.47862	0.291044	0.0169996	0.493464
ENSG00000117519	CNN3	calponin 3	protein-coding	7.35825	0.275376	0.383164	0.0171725	0.493464
ENSG00000263956	NBPF11	NBPF member 11	protein-coding	125.313	-0.469995	0.311332	0.0169669	0.493464
ENSG00000280228	NA	NA	NA	136.742	-0.344842	0.37021	0.016939	0.493464
ENSG00000235852	NA	NA	NA	65.934	-0.396808	0.355351	0.0170622	0.493464
ENSG00000173744	AGFG1	ArfGAP with FG repeats 1	protein-coding	876.772	-0.466843	0.315336	0.0169537	0.493464
ENSG00000224080	NA	NA	NA	37.2791	-0.427363	0.343357	0.0167961	0.493464
ENSG00000196782	MAML3	mastermind like transcriptional coactivator 3	protein-coding	96.0862	-0.453967	0.328037	0.0166851	0.493464
ENSG00000247372	NA	NA	NA	6.13915	-0.283422	0.382114	0.0166937	0.493464
ENSG00000224531	SMIM13	small integral membrane protein 13	protein-coding	210.347	-0.474235	0.30691	0.0166679	0.493464
ENSG00000220412	NA	NA	NA	39.513	-0.264638	0.384944	0.0165992	0.493464
ENSG00000231329	NA	NA	NA	85.7069	-0.433962	0.340613	0.0165344	0.493464
ENSG00000164916	FOXK1	forkhead box K1	protein-coding	306.859	-0.45551	0.32727	0.0165632	0.493464
ENSG00000106610	STAG3L4	stromal antigen 3-like 4 (pseudogene)	pseudo	272.775	-0.46895	0.315488	0.0164362	0.493464
ENSG00000106610	LINC01372	long intergenic non-protein coding RNA 1372	ncRNA	272.775	-0.46895	0.315488	0.0164362	0.493464
ENSG00000070501	POLB	DNA polymerase beta	protein-coding	232.959	-0.462054	0.320204	0.0169868	0.493464
ENSG00000236199	NA	NA	NA	17.1365	-0.395647	0.355635	0.0171565	0.493464
ENSG00000287168	NA	NA	NA	119.934	0.449134	0.331953	0.016494	0.493464
ENSG00000157693	TMEM268	transmembrane protein 268	protein-coding	239.563	-0.428259	0.34246	0.0170394	0.493464
ENSG00000160401	CFAP157	cilia and flagella associated protein 157	protein-coding	110.211	0.465201	0.319475	0.0164287	0.493464
ENSG00000182154	MRPL41	mitochondrial ribosomal protein L41	protein-coding	879.925	0.478175	0.280199	0.0171565	0.493464
ENSG00000165609	NUDT5	nudix hydrolase 5	protein-coding	489.761	0.468745	0.314114	0.0167524	0.493464
ENSG00000254461	NA	NA	NA	8.32422	0.300935	0.379222	0.0166701	0.493464
ENSG00000175463	TBC1D10C	TBC1 domain family member 10C	protein-coding	298.258	-0.38877	0.358508	0.0166719	0.493464
ENSG00000255236	CHKA-DT	CHKA divergent transcript	ncRNA	4.19634	-0.26779	0.384458	0.016706	0.493464
ENSG00000109929	SC5D	sterol-C5-desaturase	protein-coding	97.3841	0.463902	0.319101	0.0168174	0.493464
ENSG00000231503	NA	NA	NA	24.6979	-0.458759	0.322448	0.0171931	0.493464
ENSG00000258449	NA	NA	NA	18.6	-0.337694	0.371917	0.0168159	0.493464
ENSG00000212694	LINC01089	long intergenic non-protein coding RNA 1089	ncRNA	56.996	-0.474428	0.306966	0.0166165	0.493464
ENSG00000120690	ELF1	E74 like ETS transcription factor 1	protein-coding	1337.53	-0.464887	0.317581	0.0169343	0.493464
ENSG00000083535	PIBF1	progesterone immunomodulatory binding factor 1	protein-coding	155.733	0.472513	0.308144	0.0168887	0.493464
ENSG00000119698	PPP4R4	protein phosphatase 4 regulatory subunit 4	protein-coding	10.8818	0.313046	0.377138	0.0164723	0.493464
ENSG00000232573	RPL3P4	ribosomal protein L3 pseudogene 4	pseudo	15.9236	-0.443088	0.335447	0.0165978	0.493464
ENSG00000276550	HERC2P2	hect domain and RLD 2 pseudogene 2	pseudo	297.524	0.41361	0.348901	0.0171197	0.493464
ENSG00000276533	NA	NA	NA	16.9184	-0.446187	0.333409	0.0166562	0.493464
ENSG00000206172	HBA1	hemoglobin subunit alpha 1	protein-coding	98.5633	-0.365708	0.36491	0.0170302	0.493464
ENSG00000260018	NA	NA	NA	31.3463	-0.445318	0.33427	0.0165313	0.493464
ENSG00000262884	LOC101927911	uncharacterized LOC101927911	ncRNA	21.3425	-0.395397	0.356542	0.0165008	0.493464
ENSG00000109103	UNC119	unc-119 lipid binding chaperone	protein-coding	1476.77	-0.481295	0.286115	0.0164973	0.493464
ENSG00000173812	EIF1	eukaryotic translation initiation factor 1	protein-coding	12842.4	-0.442496	0.334851	0.0169858	0.493464
ENSG00000214176	NA	NA	NA	596.332	-0.470399	0.311055	0.01692	0.493464
ENSG00000154040	CABYR	calcium binding tyrosine phosphorylation regulated	protein-coding	13.1054	0.311912	0.37696	0.0171828	0.493464
ENSG00000279753	NA	NA	NA	403.926	-0.47984	0.278735	0.0167347	0.493464
ENSG00000160953	PWWP3A	PWWP domain containing 3A, DNA repair factor	protein-coding	274.623	0.475627	0.305051	0.0165917	0.493464
ENSG00000125648	SLC25A23	solute carrier family 25 member 23	protein-coding	18.877	0.231348	0.38905	0.0171456	0.493464
ENSG00000074219	TEAD2	TEA domain transcription factor 2	protein-coding	14.6033	-0.405865	0.3526	0.0166769	0.493464
ENSG00000285796	NA	NA	NA	100.598	-0.426428	0.343674	0.0168641	0.493464
ENSG00000227117	HORMAD2-AS1	HORMAD2 and MTMR3 antisense RNA 1	ncRNA	3.17843	-0.246907	0.387214	0.0169189	0.493464
ENSG00000198832	SELENOM	selenoprotein M	protein-coding	260.564	0.450859	0.330518	0.0165937	0.493464
ENSG00000261423	TMEM202-AS1	TMEM202 antisense RNA 1	ncRNA	60.0382	-0.439141	0.336159	0.0172728	0.494809
ENSG00000132623	ANKEF1	ankyrin repeat and EF-hand domain containing 1	protein-coding	5.73506	0.20435	0.391932	0.0172685	0.494809
ENSG00000274272	NA	NA	NA	40.4804	-0.459407	0.321151	0.0173808	0.496037
ENSG00000120616	EPC1	enhancer of polycomb homolog 1	protein-coding	895.311	-0.426306	0.342762	0.0173831	0.496037
ENSG00000123360	PDE1B	phosphodiesterase 1B	protein-coding	125.279	-0.477509	0.286072	0.0173624	0.496037
ENSG00000274818	NA	NA	NA	16.2682	-0.421473	0.34502	0.0173982	0.496037
ENSG00000198455	ZXDB	zinc finger X-linked duplicated B	protein-coding	31.9627	-0.440752	0.334971	0.0173703	0.496037
ENSG00000079335	CDC14A	cell division cycle 14A	protein-coding	125.781	-0.464061	0.315444	0.0175934	0.497087
ENSG00000177614	PGBD5	piggyBac transposable element derived 5	protein-coding	2.52315	-0.211678	0.391079	0.0178112	0.497087
ENSG00000233096	NA	NA	NA	5.96514	-0.240418	0.387845	0.0175733	0.497087
ENSG00000241155	ARHGAP31-AS1	ARHGAP31 antisense RNA 1	ncRNA	89.0256	-0.352641	0.36764	0.0178271	0.497087
ENSG00000168811	IL12A	interleukin 12A	protein-coding	5.50187	-0.27827	0.382561	0.0175753	0.497087
ENSG00000205981	DNAJC19	DnaJ heat shock protein family (Hsp40) member C19	protein-coding	202.753	0.462598	0.316072	0.0178152	0.497087
ENSG00000263826	NA	NA	NA	15.6987	-0.390536	0.356793	0.0176404	0.497087
ENSG00000184106	TREML3P	triggering receptor expressed on myeloid cells like 3, pseudogene	pseudo	38.7972	-0.370167	0.363076	0.0176717	0.497087
ENSG00000205903	ZNF316	zinc finger protein 316	protein-coding	316.187	-0.476324	0.287416	0.0176259	0.497087
ENSG00000122644	ARL4A	ADP ribosylation factor like GTPase 4A	protein-coding	1111.66	-0.456815	0.32202	0.0177835	0.497087
ENSG00000171316	CHD7	chromodomain helicase DNA binding protein 7	protein-coding	354.649	-0.468842	0.31004	0.0174552	0.497087
ENSG00000255092	NA	NA	NA	25.3895	-0.432034	0.339341	0.0176343	0.497087
ENSG00000137700	SLC37A4	solute carrier family 37 member 4	protein-coding	75.7749	0.45307	0.325255	0.0177774	0.497087
ENSG00000258337	NA	NA	NA	30.0627	-0.412282	0.348854	0.0175044	0.497087
ENSG00000110871	COQ5	coenzyme Q5, methyltransferase	protein-coding	135.656	0.474762	0.295238	0.0176984	0.497087
ENSG00000136152	COG3	component of oligomeric golgi complex 3	protein-coding	451.701	-0.451211	0.326794	0.0177576	0.497087
ENSG00000100664	EIF5	eukaryotic translation initiation factor 5	protein-coding	5157.79	-0.456207	0.322418	0.0178247	0.497087
ENSG00000259883	EHD4-AS1	EHD4 antisense RNA 1	ncRNA	15.8701	-0.382182	0.359479	0.017671	0.497087
ENSG00000167526	RPL13	ribosomal protein L13	protein-coding	5430.63	-0.460442	0.319458	0.0175576	0.497087
ENSG00000249870	NA	NA	NA	8.44166	-0.319196	0.375225	0.0177442	0.497087
ENSG00000171649	ZIK1	zinc finger protein interacting with K protein 1	protein-coding	34.4346	0.465826	0.313018	0.0176516	0.497087
ENSG00000196562	SULF2	sulfatase 2	protein-coding	977.315	-0.359417	0.365887	0.0178316	0.497087
ENSG00000180530	NRIP1	nuclear receptor interacting protein 1	protein-coding	932.539	-0.424424	0.343037	0.0177286	0.497087
ENSG00000165195	PIGA	phosphatidylinositol glycan anchor biosynthesis class A	protein-coding	190.096	-0.450998	0.327834	0.0174708	0.497087
ENSG00000147894	C9orf72	C9orf72-SMCR8 complex subunit	protein-coding	1022.01	-0.475455	0.285915	0.0178491	0.497114
ENSG00000162775	RBM15	RNA binding motif protein 15	protein-coding	134.265	-0.474025	0.294438	0.0179225	0.497317
ENSG00000164082	GRM2	glutamate metabotropic receptor 2	protein-coding	3.09114	-0.156675	0.395921	0.0178778	0.497317
ENSG00000270061	NA	NA	NA	7.87447	0.248022	0.386777	0.0179142	0.497317
ENSG00000273141	NA	NA	NA	38.5752	-0.38811	0.357291	0.0179117	0.497317
ENSG00000167972	ABCA3	ATP binding cassette subfamily A member 3	protein-coding	20.6013	0.410089	0.349081	0.0179534	0.497331
ENSG00000125744	RTN2	reticulon 2	protein-coding	127.204	0.431472	0.33898	0.0179561	0.497331
ENSG00000163435	ELF3	E74 like ETS transcription factor 3	protein-coding	11.2154	-0.378191	0.360005	0.0183582	0.497722
ENSG00000204923	FBXO48	F-box protein 48	protein-coding	52.0222	0.453199	0.323103	0.0183873	0.497722
ENSG00000238057	ZEB2-AS1	ZEB2 antisense RNA 1	ncRNA	285.962	-0.380419	0.359506	0.018166	0.497722
ENSG00000249348	UGDH-AS1	UGDH antisense RNA 1	ncRNA	42.2634	0.448371	0.327871	0.0181183	0.497722
ENSG00000279799	NA	NA	NA	41.0757	-0.388959	0.356501	0.0183481	0.497722
ENSG00000198937	CCDC167	coiled-coil domain containing 167	protein-coding	165.962	0.464961	0.311874	0.0180765	0.497722
ENSG00000231113	NA	NA	NA	38.5498	-0.401022	0.352078	0.0183901	0.497722
ENSG00000196636	SDHAF3	succinate dehydrogenase complex assembly factor 3	protein-coding	120.131	0.453561	0.323903	0.018061	0.497722
ENSG00000160999	SH2B2	SH2B adaptor protein 2	protein-coding	435.45	-0.463398	0.313308	0.0181904	0.497722
ENSG00000241735	FABP5P3	fatty acid binding protein 5 pseudogene 3	pseudo	20.5272	-0.371756	0.361997	0.0183191	0.497722
ENSG00000232978	NA	NA	NA	5.97935	-0.264102	0.384427	0.0183115	0.497722
ENSG00000233554	NA	NA	NA	57.0997	-0.452686	0.324437	0.0181223	0.497722
ENSG00000165312	OTUD1	OTU deubiquitinase 1	protein-coding	1237.34	-0.410806	0.348704	0.0180059	0.497722
ENSG00000230417	LINC00595	long intergenic non-protein coding RNA 595	ncRNA	1.99845	-0.177576	0.39422	0.018355	0.497722
ENSG00000230417	LINC00856	long intergenic non-protein coding RNA 856	ncRNA	1.99845	-0.177576	0.39422	0.018355	0.497722
ENSG00000189319	FAM53B	family with sequence similarity 53 member B	protein-coding	173.243	-0.400332	0.3526	0.0181954	0.497722
ENSG00000168061	SAC3D1	SAC3 domain containing 1	protein-coding	134.67	0.418945	0.345049	0.0180566	0.497722
ENSG00000239559	NA	NA	NA	6.14786	-0.295759	0.379383	0.0182323	0.497722
ENSG00000151131	NOPCHAP1	NOP protein chaperone 1	protein-coding	119.978	0.459719	0.317355	0.0182397	0.497722
ENSG00000100599	RIN3	Ras and Rab interactor 3	protein-coding	1461.9	-0.47364	0.294345	0.0180206	0.497722
ENSG00000278311	GGNBP2	gametogenetin binding protein 2	protein-coding	1369.25	-0.471555	0.29891	0.0181978	0.497722
ENSG00000233175	LOC107985040	uncharacterized LOC107985040	ncRNA	610.198	-0.445252	0.329611	0.0183094	0.497722
ENSG00000179604	CDC42EP4	CDC42 effector protein 4	protein-coding	150.606	-0.4634	0.312216	0.0184004	0.497722
ENSG00000269836	NA	NA	NA	17.7342	-0.383388	0.358747	0.0179925	0.497722
ENSG00000161265	U2AF1L4	U2 small nuclear RNA auxiliary factor 1 like 4	protein-coding	200.265	-0.449956	0.326019	0.0183254	0.497722
ENSG00000266921	ZNF230-DT	ZNF230 divergent transcript	ncRNA	27.5977	0.43813	0.334746	0.0181375	0.497722
ENSG00000063169	BICRA	BRD4 interacting chromatin remodeling complex associated protein	protein-coding	79.4225	-0.459282	0.317817	0.0182404	0.497722
ENSG00000200834	NA	NA	NA	4.39517	-0.270335	0.383434	0.0184983	0.498521
ENSG00000137500	CCDC90B	coiled-coil domain containing 90B	protein-coding	330.247	0.470535	0.270478	0.0185008	0.498521
ENSG00000122490	SLC66A2	solute carrier family 66 member 2	protein-coding	1092.4	-0.472158	0.291731	0.0185129	0.498521
ENSG00000244274	DBNDD2	dysbindin domain containing 2	protein-coding	38.3604	0.394644	0.354339	0.0184818	0.498521
ENSG00000230844	ZNF674-AS1	ZNF674 antisense RNA 1 (head to head)	ncRNA	87.841	-0.423348	0.342158	0.0184981	0.498521
ENSG00000160049	DFFA	DNA fragmentation factor subunit alpha	protein-coding	339.386	0.470344	0.292523	0.0189305	0.498709
ENSG00000117691	NENF	neudesin neurotrophic factor	protein-coding	676.901	0.471401	0.288422	0.0188068	0.498709
ENSG00000198399	ITSN2	intersectin 2	protein-coding	2371.97	-0.462453	0.310978	0.0188695	0.498709
ENSG00000123983	ACSL3	acyl-CoA synthetase long chain family member 3	protein-coding	402.327	-0.454654	0.320331	0.0187862	0.498709
ENSG00000188389	PDCD1	programmed cell death 1	protein-coding	4.46867	-0.167791	0.394978	0.0187456	0.498709
ENSG00000178057	NDUFAF3	NADH:ubiquinone oxidoreductase complex assembly factor 3	protein-coding	751.947	0.471562	0.275901	0.0185868	0.498709
ENSG00000080819	CPOX	coproporphyrinogen oxidase	protein-coding	158.469	0.433682	0.335623	0.0189377	0.498709
ENSG00000170006	TMEM154	transmembrane protein 154	protein-coding	176.511	-0.413381	0.346574	0.0186646	0.498709
ENSG00000164123	C4orf45	chromosome 4 open reading frame 45	protein-coding	3.44009	-0.235054	0.38822	0.0186722	0.498709
ENSG00000238987	RNU7-133P	RNA, U7 small nuclear 133 pseudogene	pseudo	2.35877	-0.173772	0.394497	0.018686	0.498709
ENSG00000169919	GUSB	glucuronidase beta	protein-coding	1386.23	-0.456588	0.318881	0.0186639	0.498709
ENSG00000243679	NA	NA	NA	114.528	-0.445992	0.327394	0.0188999	0.498709
ENSG00000147813	NAPRT	nicotinate phosphoribosyltransferase	protein-coding	2200.58	-0.448016	0.326311	0.0187328	0.498709
ENSG00000197321	SVIL	supervillin	protein-coding	345.853	-0.441427	0.331217	0.0187079	0.498709
ENSG00000183955	KMT5A	lysine methyltransferase 5A	protein-coding	176.782	-0.470475	0.291301	0.0189509	0.498709
ENSG00000269937	NA	NA	NA	78.842	-0.433493	0.336432	0.0186202	0.498709
ENSG00000141096	DPEP3	dipeptidase 3	protein-coding	7.01174	-0.203862	0.391688	0.01886	0.498709
ENSG00000004660	CAMKK1	calcium/calmodulin dependent protein kinase kinase 1	protein-coding	236.563	-0.439375	0.332475	0.0187541	0.498709
ENSG00000279133	NA	NA	NA	29.6136	-0.461061	0.312933	0.0188537	0.498709
ENSG00000172175	MALT1	MALT1 paracaspase	protein-coding	497.205	-0.472267	0.288583	0.0185871	0.498709
ENSG00000116032	GRIN3B	glutamate ionotropic receptor NMDA type subunit 3B	protein-coding	175.898	-0.471551	0.277668	0.0186677	0.498709
ENSG00000105127	AKAP8	A-kinase anchoring protein 8	protein-coding	650.463	-0.470618	0.297253	0.0185655	0.498709
ENSG00000153902	LGI4	leucine rich repeat LGI family member 4	protein-coding	1.87223	-0.192444	0.392834	0.0187125	0.498709
ENSG00000269600	NA	NA	NA	7.19741	0.361114	0.364567	0.01884	0.498709
ENSG00000177410	ZFAS1	ZNFX1 antisense RNA 1	ncRNA	119.608	-0.47091	0.279512	0.0188921	0.498709
ENSG00000124256	ZBP1	Z-DNA binding protein 1	protein-coding	67.7816	-0.308985	0.376595	0.0189315	0.498709
ENSG00000228551	NA	NA	NA	3.14403	-0.154732	0.39593	0.0191987	0.49895
ENSG00000243910	TUBA4B	tubulin alpha 4b	protein-coding	7.16454	-0.364777	0.36321	0.0192104	0.49895
ENSG00000186446	ZNF501	zinc finger protein 501	protein-coding	9.10891	0.380052	0.358631	0.0191112	0.49895
ENSG00000279584	NA	NA	NA	16.3204	-0.366666	0.362685	0.0191841	0.49895
ENSG00000135211	TMEM60	transmembrane protein 60	protein-coding	220.641	0.446911	0.32587	0.0191706	0.49895
ENSG00000147677	EIF3H	eukaryotic translation initiation factor 3 subunit H	protein-coding	1090.49	-0.470757	0.286579	0.0189992	0.49895
ENSG00000147872	PLIN2	perilipin 2	protein-coding	3439.93	-0.37453	0.360375	0.0191217	0.49895
ENSG00000186350	RXRA	retinoid X receptor alpha	protein-coding	1212.86	-0.466703	0.267326	0.0191993	0.49895
ENSG00000159403	C1R	complement C1r	protein-coding	6.43965	-0.350096	0.367324	0.0190631	0.49895
ENSG00000242661	RPS3AP43	RPS3A pseudogene 43	pseudo	15.736	0.419902	0.342904	0.0190376	0.49895
ENSG00000081181	ARG2	arginase 2	protein-coding	454.28	0.470075	0.286599	0.019172	0.49895
ENSG00000275807	NA	NA	NA	37.9548	-0.4372	0.332915	0.0191589	0.49895
ENSG00000186665	C17orf58	chromosome 17 open reading frame 58	protein-coding	87.4794	0.469891	0.277926	0.0190958	0.49895
ENSG00000182352	CD300LD-AS1	CD300LD antisense RNA 1	ncRNA	6.01117	-0.270028	0.383221	0.0192255	0.49895
ENSG00000011132	APBA3	amyloid beta precursor protein binding family A member 3	protein-coding	324.041	0.46984	0.289642	0.0191698	0.49895
ENSG00000125812	GZF1	GDNF inducible zinc finger protein 1	protein-coding	303.736	-0.397698	0.352454	0.0190738	0.49895
ENSG00000159339	PADI4	peptidyl arginine deiminase 4	protein-coding	317.667	-0.236976	0.387824	0.0192868	0.499082
ENSG00000241490	LOC107986115	uncharacterized LOC107986115	ncRNA	3.30004	-0.198607	0.392138	0.0193135	0.499082
ENSG00000006652	IFRD1	interferon related developmental regulator 1	protein-coding	219.55	-0.432021	0.335815	0.0193058	0.499082
ENSG00000234436	NA	NA	NA	9.7345	-0.365797	0.362836	0.0192984	0.499082
ENSG00000101844	ATG4A	autophagy related 4A cysteine peptidase	protein-coding	139.61	0.468972	0.277148	0.0192987	0.499082
ENSG00000267125	NA	NA	NA	27.1917	-0.402682	0.350118	0.0193509	0.49962
ENSG00000143257	NR1I3	nuclear receptor subfamily 1 group I member 3	protein-coding	106.944	-0.452149	0.320324	0.0194463	0.500691
ENSG00000075826	SEC31B	SEC31 homolog B, COPII coat complex component	protein-coding	131.3	-0.454767	0.317617	0.0194537	0.500691
ENSG00000105085	MED26	mediator complex subunit 26	protein-coding	101.672	-0.466196	0.300249	0.0194196	0.500691
ENSG00000142528	ZNF473	zinc finger protein 473	protein-coding	52.328	0.466914	0.297436	0.0194912	0.500691
ENSG00000132639	SNAP25	synaptosome associated protein 25	protein-coding	3.44305	0.189513	0.39299	0.0194923	0.500691
ENSG00000124198	ARFGEF2	ADP ribosylation factor guanine nucleotide exchange factor 2	protein-coding	446.742	-0.461999	0.308112	0.0194802	0.500691
ENSG00000163376	KBTBD8	kelch repeat and BTB domain containing 8	protein-coding	127.369	-0.444656	0.326585	0.0195369	0.500797
ENSG00000127419	TMEM175	transmembrane protein 175	protein-coding	878.416	-0.461361	0.308704	0.01955	0.500797
ENSG00000135045	C9orf40	chromosome 9 open reading frame 40	protein-coding	68.2662	0.451838	0.320201	0.019563	0.500797
ENSG00000140465	CYP1A1	cytochrome P450 family 1 subfamily A member 1	protein-coding	127.43	0.223657	0.389384	0.0195442	0.500797
ENSG00000117036	ETV3	ETS variant transcription factor 3	protein-coding	392.795	-0.46431	0.303057	0.0195955	0.501203
ENSG00000123091	RNF11	ring finger protein 11	protein-coding	431.108	-0.457913	0.25309	0.0196355	0.501631
ENSG00000121966	CXCR4	C-X-C motif chemokine receptor 4	protein-coding	1889.68	-0.348664	0.367252	0.0196456	0.501631
ENSG00000188846	RPL14	ribosomal protein L14	protein-coding	1202.73	-0.457208	0.313675	0.019708	0.502065
ENSG00000106261	ZKSCAN1	zinc finger with KRAB and SCAN domains 1	protein-coding	374.677	0.462118	0.30658	0.0196892	0.502065
ENSG00000119950	MXI1	MAX interactor 1, dimerization protein	protein-coding	380.903	-0.398225	0.35139	0.0197381	0.502065
ENSG00000262413	NA	NA	NA	1243.47	-0.46534	0.298937	0.0197709	0.502065
ENSG00000269681	NA	NA	NA	2.05232	0.186297	0.393247	0.0197795	0.502065
ENSG00000125845	BMP2	bone morphogenetic protein 2	protein-coding	14.3482	-0.329997	0.371701	0.0197628	0.502065
ENSG00000202272	NA	NA	NA	2.88679	-0.200838	0.391839	0.0197495	0.502065
ENSG00000171608	PIK3CD	phosphatidylinositol-4,5-bisphosphate 3-kinase catalytic subunit delta	protein-coding	836.487	-0.466797	0.27823	0.0199088	0.502605
ENSG00000205269	TMEM170B	transmembrane protein 170B	protein-coding	707.636	-0.355916	0.36509	0.0199361	0.502605
ENSG00000261455	LINC01003	long intergenic non-protein coding RNA 1003	ncRNA	172.569	-0.466109	0.274694	0.0199204	0.502605
ENSG00000165233	CARD19	caspase recruitment domain family member 19	protein-coding	2990.86	-0.45884	0.31014	0.0199679	0.502605
ENSG00000156650	KAT6B	lysine acetyltransferase 6B	protein-coding	281.475	-0.435731	0.332091	0.0199098	0.502605
ENSG00000288033	NA	NA	NA	5.28323	-0.260959	0.384381	0.0198438	0.502605
ENSG00000196547	MAN2A2	mannosidase alpha class 2A member 2	protein-coding	831.439	-0.452495	0.31802	0.0199627	0.502605
ENSG00000109062	SLC9A3R1	SLC9A3 regulator 1	protein-coding	1727.3	-0.409795	0.346296	0.019882	0.502605
ENSG00000255112	CHMP1B	charged multivesicular body protein 1B	protein-coding	2610.3	-0.466614	0.292596	0.0198882	0.502605
ENSG00000133247	KMT5C	lysine methyltransferase 5C	protein-coding	100.312	-0.454106	0.316559	0.0198884	0.502605
ENSG00000224478	NA	NA	NA	3.03489	-0.218528	0.389869	0.0200518	0.502948
ENSG00000258102	MAP1LC3B2	microtubule associated protein 1 light chain 3 beta 2	protein-coding	90.0389	-0.326807	0.372256	0.0200347	0.502948
ENSG00000120658	ENOX1	ecto-NOX disulfide-thiol exchanger 1	protein-coding	8.1386	0.319751	0.373823	0.0199983	0.502948
ENSG00000161960	EIF4A1	eukaryotic translation initiation factor 4A1	protein-coding	188.291	-0.45345	0.316687	0.020035	0.502948
ENSG00000261526	NA	NA	NA	172.012	-0.421251	0.340381	0.0200651	0.502948
ENSG00000183773	AIFM3	apoptosis inducing factor mitochondria associated 3	protein-coding	30.508	-0.373312	0.359792	0.0201098	0.503648
ENSG00000276853	NA	NA	NA	12.2235	-0.356223	0.36485	0.0201292	0.503717
ENSG00000154814	OXNAD1	oxidoreductase NAD binding domain containing 1	protein-coding	70.7884	0.439457	0.328746	0.0201953	0.503765
ENSG00000254884	NA	NA	NA	12.5531	-0.353274	0.365603	0.0202004	0.503765
ENSG00000110315	RNF141	ring finger protein 141	protein-coding	269.219	-0.445356	0.2389	0.0201988	0.503765
ENSG00000111052	LIN7A	lin-7 homolog A, crumbs cell polarity complex component	protein-coding	84.0043	-0.460396	0.306254	0.0201974	0.503765
ENSG00000103351	CLUAP1	clusterin associated protein 1	protein-coding	27.3654	0.413336	0.344124	0.0202149	0.503765
ENSG00000170638	TRABD	TraB domain containing	protein-coding	3103.39	-0.465972	0.287047	0.0202366	0.503889
ENSG00000228446	NA	NA	NA	4.97786	-0.261835	0.384081	0.0203709	0.505886
ENSG00000227154	NA	NA	NA	2.74401	-0.192893	0.392531	0.0203689	0.505886
ENSG00000160271	RALGDS	ral guanine nucleotide dissociation stimulator	protein-coding	261.024	-0.459843	0.306007	0.0203841	0.505886
ENSG00000213442	RPL18AP3	ribosomal protein L18a pseudogene 3	pseudo	23.5937	-0.429898	0.334891	0.0203346	0.505886
ENSG00000101439	CST3	cystatin C	protein-coding	8966.02	-0.426889	0.336568	0.0204052	0.505992
ENSG00000005483	KMT2E	lysine methyltransferase 2E (inactive)	protein-coding	2449.98	-0.459763	0.305537	0.0204759	0.506451
ENSG00000165209	STRBP	spermatid perinuclear RNA binding protein	protein-coding	83.7951	0.421678	0.339459	0.0204423	0.506451
ENSG00000160293	VAV2	vav guanine nucleotide exchange factor 2	protein-coding	132.243	-0.443666	0.32457	0.0204911	0.506451
ENSG00000101544	ADNP2	ADNP homeobox 2	protein-coding	285.152	-0.431924	0.333272	0.0204855	0.506451
ENSG00000196465	MYL6B	myosin light chain 6B	protein-coding	71.7665	0.444317	0.323901	0.0205269	0.50692
ENSG00000196205	NA	NA	NA	121.79	-0.432788	0.33257	0.0205442	0.50693
ENSG00000047634	SCML1	Scm polycomb group protein like 1	protein-coding	253.655	-0.425841	0.336789	0.0206021	0.507944
ENSG00000165169	DYNLT3	dynein light chain Tctex-type 3	protein-coding	773.683	0.459072	0.305731	0.020636	0.508363
ENSG00000141540	TTYH2	tweety family member 2	protein-coding	91.6431	-0.435177	0.330671	0.0206567	0.508457
ENSG00000162664	ZNF326	zinc finger protein 326	protein-coding	380.284	-0.463519	0.277647	0.0207661	0.510731
ENSG00000279841	NA	NA	NA	4.71843	-0.219149	0.389644	0.0207883	0.510859
ENSG00000138829	FBN2	fibrillin 2	protein-coding	28.451	-0.325676	0.371963	0.0209515	0.511525
ENSG00000113312	TTC1	tetratricopeptide repeat domain 1	protein-coding	703.67	0.463458	0.286832	0.0209211	0.511525
ENSG00000214894	LINC00243	long intergenic non-protein coding RNA 243	ncRNA	48.2202	0.4315	0.332551	0.020928	0.511525
ENSG00000272043	NA	NA	NA	9.31077	-0.315814	0.374142	0.0209475	0.511525
ENSG00000204882	GPR20	G protein-coupled receptor 20	protein-coding	2.3748	-0.169558	0.394587	0.0208546	0.511525
ENSG00000107371	EXOSC3	exosome component 3	protein-coding	306.254	0.45688	0.307911	0.020895	0.511525
ENSG00000172586	CHCHD1	coiled-coil-helix-coiled-coil-helix domain containing 1	protein-coding	334.756	0.462989	0.277338	0.0208982	0.511525
ENSG00000085741	WNT11	Wnt family member 11	protein-coding	10.9764	-0.307036	0.375982	0.02091	0.511525
ENSG00000163362	INAVA	innate immunity activator	protein-coding	5.68532	0.225245	0.38884	0.0211494	0.51224
ENSG00000138050	THUMPD2	THUMP domain containing 2	protein-coding	137.932	-0.444857	0.321692	0.0210681	0.51224
ENSG00000163001	CFAP36	cilia and flagella associated protein 36	protein-coding	164.564	0.410238	0.344137	0.02115	0.51224
ENSG00000223725	NA	NA	NA	12.2037	-0.368633	0.360375	0.0210621	0.51224
ENSG00000118412	CASP8AP2	caspase 8 associated protein 2	protein-coding	137.142	0.449978	0.316369	0.0210777	0.51224
ENSG00000104228	TRIM35	tripartite motif containing 35	protein-coding	73.1696	0.450781	0.315293	0.0211118	0.51224
ENSG00000151553	FHIP2A	FHF complex subunit HOOK interacting protein 2A	protein-coding	169.475	-0.43483	0.329728	0.0211417	0.51224
ENSG00000223724	NA	NA	NA	4.5378	-0.284892	0.380047	0.021151	0.51224
ENSG00000259651	MTCO3P23	MT-CO3 pseudogene 23	pseudo	2.38499	-0.194034	0.392307	0.0210811	0.51224
ENSG00000130208	APOC1	apolipoprotein C1	protein-coding	5.51769	0.249123	0.385707	0.0211261	0.51224
ENSG00000126775	ATG14	autophagy related 14	protein-coding	132.598	-0.447805	0.318397	0.0211709	0.51231
ENSG00000158882	TOMM40L	translocase of outer mitochondrial membrane 40 like	protein-coding	246.186	-0.451919	0.313551	0.0211898	0.512353
ENSG00000143575	HAX1	HCLS1 associated protein X-1	protein-coding	688.669	0.462279	0.286538	0.0212513	0.512471
ENSG00000112667	DNPH1	2'-deoxynucleoside 5'-phosphate N-hydrolase 1	protein-coding	402.232	0.456331	0.306818	0.0212294	0.512471
ENSG00000240230	COX19	cytochrome c oxidase assembly factor COX19	protein-coding	453.286	-0.461163	0.294415	0.0212628	0.512471
ENSG00000265778	ZNF516-AS1	ZNF516 antisense RNA 1	ncRNA	13.6242	-0.355917	0.364032	0.0212523	0.512471
ENSG00000196850	PPTC7	protein phosphatase targeting COQ7	protein-coding	360.166	-0.450102	0.315384	0.0212835	0.512559
ENSG00000117614	SYF2	SYF2 pre-mRNA splicing factor	protein-coding	947.427	-0.460375	0.280873	0.0217523	0.512761
ENSG00000069702	TGFBR3	transforming growth factor beta receptor 3	protein-coding	12.4273	-0.304221	0.376126	0.0217822	0.512761
ENSG00000137970	RPL7P9	ribosomal protein L7 pseudogene 9	pseudo	34.0544	-0.429925	0.332662	0.0213458	0.512761
ENSG00000273129	NA	NA	NA	55.1479	-0.265721	0.383018	0.0217949	0.512761
ENSG00000143878	RHOB	ras homolog family member B	protein-coding	316.762	-0.429495	0.331927	0.0218033	0.512761
ENSG00000171174	RBKS	ribokinase	protein-coding	748.733	-0.293041	0.378335	0.0217074	0.512761
ENSG00000114315	HES1	hes family bHLH transcription factor 1	protein-coding	359.68	-0.310372	0.375085	0.0213358	0.512761
ENSG00000018189	RUFY3	RUN and FYVE domain containing 3	protein-coding	294.977	-0.454507	0.308257	0.021504	0.512761
ENSG00000145375	SPATA5	spermatogenesis associated 5	protein-coding	30.2242	0.436529	0.327457	0.0215301	0.512761
ENSG00000204758	LOC100268168	uncharacterized LOC100268168	ncRNA	7.31946	-0.294473	0.378051	0.0217396	0.512761
ENSG00000169045	HNRNPH1	heterogeneous nuclear ribonucleoprotein H1	protein-coding	1244.4	-0.458353	0.299721	0.0216029	0.512761
ENSG00000235488	JARID2-AS1	JARID2 antisense RNA 1	ncRNA	18.8972	-0.346543	0.366576	0.0213147	0.512761
ENSG00000112715	VEGFA	vascular endothelial growth factor A	protein-coding	781.388	-0.414926	0.34096	0.0216457	0.512761
ENSG00000112365	ZBTB24	zinc finger and BTB domain containing 24	protein-coding	192.178	-0.444912	0.319466	0.0217108	0.512761
ENSG00000105849	POLR1F	RNA polymerase I subunit F	protein-coding	540.231	-0.404	0.346651	0.0214243	0.512761
ENSG00000153814	JAZF1	JAZF zinc finger 1	protein-coding	139.272	-0.452143	0.310451	0.0217748	0.512761
ENSG00000287214	NA	NA	NA	3.47915	-0.254115	0.384838	0.0216442	0.512761
ENSG00000253372	NA	NA	NA	33.8733	-0.378084	0.356583	0.0217332	0.512761
ENSG00000042832	TG	thyroglobulin	protein-coding	114.293	-0.437361	0.326411	0.0216739	0.512761
ENSG00000236986	NA	NA	NA	36.9429	-0.427009	0.333914	0.021649	0.512761
ENSG00000021762	OSBPL5	oxysterol binding protein like 5	protein-coding	158.673	-0.447323	0.317736	0.0214868	0.512761
ENSG00000211450	SELENOH	selenoprotein H	protein-coding	421.81	0.459522	0.274556	0.021721	0.512761
ENSG00000139636	LMBR1L	limb development membrane protein 1 like	protein-coding	657.263	-0.46135	0.281067	0.021481	0.512761
ENSG00000139722	VPS37B	VPS37B subunit of ESCRT-I	protein-coding	500.705	-0.450678	0.313023	0.021662	0.512761
ENSG00000104164	BLOC1S6	biogenesis of lysosomal organelles complex 1 subunit 6	protein-coding	555.682	-0.456094	0.30406	0.0217136	0.512761
ENSG00000167196	FBXO22	F-box protein 22	protein-coding	155.202	0.45617	0.303976	0.0217038	0.512761
ENSG00000262624	NA	NA	NA	49.6245	0.448306	0.316897	0.0214224	0.512761
ENSG00000127528	KLF2	Kruppel like factor 2	protein-coding	903.557	-0.326081	0.371415	0.0217211	0.512761
ENSG00000267291	MAP4K1-AS1	MAP4K1 antisense RNA 1	ncRNA	67.4159	-0.314873	0.373924	0.0217343	0.512761
ENSG00000100095	SEZ6L	seizure related 6 homolog like	protein-coding	13.172	-0.297071	0.37754	0.0217741	0.512761
ENSG00000273218	NA	NA	NA	9.32877	-0.337464	0.36858	0.0218291	0.512967
ENSG00000165458	INPPL1	inositol polyphosphate phosphatase like 1	protein-coding	687.915	-0.45166	0.310585	0.0218884	0.513604
ENSG00000266559	MIR4530	microRNA 4530	ncRNA	12.6084	-0.319262	0.372875	0.0218904	0.513604
ENSG00000273004	NA	NA	NA	13.3563	-0.333244	0.369582	0.0219106	0.513677
ENSG00000204178	MACO1	macoilin 1	protein-coding	151.471	-0.459446	0.287375	0.0220416	0.513813
ENSG00000206585	RNVU1-7	RNA, variant U1 small nuclear 7	snRNA	3.05783	-0.184189	0.393071	0.0224532	0.513813
ENSG00000230046	NA	NA	NA	20.7705	-0.385781	0.353137	0.0223101	0.513813
ENSG00000153561	RMND5A	required for meiotic nuclear division 5 homolog A	protein-coding	404.998	-0.458994	0.284168	0.0221949	0.513813
ENSG00000223797	ENTPD3-AS1	ENTPD3 antisense RNA 1	ncRNA	30.0838	0.404709	0.34494	0.0223815	0.513813
ENSG00000174004	NRROS	negative regulator of reactive oxygen species	protein-coding	374.607	-0.412615	0.340814	0.0224664	0.513813
ENSG00000138802	SEC24B	SEC24 homolog B, COPII coat complex component	protein-coding	216.138	-0.450846	0.308383	0.0225482	0.513813
ENSG00000109572	CLCN3	chloride voltage-gated channel 3	protein-coding	138.347	0.453318	0.303759	0.0225647	0.513813
ENSG00000272086	NA	NA	NA	44.2817	-0.442669	0.318921	0.0225354	0.513813
ENSG00000237705	NA	NA	NA	28.3079	-0.406063	0.344197	0.0224416	0.513813
ENSG00000113719	ERGIC1	endoplasmic reticulum-golgi intermediate compartment 1	protein-coding	413.343	-0.450623	0.311671	0.0219686	0.513813
ENSG00000124789	NUP153	nucleoporin 153	protein-coding	160.118	-0.458231	0.277708	0.0222609	0.513813
ENSG00000172469	MANEA	mannosidase endo-alpha	protein-coding	30.4133	0.420549	0.336873	0.0221673	0.513813
ENSG00000198517	MAFK	MAF bZIP transcription factor K	protein-coding	269.804	-0.42524	0.333554	0.0223649	0.513813
ENSG00000154710	RABGEF1	RAB guanine nucleotide exchange factor 1	protein-coding	377.502	-0.457072	0.292508	0.0225493	0.513813
ENSG00000105821	DNAJC2	DnaJ heat shock protein family (Hsp40) member C2	protein-coding	823.777	-0.447098	0.315936	0.0220193	0.513813
ENSG00000240132	NA	NA	NA	1.80677	-0.178739	0.39362	0.0221693	0.513813
ENSG00000104312	RIPK2	receptor interacting serine/threonine kinase 2	protein-coding	2366.72	-0.367737	0.359797	0.0220066	0.513813
ENSG00000214954	LRRC69	leucine rich repeat containing 69	protein-coding	7.88722	0.349794	0.365224	0.0219455	0.513813
ENSG00000272037	NA	NA	NA	41.0723	-0.430681	0.329151	0.0226338	0.513813
ENSG00000111639	MRPL51	mitochondrial ribosomal protein L51	protein-coding	769.199	0.440946	0.321321	0.0223332	0.513813
ENSG00000182993	C12orf60	chromosome 12 open reading frame 60	protein-coding	20.1129	0.435379	0.325616	0.0225663	0.513813
ENSG00000050405	LIMA1	LIM domain and actin binding 1	protein-coding	44.2309	0.417158	0.338022	0.022621	0.513813
ENSG00000187109	NAP1L1	nucleosome assembly protein 1 like 1	protein-coding	1057.29	-0.455752	0.267836	0.0222564	0.513813
ENSG00000139324	TMTC3	transmembrane O-mannosyltransferase targeting cadherins 3	protein-coding	27.7135	0.410138	0.342327	0.0223325	0.513813
ENSG00000261485	NA	NA	NA	12.0019	-0.393974	0.349729	0.0224005	0.513813
ENSG00000120685	PROSER1	proline and serine rich 1	protein-coding	180.816	-0.459009	0.279403	0.0221015	0.513813
ENSG00000165898	ISCA2	iron-sulfur cluster assembly 2	protein-coding	357.418	0.458998	0.285432	0.022193	0.513813
ENSG00000261416	NA	NA	NA	70.425	-0.449633	0.309914	0.0226189	0.513813
ENSG00000125149	PHAF1	phagosome assembly factor 1	protein-coding	433.03	-0.458106	0.293281	0.0222037	0.513813
ENSG00000261386	NA	NA	NA	3.06296	-0.235765	0.387267	0.0221607	0.513813
ENSG00000161533	ACOX1	acyl-CoA oxidase 1	protein-coding	310.263	0.455298	0.267332	0.022337	0.513813
ENSG00000275888	NA	NA	NA	285.734	-0.445041	0.316971	0.0223621	0.513813
ENSG00000254901	BORCS8	BLOC-1 related complex subunit 8	protein-coding	170.643	0.457827	0.288307	0.0224921	0.513813
ENSG00000179820	MYADM	myeloid associated differentiation marker	protein-coding	1341.34	-0.417382	0.33894	0.0220377	0.513813
ENSG00000267710	EDDM13	epididymal protein 13	protein-coding	9.20439	0.342263	0.366841	0.0225541	0.513813
ENSG00000275894	NA	NA	NA	6.7236	-0.321677	0.372051	0.0223855	0.513813
ENSG00000100314	CABP7	calcium binding protein 7	protein-coding	136.016	0.454674	0.268066	0.0225974	0.513813
ENSG00000025770	NCAPH2	non-SMC condensin II complex subunit H2	protein-coding	877.261	-0.45847	0.287213	0.0223268	0.513813
ENSG00000169895	SYAP1	synapse associated protein 1	protein-coding	656.209	-0.456224	0.301666	0.0219914	0.513813
ENSG00000147050	KDM6A	lysine demethylase 6A	protein-coding	188.71	-0.451627	0.309408	0.0221267	0.513813
ENSG00000102119	EMD	emerin	protein-coding	155.746	-0.456642	0.299347	0.0221336	0.513813
ENSG00000163472	TMEM79	transmembrane protein 79	protein-coding	242.072	0.451809	0.302952	0.0231295	0.515049
ENSG00000116679	IVNS1ABP	influenza virus NS1A binding protein	protein-coding	2924.96	-0.39735	0.347725	0.0228219	0.515049
ENSG00000162923	WDR26	WD repeat domain 26	protein-coding	697.212	-0.451909	0.302479	0.0231635	0.515049
ENSG00000070950	RAD18	RAD18 E3 ubiquitin protein ligase	protein-coding	53.5326	0.455448	0.281173	0.0232024	0.515049
ENSG00000169981	ZNF35	zinc finger protein 35	protein-coding	45.2752	0.43805	0.321781	0.0230726	0.515049
ENSG00000073792	IGF2BP2	insulin like growth factor 2 mRNA binding protein 2	protein-coding	175.692	-0.444958	0.315124	0.0228643	0.515049
ENSG00000163319	MRPS18C	mitochondrial ribosomal protein S18C	protein-coding	293.397	0.455959	0.283665	0.0230863	0.515049
ENSG00000263923	NA	NA	NA	3.87538	-0.203328	0.391046	0.0228615	0.515049
ENSG00000123552	USP45	ubiquitin specific peptidase 45	protein-coding	49.2601	0.452976	0.300075	0.023139	0.515049
ENSG00000025156	HSF2	heat shock transcription factor 2	protein-coding	99.4436	-0.435434	0.324911	0.0228068	0.515049
ENSG00000183309	ZNF623	zinc finger protein 623	protein-coding	66.3097	0.43488	0.324697	0.0230565	0.515049
ENSG00000048740	CELF2	CUGBP Elav-like family member 2	protein-coding	1272.54	-0.445245	0.313968	0.0230601	0.515049
ENSG00000059804	SLC2A3	solute carrier family 2 member 3	protein-coding	2765.58	-0.427202	0.33031	0.0232342	0.515049
ENSG00000176422	SPRYD4	SPRY domain containing 4	protein-coding	78.1237	0.45087	0.304193	0.0232362	0.515049
ENSG00000288542	NA	NA	NA	2.29657	-0.164293	0.394789	0.0230531	0.515049
ENSG00000258469	NA	NA	NA	9.24739	-0.290635	0.378223	0.0230545	0.515049
ENSG00000170779	CDCA4	cell division cycle associated 4	protein-coding	325.056	-0.422963	0.334254	0.0227427	0.515049
ENSG00000166912	MTMR10	myotubularin related protein 10	protein-coding	236.279	-0.454486	0.294441	0.0231994	0.515049
ENSG00000262246	CORO7	coronin 7	protein-coding	501.54	-0.452918	0.300754	0.0230773	0.515049
ENSG00000274460	NA	NA	NA	3.76286	-0.216457	0.389567	0.0227519	0.515049
ENSG00000168488	ATXN2L	ataxin 2 like	protein-coding	456.597	-0.452178	0.30175	0.0231774	0.515049
ENSG00000205534	NA	NA	NA	50.8046	-0.424323	0.332813	0.0230077	0.515049
ENSG00000278834	NA	NA	NA	55.7501	0.439397	0.32155	0.0227317	0.515049
ENSG00000185262	UBALD2	UBA like domain containing 2	protein-coding	290.427	-0.417874	0.336613	0.0231613	0.515049
ENSG00000133275	CSNK1G2	casein kinase 1 gamma 2	protein-coding	1444.27	-0.445649	0.252078	0.0229612	0.515049
ENSG00000270802	NA	NA	NA	2.09697	-0.201388	0.391262	0.0228362	0.515049
ENSG00000186010	NDUFA13	NADH:ubiquinone oxidoreductase subunit A13	protein-coding	41.8131	-0.435143	0.324085	0.0231941	0.515049
ENSG00000184635	ZNF93	zinc finger protein 93	protein-coding	29.3283	0.394919	0.348393	0.0231357	0.515049
ENSG00000105711	SCN1B	sodium voltage-gated channel beta subunit 1	protein-coding	210.283	0.326083	0.370717	0.0229074	0.515049
ENSG00000229539	NA	NA	NA	66.0101	0.421478	0.33441	0.0231404	0.515049
ENSG00000101421	CHMP4B	charged multivesicular body protein 4B	protein-coding	322.806	-0.452663	0.302933	0.022875	0.515049
ENSG00000184068	NA	NA	NA	62.9592	-0.431054	0.327903	0.0230291	0.515049
ENSG00000163975	MELTF	melanotransferrin	protein-coding	89.9167	-0.440495	0.318396	0.0233546	0.515345
ENSG00000226673	LINC01108	long intergenic non-protein coding RNA 1108	ncRNA	2.28543	-0.161685	0.394978	0.0233369	0.515345
ENSG00000236324	NA	NA	NA	19.7312	-0.25332	0.384477	0.0233024	0.515345
ENSG00000126524	SBDS	SBDS ribosome maturation factor	protein-coding	796.865	-0.430313	0.327622	0.0233773	0.515345
ENSG00000182197	EXT1	exostosin glycosyltransferase 1	protein-coding	138.156	-0.449819	0.305177	0.0234056	0.515345
ENSG00000110700	RPS13	ribosomal protein S13	protein-coding	1928.92	-0.448033	0.308768	0.0233258	0.515345
ENSG00000167797	CDK2AP2	cyclin dependent kinase 2 associated protein 2	protein-coding	856.326	0.450724	0.303227	0.0234209	0.515345
ENSG00000286813	NA	NA	NA	62.602	-0.388219	0.35093	0.0233879	0.515345
ENSG00000108828	VAT1	vesicle amine transport 1	protein-coding	1046.07	0.449842	0.305077	0.0234141	0.515345
ENSG00000167281	RBFOX3	RNA binding fox-1 homolog 3	protein-coding	7.97802	-0.339997	0.366909	0.0233449	0.515345
ENSG00000101040	ZMYND8	zinc finger MYND-type containing 8	protein-coding	359.914	0.435211	0.323324	0.023441	0.515411
ENSG00000231507	NA	NA	NA	135.187	-0.372744	0.356665	0.0235454	0.51574
ENSG00000071082	RPL31	ribosomal protein L31	protein-coding	1591.94	-0.4432	0.314457	0.0235722	0.51574
ENSG00000228675	NA	NA	NA	2.19683	-0.19842	0.391471	0.0235204	0.51574
ENSG00000286043	NA	NA	NA	4.41387	-0.28468	0.379146	0.0235384	0.51574
ENSG00000015133	CCDC88C	coiled-coil domain containing 88C	protein-coding	280.014	-0.395206	0.347702	0.0235744	0.51574
ENSG00000188321	ZNF559	zinc finger protein 559	protein-coding	77.0134	0.437329	0.321233	0.0234763	0.51574
ENSG00000101384	JAG1	jagged canonical Notch ligand 1	protein-coding	89.94	-0.433363	0.324585	0.023576	0.51574
ENSG00000279283	NA	NA	NA	37.5208	-0.370474	0.357393	0.0236181	0.516285
ENSG00000177369	FLJ40194	uncharacterized FLJ40194	ncRNA	67.3884	-0.451321	0.268561	0.0236616	0.51686
ENSG00000160796	NBEAL2	neurobeachin like 2	protein-coding	1143.3	-0.448532	0.305858	0.0236914	0.516995
ENSG00000111011	RSRC2	arginine and serine rich coiled-coil 2	protein-coding	1144.84	-0.452674	0.295109	0.0237021	0.516995
ENSG00000178977	LINC00324	long intergenic non-protein coding RNA 324	ncRNA	106.26	0.443156	0.313727	0.0237655	0.518001
ENSG00000279166	NA	NA	NA	250.272	-0.418334	0.335083	0.023824	0.518458
ENSG00000150787	PTS	6-pyruvoyltetrahydropterin synthase	protein-coding	312.16	-0.44041	0.316783	0.0238381	0.518458
ENSG00000120694	HSPH1	heat shock protein family H (Hsp110) member 1	protein-coding	468.317	0.452973	0.29206	0.0238066	0.518458
ENSG00000125775	SDCBP2	syndecan binding protein 2	protein-coding	18.168	-0.325556	0.370284	0.0238701	0.518777
ENSG00000049249	TNFRSF9	TNF receptor superfamily member 9	protein-coding	614.054	0.353731	0.362472	0.0240497	0.520051
ENSG00000271122	HERPUD2-AS1	HERPUD2 antisense RNA 1	ncRNA	81.372	0.422872	0.331642	0.024034	0.520051
ENSG00000090263	MRPS33	mitochondrial ribosomal protein S33	protein-coding	151.67	0.452789	0.281746	0.0240278	0.520051
ENSG00000104529	EEF1D	eukaryotic translation elongation factor 1 delta	protein-coding	2984.57	-0.452779	0.286501	0.0240487	0.520051
ENSG00000179104	TMTC2	transmembrane O-mannosyltransferase targeting cadherins 2	protein-coding	24.8423	-0.390884	0.349088	0.0239887	0.520051
ENSG00000264741	MIR4505	microRNA 4505	ncRNA	11.4937	-0.357787	0.361237	0.0240231	0.520051
ENSG00000108582	CPD	carboxypeptidase D	protein-coding	827.867	-0.414546	0.337036	0.0240305	0.520051
ENSG00000166900	STX3	syntaxin 3	protein-coding	560.736	-0.451658	0.294225	0.0240807	0.520348
ENSG00000087076	HSD17B14	hydroxysteroid 17-beta dehydrogenase 14	protein-coding	31.8678	0.369108	0.357418	0.0241014	0.520421
ENSG00000178386	ZNF223	zinc finger protein 223	protein-coding	10.9729	0.352638	0.362729	0.0241473	0.521038
ENSG00000105371	ICAM4	intercellular adhesion molecule 4 (Landsteiner-Wiener blood group)	protein-coding	64.548	-0.403822	0.342647	0.0242404	0.522671
ENSG00000156711	MAPK13	mitogen-activated protein kinase 13	protein-coding	341.105	0.450101	0.297547	0.0242911	0.523103
ENSG00000104361	NIPAL2	NIPA like domain containing 2	protein-coding	21.5514	-0.355902	0.361595	0.0243129	0.523103
ENSG00000188833	ENTPD8	ectonucleoside triphosphate diphosphohydrolase 8	protein-coding	1.85205	-0.191586	0.392072	0.0243206	0.523103
ENSG00000128272	ATF4	activating transcription factor 4	protein-coding	3169.23	-0.423883	0.33028	0.02433	0.523103
ENSG00000117859	OSBPL9	oxysterol binding protein like 9	protein-coding	332.265	-0.44348	0.31024	0.0244557	0.523761
ENSG00000138073	PREB	prolactin regulatory element binding	protein-coding	829.06	0.432723	0.322752	0.0244418	0.523761
ENSG00000084774	CAD	carbamoyl-phosphate synthetase 2, aspartate transcarbamylase, and dihydroorotase	protein-coding	54.6202	0.437791	0.317426	0.0244951	0.523761
ENSG00000047365	ARAP2	ArfGAP with RhoGAP domain, ankyrin repeat and PH domain 2	protein-coding	410.995	-0.451108	0.283092	0.0245755	0.523761
ENSG00000155906	RMND1	required for meiotic nuclear division 1 homolog	protein-coding	96.3078	0.447067	0.304066	0.0244367	0.523761
ENSG00000272267	NA	NA	NA	50.5466	-0.444595	0.30842	0.0244683	0.523761
ENSG00000169122	FAM110B	family with sequence similarity 110 member B	protein-coding	26.7666	-0.346275	0.364376	0.0244694	0.523761
ENSG00000274251	NA	NA	NA	4.85096	-0.250214	0.384591	0.0245832	0.523761
ENSG00000169926	KLF13	Kruppel like factor 13	protein-coding	929.466	-0.448938	0.269205	0.0244725	0.523761
ENSG00000181991	MRPS11	mitochondrial ribosomal protein S11	protein-coding	361.881	0.44907	0.271219	0.0246217	0.523761
ENSG00000259182	NA	NA	NA	3.2151	0.208697	0.390144	0.0245752	0.523761
ENSG00000263934	NA	NA	NA	166.846	-0.384063	0.351258	0.024597	0.523761
ENSG00000216490	IFI30	IFI30 lysosomal thiol reductase	protein-coding	1408.58	-0.34805	0.363762	0.0246011	0.523761
ENSG00000167685	ZNF444	zinc finger protein 444	protein-coding	238.166	0.444136	0.308455	0.0246088	0.523761
ENSG00000177692	DNAJC28	DnaJ heat shock protein family (Hsp40) member C28	protein-coding	21.9098	0.391964	0.34784	0.0246155	0.523761
ENSG00000120756	PLS1	plastin 1	protein-coding	5.19107	0.235686	0.386677	0.0246854	0.524146
ENSG00000145349	CAMK2D	calcium/calmodulin dependent protein kinase II delta	protein-coding	98.1928	-0.41142	0.337755	0.0246855	0.524146
ENSG00000229456	RLIMP1	ring finger protein, LIM domain interacting pseudogene 1	pseudo	5.98222	-0.24317	0.385607	0.0247077	0.524146
ENSG00000100373	UPK3A	uroplakin 3A	protein-coding	28.2911	-0.294166	0.376842	0.0247096	0.524146
ENSG00000270094	NA	NA	NA	183.988	-0.447413	0.300798	0.0247823	0.524211
ENSG00000275488	LOC100419830	zinc finger protein 337 pseudogene	pseudo	6.18795	-0.24592	0.385188	0.0247653	0.524211
ENSG00000267601	NA	NA	NA	98.5675	-0.441924	0.311261	0.0247339	0.524211
ENSG00000100263	RHBDD3	rhomboid domain containing 3	protein-coding	348.271	0.432213	0.24112	0.0247723	0.524211
ENSG00000143315	PIGM	phosphatidylinositol glycan anchor biosynthesis class M	protein-coding	221.213	0.42486	0.328295	0.0248841	0.525924
ENSG00000249180	NA	NA	NA	131.031	-0.444122	0.306945	0.0248983	0.525924
ENSG00000186104	CYP2R1	cytochrome P450 family 2 subfamily R member 1	protein-coding	162.067	0.449866	0.288447	0.0249284	0.526191
ENSG00000185728	YTHDF3	YTH N6-methyladenosine RNA binding protein 3	protein-coding	530.686	-0.443604	0.307378	0.0249863	0.527042
ENSG00000054116	TRAPPC3	trafficking protein particle complex subunit 3	protein-coding	842.636	0.449165	0.280048	0.0251309	0.527139
ENSG00000085998	POMGNT1	protein O-linked mannose N-acetylglucosaminyltransferase 1 (beta 1,2-)	protein-coding	180.994	0.418075	0.332939	0.0250167	0.527139
ENSG00000279401	NA	NA	NA	2.86264	-0.185432	0.392588	0.0251486	0.527139
ENSG00000261211	NA	NA	NA	12.6836	0.336007	0.366848	0.0250807	0.527139
ENSG00000065665	SEC61A2	SEC61 translocon subunit alpha 2	protein-coding	145.151	0.448055	0.296184	0.0250687	0.527139
ENSG00000275202	NA	NA	NA	128.041	-0.340005	0.365722	0.0251124	0.527139
ENSG00000277767	NA	NA	NA	32.3046	-0.323985	0.369949	0.0251342	0.527139
ENSG00000129351	ILF3	interleukin enhancer binding factor 3	protein-coding	2180.84	-0.449419	0.283575	0.0251197	0.527139
ENSG00000131408	NR1H2	nuclear receptor subfamily 1 group H member 2	protein-coding	2691.47	-0.447311	0.297881	0.0251478	0.527139
ENSG00000158711	ELK4	ETS transcription factor ELK4	protein-coding	131.408	-0.442632	0.259944	0.0253071	0.527511
ENSG00000115085	ZAP70	zeta chain of T cell receptor associated protein kinase 70	protein-coding	8.999	-0.245509	0.38513	0.0252259	0.527511
ENSG00000144668	ITGA9	integrin subunit alpha 9	protein-coding	6.53254	-0.321015	0.370582	0.0253147	0.527511
ENSG00000233825	NA	NA	NA	278.905	-0.367622	0.356896	0.0252414	0.527511
ENSG00000112787	FBRSL1	fibrosin like 1	protein-coding	276.054	-0.444523	0.303753	0.0253047	0.527511
ENSG00000258733	LINC02328	long intergenic non-protein coding RNA 2328	ncRNA	6.06293	-0.270834	0.380993	0.0253417	0.527511
ENSG00000178718	RPP25	ribonuclease P and MRP subunit p25	protein-coding	52.3154	0.399709	0.343244	0.0252857	0.527511
ENSG00000180855	ZNF443	zinc finger protein 443	protein-coding	7.99049	0.306776	0.373946	0.0252268	0.527511
ENSG00000221946	FXYD7	FXYD domain containing ion transport regulator 7	protein-coding	3.58389	-0.222316	0.388342	0.0252617	0.527511
ENSG00000187601	MAGEH1	MAGE family member H1	protein-coding	71.2306	0.387233	0.349067	0.0253374	0.527511
ENSG00000080546	SESN1	sestrin 1	protein-coding	119.85	-0.379304	0.352328	0.0253944	0.527877
ENSG00000197879	MYO1C	myosin IC	protein-coding	366.987	0.447615	0.293887	0.0253928	0.527877
ENSG00000182149	IST1	IST1 factor associated with ESCRT-III	protein-coding	1764.72	-0.443274	0.305539	0.0254238	0.528124
ENSG00000117305	HMGCL	3-hydroxy-3-methylglutaryl-CoA lyase	protein-coding	332.302	0.446399	0.294731	0.0257293	0.528958
ENSG00000272145	NA	NA	NA	47.0145	-0.417552	0.331239	0.0260486	0.528958
ENSG00000213366	GSTM2	glutathione S-transferase mu 2	protein-coding	25.8724	-0.26673	0.381499	0.0259874	0.528958
ENSG00000196352	CD55	CD55 molecule (Cromer blood group)	protein-coding	1190.04	-0.414585	0.333956	0.025704	0.528958
ENSG00000115204	MPV17	mitochondrial inner membrane protein MPV17	protein-coding	817.353	0.441759	0.263295	0.0261043	0.528958
ENSG00000225744	NA	NA	NA	1.9195	-0.172895	0.393745	0.025644	0.528958
ENSG00000168497	CAVIN2	caveolae associated protein 2	protein-coding	9.62111	-0.20423	0.390436	0.0259216	0.528958
ENSG00000123933	MXD4	MAX dimerization protein 4	protein-coding	819.585	-0.44243	0.304869	0.0258165	0.528958
ENSG00000254363	LOC101929719	uncharacterized LOC101929719	ncRNA	4.94762	0.239729	0.385898	0.0255483	0.528958
ENSG00000132912	DCTN4	dynactin subunit 4	protein-coding	364.377	-0.443477	0.30348	0.0256912	0.528958
ENSG00000240053	LY6G5B	lymphocyte antigen 6 family member G5B	protein-coding	11.6273	-0.386568	0.348459	0.0261069	0.528958
ENSG00000170027	YWHAG	tyrosine 3-monooxygenase/tryptophan 5-monooxygenase activation protein gamma	protein-coding	206.675	0.43562	0.314257	0.0260954	0.528958
ENSG00000235354	NA	NA	NA	2.19255	-0.204594	0.390452	0.0255656	0.528958
ENSG00000133606	MKRN1	makorin ring finger protein 1	protein-coding	1531.59	-0.436297	0.313821	0.0259796	0.528958
ENSG00000127399	LRRC61	leucine rich repeat containing 61	protein-coding	52.4478	0.362446	0.358235	0.0257797	0.528958
ENSG00000184863	RBM33	RNA binding motif protein 33	protein-coding	850.056	-0.445875	0.294954	0.0258851	0.528958
ENSG00000165006	UBAP1	ubiquitin associated protein 1	protein-coding	836.535	-0.443333	0.304917	0.0255094	0.528958
ENSG00000133812	SBF2	SET binding factor 2	protein-coding	521.224	-0.447775	0.282526	0.0256428	0.528958
ENSG00000149489	ROM1	retinal outer segment membrane protein 1	protein-coding	17.021	-0.426885	0.324624	0.025705	0.528958
ENSG00000173120	KDM2A	lysine demethylase 2A	protein-coding	692.013	-0.442413	0.303182	0.0260918	0.528958
ENSG00000278376	NA	NA	NA	21.6749	-0.389269	0.347327	0.0260294	0.528958
ENSG00000111247	RAD51AP1	RAD51 associated protein 1	protein-coding	16.9082	0.355689	0.36031	0.0260169	0.528958
ENSG00000187630	DHRS4L2	dehydrogenase/reductase 4 like 2	protein-coding	357.173	0.444493	0.297498	0.0261147	0.528958
ENSG00000273729	NA	NA	NA	69.9874	-0.416484	0.332129	0.0259825	0.528958
ENSG00000183648	NDUFB1	NADH:ubiquinone oxidoreductase subunit B1	protein-coding	577.532	0.441046	0.307238	0.025856	0.528958
ENSG00000259661	NA	NA	NA	282.462	-0.437977	0.311823	0.0259081	0.528958
ENSG00000087245	MMP2	matrix metallopeptidase 2	protein-coding	8.06437	0.279555	0.379195	0.0259614	0.528958
ENSG00000129235	TXNDC17	thioredoxin domain containing 17	protein-coding	666.692	0.418899	0.330903	0.0257385	0.528958
ENSG00000108826	MRPL27	mitochondrial ribosomal protein L27	protein-coding	403.287	0.442868	0.303217	0.0259341	0.528958
ENSG00000186812	ZNF397	zinc finger protein 397	protein-coding	96.4866	0.421317	0.32921	0.0256906	0.528958
ENSG00000178951	ZBTB7A	zinc finger and BTB domain containing 7A	protein-coding	1737.46	-0.444355	0.300242	0.02585	0.528958
ENSG00000123146	ADGRE5	adhesion G protein-coupled receptor E5	protein-coding	2542.3	-0.426205	0.32507	0.0257633	0.528958
ENSG00000197016	ZNF470	zinc finger protein 470	protein-coding	18.3072	0.320087	0.370574	0.0257483	0.528958
ENSG00000101082	SLA2	Src like adaptor 2	protein-coding	746.379	-0.445408	0.273811	0.0260295	0.528958
ENSG00000185808	PIGP	phosphatidylinositol glycan anchor biosynthesis class P	protein-coding	114.085	0.447272	0.283282	0.0258179	0.528958
ENSG00000185838	GNB1L	G protein subunit beta 1 like	protein-coding	106.704	0.425424	0.325256	0.0259592	0.528958
ENSG00000129824	RPS4Y1	ribosomal protein S4 Y-linked 1	protein-coding	380.717	-0.447454	0.287336	0.0257382	0.528958
ENSG00000248309	MEF2C-AS1	MEF2C antisense RNA 1	ncRNA	4.21701	-0.259555	0.382662	0.026159	0.529192
ENSG00000140107	SLC25A47	solute carrier family 25 member 47	protein-coding	2.13791	-0.189197	0.392062	0.0261614	0.529192
ENSG00000173662	TAS1R1	taste 1 receptor member 1	protein-coding	3.06732	-0.218356	0.388665	0.0262077	0.529416
ENSG00000143369	ECM1	extracellular matrix protein 1	protein-coding	20.9455	0.395579	0.344089	0.0261908	0.529416
ENSG00000196497	IPO4	importin 4	protein-coding	12.0248	-0.37425	0.353437	0.0262727	0.530374
ENSG00000234072	NA	NA	NA	170.953	0.440925	0.262884	0.0263276	0.531125
ENSG00000106948	AKNA	AT-hook transcription factor	protein-coding	340.671	-0.415988	0.331698	0.0263774	0.531418
ENSG00000175390	EIF3F	eukaryotic translation initiation factor 3 subunit F	protein-coding	1008.8	-0.432993	0.31652	0.0263642	0.531418
ENSG00000135835	KIAA1614	KIAA1614	protein-coding	23.703	0.385275	0.348608	0.0264759	0.531786
ENSG00000172845	SP3	Sp3 transcription factor	protein-coding	653.54	-0.444355	0.294334	0.0264419	0.531786
ENSG00000104356	POP1	POP1 homolog, ribonuclease P/MRP subunit	protein-coding	92.0769	0.413218	0.33346	0.0264578	0.531786
ENSG00000253043	RNU7-181P	RNA, U7 small nuclear 181 pseudogene	pseudo	10.1568	-0.298407	0.375211	0.0264591	0.531786
ENSG00000107036	RIC1	RIC1 homolog, RAB6A GEF complex partner 1	protein-coding	229.7	-0.444423	0.275863	0.0265018	0.531786
ENSG00000274598	NA	NA	NA	43.8365	-0.384103	0.349108	0.0264929	0.531786
ENSG00000140280	LYSMD2	LysM domain containing 2	protein-coding	519.239	0.433229	0.315674	0.0265272	0.53194
ENSG00000151332	MBIP	MAP3K12 binding inhibitory protein 1	protein-coding	96.2996	-0.439639	0.305954	0.0265703	0.53245
ENSG00000115750	TAF1B	TATA-box binding protein associated factor, RNA polymerase I subunit B	protein-coding	79.245	0.440784	0.265186	0.0266967	0.532635
ENSG00000163162	RNF149	ring finger protein 149	protein-coding	1435.19	-0.437285	0.30912	0.0267546	0.532635
ENSG00000240356	NA	NA	NA	50.0737	0.428401	0.320595	0.0266618	0.532635
ENSG00000196290	NIF3L1	NGG1 interacting factor 3 like 1	protein-coding	148.709	0.440458	0.302949	0.0267912	0.532635
ENSG00000176595	KBTBD11	kelch repeat and BTB domain containing 11	protein-coding	126.746	-0.393935	0.344196	0.0267309	0.532635
ENSG00000151650	VENTX	VENT homeobox	protein-coding	170.582	-0.444322	0.279532	0.0267191	0.532635
ENSG00000175104	TRAF6	TNF receptor associated factor 6	protein-coding	184.511	-0.4426	0.297099	0.0267952	0.532635
ENSG00000259075	POC1B-GALNT4	POC1B-GALNT4 readthrough	protein-coding	8.83434	-0.350356	0.361403	0.0268373	0.532635
ENSG00000120820	GLT8D2	glycosyltransferase 8 domain containing 2	protein-coding	1.97169	0.188481	0.392077	0.026604	0.532635
ENSG00000166046	TCP11L2	t-complex 11 like 2	protein-coding	68.7591	-0.390139	0.345951	0.0268158	0.532635
ENSG00000167261	DPEP2	dipeptidase 2	protein-coding	302.194	-0.320061	0.369977	0.0268628	0.532635
ENSG00000109084	TMEM97	transmembrane protein 97	protein-coding	226.71	-0.442944	0.273102	0.0268068	0.532635
ENSG00000184922	FMNL1	formin like 1	protein-coding	3389.18	-0.438664	0.306374	0.0268282	0.532635
ENSG00000101654	RNMT	RNA guanine-7 methyltransferase	protein-coding	534.037	-0.428793	0.319685	0.0268342	0.532635
ENSG00000167658	EEF2	eukaryotic translation elongation factor 2	protein-coding	1667.12	-0.425356	0.323491	0.0266775	0.532635
ENSG00000126970	ZC4H2	zinc finger C4H2-type containing	protein-coding	13.3349	0.384716	0.348423	0.0268536	0.532635
ENSG00000172059	KLF11	Kruppel like factor 11	protein-coding	323.27	-0.340158	0.36446	0.0269359	0.532822
ENSG00000224855	OPA1-AS1	OPA1 antisense RNA 1	ncRNA	18.4839	-0.386459	0.347429	0.0270252	0.532822
ENSG00000145414	NAF1	nuclear assembly factor 1 ribonucleoprotein	protein-coding	99.8859	-0.397463	0.342056	0.0269633	0.532822
ENSG00000260231	KDM7A-DT	KDM7A divergent transcript	ncRNA	290.756	0.429048	0.318838	0.0270248	0.532822
ENSG00000279608	NA	NA	NA	31.8631	-0.335307	0.365801	0.0270317	0.532822
ENSG00000111674	ENO2	enolase 2	protein-coding	124.072	0.331375	0.366977	0.0269045	0.532822
ENSG00000111729	CLEC4A	C-type lectin domain family 4 member A	protein-coding	110.901	0.399281	0.34104	0.0269871	0.532822
ENSG00000100523	DDHD1	DDHD domain containing 1	protein-coding	190.114	-0.431328	0.31641	0.0269768	0.532822
ENSG00000214548	MEG3	maternally expressed 3	ncRNA	103.643	-0.201059	0.390635	0.0269661	0.532822
ENSG00000162438	CTRC	chymotrypsin C	protein-coding	8.69201	-0.315636	0.370831	0.0273356	0.533146
ENSG00000163170	BOLA3	bolA family member 3	protein-coding	64.5895	0.442064	0.293404	0.0272936	0.533146
ENSG00000114812	VIPR1	vasoactive intestinal peptide receptor 1	protein-coding	66.8011	-0.275827	0.37948	0.027136	0.533146
ENSG00000239799	ITIH4-AS1	ITIH4 antisense RNA 1	ncRNA	10.5907	-0.300573	0.374379	0.0272807	0.533146
ENSG00000172780	RAB43	RAB43, member RAS oncogene family	protein-coding	26.569	-0.413899	0.331545	0.0272137	0.533146
ENSG00000108091	CCDC6	coiled-coil domain containing 6	protein-coding	200.843	-0.437379	0.306619	0.0272282	0.533146
ENSG00000233220	NA	NA	NA	26.6454	-0.244842	0.384689	0.0273561	0.533146
ENSG00000258092	NA	NA	NA	170.675	0.441053	0.297782	0.0272576	0.533146
ENSG00000111196	MAGOHB	mago homolog B, exon junction complex subunit	protein-coding	158.772	0.420731	0.326098	0.0272757	0.533146
ENSG00000135480	KRT7	keratin 7	protein-coding	66.0972	0.379657	0.350223	0.027235	0.533146
ENSG00000127337	YEATS4	YEATS domain containing 4	protein-coding	89.0678	0.427679	0.319527	0.0272828	0.533146
ENSG00000152207	CYSLTR2	cysteinyl leukotriene receptor 2	protein-coding	13.1987	-0.274733	0.379643	0.0272568	0.533146
ENSG00000262456	NA	NA	NA	37.0361	-0.40935	0.33451	0.0272993	0.533146
ENSG00000141522	ARHGDIA	Rho GDP dissociation inhibitor alpha	protein-coding	2298.27	-0.441669	0.295585	0.0272587	0.533146
ENSG00000171791	BCL2	BCL2 apoptosis regulator	protein-coding	96.6761	-0.365542	0.355735	0.0273672	0.533146
ENSG00000124216	SNAI1	snail family transcriptional repressor 1	protein-coding	262.203	-0.316125	0.370731	0.0272949	0.533146
ENSG00000273176	NA	NA	NA	26.9754	-0.323394	0.368857	0.0273459	0.533146
ENSG00000183878	UTY	ubiquitously transcribed tetratricopeptide repeat containing, Y-linked	protein-coding	258.795	-0.438405	0.305013	0.0271635	0.533146
ENSG00000168062	BATF2	basic leucine zipper ATF-like transcription factor 2	protein-coding	41.0466	0.349489	0.361231	0.0274426	0.533579
ENSG00000156958	GALK2	galactokinase 2	protein-coding	106.484	0.4328	0.312864	0.0274413	0.533579
ENSG00000274712	NA	NA	NA	13.7537	-0.379979	0.349891	0.0274135	0.533579
ENSG00000122729	ACO1	aconitase 1	protein-coding	247.816	0.424807	0.321782	0.0275183	0.53436
ENSG00000189423	NA	NA	NA	9.32289	-0.320654	0.36948	0.0275023	0.53436
ENSG00000104814	MAP4K1	mitogen-activated protein kinase kinase kinase kinase 1	protein-coding	145.647	-0.315334	0.3708	0.0275417	0.534469
ENSG00000162408	NOL9	nucleolar protein 9	protein-coding	143.199	-0.440525	0.289267	0.0280537	0.535247
ENSG00000116661	FBXO2	F-box protein 2	protein-coding	52.0469	0.289536	0.376528	0.027806	0.535247
ENSG00000233877	NA	NA	NA	9.11793	-0.319952	0.369435	0.0279212	0.535247
ENSG00000197568	HHLA3	HERV-H LTR-associating 3	ncRNA	28.6506	0.389865	0.34472	0.0279065	0.535247
ENSG00000137955	RABGGTB	Rab geranylgeranyltransferase subunit beta	protein-coding	294.552	-0.435967	0.306251	0.0277965	0.535247
ENSG00000054282	SDCCAG8	SHH signaling and ciliogenesis regulator SDCCAG8	protein-coding	841.891	0.440402	0.286783	0.0281638	0.535247
ENSG00000213772	NA	NA	NA	4.54794	-0.280616	0.378287	0.0279178	0.535247
ENSG00000163814	CDCP1	CUB domain containing protein 1	protein-coding	240.538	0.3799	0.349188	0.0280938	0.535247
ENSG00000270681	NA	NA	NA	24.4358	-0.232832	0.386296	0.0281507	0.535247
ENSG00000255833	TIFAB	TIFA inhibitor	protein-coding	52.2162	0.332186	0.366049	0.0280564	0.535247
ENSG00000235172	LINC01366	long intergenic non-protein coding RNA 1366	ncRNA	51.8821	-0.314881	0.370592	0.028169	0.535247
ENSG00000106546	AHR	aryl hydrocarbon receptor	protein-coding	981.409	-0.406956	0.334931	0.0279598	0.535247
ENSG00000197343	ZNF655	zinc finger protein 655	protein-coding	1138.07	-0.441581	0.290249	0.0276418	0.535247
ENSG00000164938	TP53INP1	tumor protein p53 inducible nuclear protein 1	protein-coding	106.32	-0.439061	0.298634	0.0278608	0.535247
ENSG00000107372	ZFAND5	zinc finger AN1-type containing 5	protein-coding	4253.6	-0.425791	0.319889	0.02784	0.535247
ENSG00000148303	RPL7A	ribosomal protein L7a	protein-coding	1887.85	-0.435432	0.307051	0.0278316	0.535247
ENSG00000075407	ZNF37A	zinc finger protein 37A	protein-coding	133.74	0.433201	0.310328	0.0279226	0.535247
ENSG00000156502	SUPV3L1	Suv3 like RNA helicase	protein-coding	153.938	-0.430778	0.31464	0.0276836	0.535247
ENSG00000052749	RRP12	ribosomal RNA processing 12 homolog	protein-coding	968.149	-0.36454	0.355633	0.0279027	0.535247
ENSG00000015153	YAF2	YY1 associated factor 2	protein-coding	127.706	-0.44036	0.293836	0.0278591	0.535247
ENSG00000110917	MLEC	malectin	protein-coding	808.488	0.441518	0.291418	0.0276064	0.535247
ENSG00000256152	NA	NA	NA	159.762	-0.422111	0.323896	0.0276854	0.535247
ENSG00000224356	NA	NA	NA	2.78547	-0.200217	0.390564	0.0280548	0.535247
ENSG00000283828	LOC102724474	WAS/WASL-interacting protein family member 2-like	protein-coding	9.18299	-0.301115	0.374057	0.0277364	0.535247
ENSG00000252061	RNU6-415P	RNA, U6 small nuclear 415, pseudogene	pseudo	6.3409	-0.234629	0.386036	0.0281476	0.535247
ENSG00000255198	SNHG9	small nucleolar RNA host gene 9	ncRNA	97.3863	-0.410656	0.332428	0.0279592	0.535247
ENSG00000108405	P2RX1	purinergic receptor P2X 1	protein-coding	1003.8	-0.430209	0.314407	0.027954	0.535247
ENSG00000011295	TTC19	tetratricopeptide repeat domain 19	protein-coding	351.405	-0.426886	0.31778	0.0281469	0.535247
ENSG00000176927	EFCAB5	EF-hand calcium binding domain 5	protein-coding	46.8685	-0.430183	0.315325	0.0277022	0.535247
ENSG00000267352	NA	NA	NA	23.7377	-0.382132	0.348118	0.0281531	0.535247
ENSG00000123159	GIPC1	GIPC PDZ domain containing family member 1	protein-coding	266.333	0.411614	0.331412	0.0281358	0.535247
ENSG00000197863	ZNF790	zinc finger protein 790	protein-coding	28.843	0.402944	0.337523	0.0279191	0.535247
ENSG00000100393	EP300	E1A binding protein p300	protein-coding	1014.23	-0.436179	0.304105	0.0281063	0.535247
ENSG00000216937	CCDC7	coiled-coil domain containing 7	protein-coding	26.3359	0.413349	0.329888	0.028258	0.536598
ENSG00000277855	NA	NA	NA	7.92513	-0.324387	0.36806	0.0283008	0.537073
ENSG00000163946	TASOR	transcription activation suppressor	protein-coding	194.909	0.439719	0.285742	0.0284213	0.538371
ENSG00000162231	NXF1	nuclear RNA export factor 1	protein-coding	1559.29	-0.434398	0.305784	0.0284483	0.538371
ENSG00000089009	RPL6	ribosomal protein L6	protein-coding	1594.13	-0.43842	0.294925	0.0284641	0.538371
ENSG00000087299	L2HGDH	L-2-hydroxyglutarate dehydrogenase	protein-coding	14.9349	0.367116	0.35413	0.0284766	0.538371
ENSG00000159714	ZDHHC1	zinc finger DHHC-type containing 1	protein-coding	86.186	-0.274322	0.37931	0.028471	0.538371
ENSG00000167604	NFKBID	NFKB inhibitor delta	protein-coding	1839.21	-0.405326	0.335191	0.0284328	0.538371
ENSG00000287040	NA	NA	NA	1.93934	-0.1552	0.39503	0.0286679	0.53884
ENSG00000172071	EIF2AK3	eukaryotic translation initiation factor 2 alpha kinase 3	protein-coding	222.313	-0.407652	0.33331	0.0286218	0.53884
ENSG00000071243	ING3	inhibitor of growth family member 3	protein-coding	315.997	-0.431238	0.31063	0.0285631	0.53884
ENSG00000208028	MIR616	microRNA 616	ncRNA	49.9619	-0.376955	0.350004	0.0285435	0.53884
ENSG00000261222	NA	NA	NA	85.2875	-0.434189	0.305234	0.0286264	0.53884
ENSG00000131115	ZNF227	zinc finger protein 227	protein-coding	54.0955	0.437381	0.297044	0.0286387	0.53884
ENSG00000167615	LENG8	leukocyte receptor cluster member 8	protein-coding	413.755	-0.438632	0.290498	0.0286806	0.53884
ENSG00000101405	OXT	oxytocin/neurophysin I prepropeptide	protein-coding	1.67269	-0.161744	0.39446	0.0286188	0.53884
ENSG00000124177	CHD6	chromodomain helicase DNA binding protein 6	protein-coding	375.508	-0.438723	0.276907	0.0285584	0.53884
ENSG00000132823	OSER1	oxidative stress responsive serine rich 1	protein-coding	979.668	-0.434004	0.305391	0.028665	0.53884
ENSG00000111231	GPN3	GPN-loop GTPase 3	protein-coding	284.827	0.416494	0.326355	0.0287369	0.539224
ENSG00000125691	RPL23	ribosomal protein L23	protein-coding	1075.75	-0.437975	0.27527	0.0287244	0.539224
ENSG00000279865	NA	NA	NA	15.0606	-0.384883	0.346133	0.0287556	0.539238
ENSG00000157657	ZNF618	zinc finger protein 618	protein-coding	27.7769	-0.380204	0.348293	0.0287878	0.539397
ENSG00000088986	DYNLL1	dynein light chain LC8-type 1	protein-coding	1840.99	0.368671	0.353213	0.0287999	0.539397
ENSG00000224114	RPS14P1	ribosomal protein S14 pseudogene 1	pseudo	8.24037	-0.327532	0.366842	0.028925	0.541067
ENSG00000221926	TRIM16	tripartite motif containing 16	protein-coding	51.1281	0.368998	0.352974	0.0289144	0.541067
ENSG00000124608	AARS2	alanyl-tRNA synthetase 2, mitochondrial	protein-coding	125.868	0.438197	0.285558	0.0289736	0.541639
ENSG00000234142	NA	NA	NA	3.53278	-0.194806	0.391043	0.0290477	0.541857
ENSG00000272886	DCP1A	decapping mRNA 1A	protein-coding	660.871	-0.433492	0.304368	0.0290379	0.541857
ENSG00000173848	NET1	neuroepithelial cell transforming 1	protein-coding	79.5709	-0.388458	0.343987	0.0290574	0.541857
ENSG00000196235	SUPT5H	SPT5 homolog, DSIF elongation factor subunit	protein-coding	1101.32	-0.434578	0.301801	0.0290569	0.541857
ENSG00000198563	DDX39B	DExD-box helicase 39B	protein-coding	261.18	-0.435324	0.299698	0.0290781	0.541908
ENSG00000168386	FILIP1L	filamin A interacting protein 1 like	protein-coding	143.51	0.385978	0.345171	0.0291122	0.542043
ENSG00000136518	ACTL6A	actin like 6A	protein-coding	244.099	0.41195	0.329207	0.0291332	0.542043
ENSG00000113732	ATP6V0E1	ATPase H+ transporting V0 subunit e1	protein-coding	4100.53	0.437541	0.289015	0.0291394	0.542043
ENSG00000204253	NA	NA	NA	9.31936	-0.353905	0.358321	0.0293135	0.542378
ENSG00000085982	USP40	ubiquitin specific peptidase 40	protein-coding	138.792	0.43736	0.284158	0.0292829	0.542378
ENSG00000164187	LMBRD2	LMBR1 domain containing 2	protein-coding	66.6975	0.42503	0.316312	0.0293041	0.542378
ENSG00000285693	NA	NA	NA	40.1906	-0.414326	0.327094	0.0292307	0.542378
ENSG00000140992	PDPK1	3-phosphoinositide dependent protein kinase 1	protein-coding	654.395	-0.436109	0.296116	0.0291969	0.542378
ENSG00000103550	KNOP1	lysine rich nucleolar protein 1	protein-coding	94.3509	0.3945	0.340405	0.0293093	0.542378
ENSG00000108448	TRIM16L	tripartite motif containing 16 like	protein-coding	41.1655	0.356814	0.357393	0.0291773	0.542378
ENSG00000141551	CSNK1D	casein kinase 1 delta	protein-coding	2485.03	-0.436448	0.293175	0.0293197	0.542378
ENSG00000100351	GRAP2	GRB2 related adaptor protein 2	protein-coding	4.64284	-0.157099	0.394811	0.0292944	0.542378
ENSG00000133226	SRRM1	serine and arginine repetitive matrix 1	protein-coding	1823.84	-0.43625	0.292503	0.029439	0.542916
ENSG00000158161	EYA3	EYA transcriptional coactivator and phosphatase 3	protein-coding	197.707	0.432054	0.305277	0.029406	0.542916
ENSG00000117020	AKT3	AKT serine/threonine kinase 3	protein-coding	142.134	0.410557	0.329744	0.0294052	0.542916
ENSG00000249264	NA	NA	NA	17.6604	-0.354058	0.358211	0.0293854	0.542916
ENSG00000230715	NA	NA	NA	23.1594	-0.380622	0.347398	0.0294212	0.542916
ENSG00000187555	USP7	ubiquitin specific peptidase 7	protein-coding	824	-0.43594	0.293384	0.0294927	0.543574
ENSG00000248333	CDK11B	cyclin dependent kinase 11B	protein-coding	582.905	-0.432038	0.301411	0.0300642	0.54365
ENSG00000117115	PADI2	peptidyl arginine deiminase 2	protein-coding	121.956	-0.360006	0.35518	0.0304138	0.54365
ENSG00000117408	IPO13	importin 13	protein-coding	129.717	0.431652	0.299285	0.0305106	0.54365
ENSG00000171357	LURAP1	leucine rich adaptor protein 1	protein-coding	5.27821	0.173462	0.393214	0.0299422	0.54365
ENSG00000189195	BTBD8	BTB domain containing 8	protein-coding	20.9437	0.376109	0.348925	0.0299308	0.54365
ENSG00000162650	ATXN7L2	ataxin 7 like 2	protein-coding	96.2912	-0.39535	0.338511	0.0302954	0.54365
ENSG00000234028	EIF2AK3-DT	EIF2AK3 divergent transcript	ncRNA	13.0634	-0.343012	0.361759	0.0296258	0.54365
ENSG00000169607	CKAP2L	cytoskeleton associated protein 2 like	protein-coding	18.9501	-0.377779	0.348237	0.0298617	0.54365
ENSG00000155368	DBI	diazepam binding inhibitor, acyl-CoA binding protein	protein-coding	1604.12	0.434376	0.286824	0.0303803	0.54365
ENSG00000229750	NA	NA	NA	5.55963	-0.316723	0.36918	0.0300029	0.54365
ENSG00000279317	NA	NA	NA	1.72563	-0.167664	0.393726	0.0304877	0.54365
ENSG00000153560	UBP1	upstream binding protein 1	protein-coding	253.051	-0.43358	0.279258	0.0305892	0.54365
ENSG00000239213	NA	NA	NA	53.4778	0.367351	0.351973	0.0307023	0.54365
ENSG00000285938	NA	NA	NA	28.9693	-0.403869	0.334056	0.0296798	0.54365
ENSG00000169248	CXCL11	C-X-C motif chemokine ligand 11	protein-coding	6.22266	0.192898	0.391094	0.0302412	0.54365
ENSG00000137460	FHDC1	FH2 domain containing 1	protein-coding	4.03334	0.230191	0.386176	0.0305105	0.54365
ENSG00000249096	NA	NA	NA	16.7179	0.38455	0.34439	0.0303603	0.54365
ENSG00000112983	BRD8	bromodomain containing 8	protein-coding	272.933	0.426057	0.310876	0.0304533	0.54365
ENSG00000055147	FAM114A2	family with sequence similarity 114 member A2	protein-coding	147.32	0.432088	0.299101	0.0303674	0.54365
ENSG00000146067	FAM193B	family with sequence similarity 193 member B	protein-coding	673.05	-0.435715	0.291193	0.0297168	0.54365
ENSG00000226281	NA	NA	NA	45.413	0.348984	0.359751	0.0296718	0.54365
ENSG00000204220	PFDN6	prefoldin subunit 6	protein-coding	163.001	0.436399	0.287325	0.0296096	0.54365
ENSG00000156508	EEF1A1	eukaryotic translation elongation factor 1 alpha 1	protein-coding	20830.5	-0.419022	0.321779	0.0296837	0.54365
ENSG00000146409	SLC18B1	solute carrier family 18 member B1	protein-coding	67.4848	-0.360114	0.355219	0.0303187	0.54365
ENSG00000229017	NA	NA	NA	2.42058	-0.165728	0.393977	0.0298203	0.54365
ENSG00000168303	MPLKIP	M-phase specific PLK1 interacting protein	protein-coding	334.976	0.435624	0.277347	0.0297215	0.54365
ENSG00000205060	SLC35B4	solute carrier family 35 member B4	protein-coding	255.413	0.416948	0.321391	0.030648	0.54365
ENSG00000225434	LINC01504	long intergenic non-protein coding RNA 1504	ncRNA	655.228	-0.423153	0.317841	0.0295218	0.54365
ENSG00000227355	NA	NA	NA	25.4353	-0.395094	0.338602	0.0303384	0.54365
ENSG00000175764	TTLL11	tubulin tyrosine ligase like 11	protein-coding	30.1533	0.370753	0.351038	0.0301719	0.54365
ENSG00000148300	REXO4	REX4 homolog, 3'-5' exonuclease	protein-coding	200.06	0.418129	0.322353	0.0298034	0.54365
ENSG00000198879	SFMBT2	Scm like with four mbt domains 2	protein-coding	285.103	-0.435466	0.292511	0.02973	0.54365
ENSG00000150054	MPP7	membrane palmitoylated protein 7	protein-coding	77.4076	-0.269142	0.379569	0.0307079	0.54365
ENSG00000229656	NA	NA	NA	9.54754	-0.370181	0.351039	0.030423	0.54365
ENSG00000272767	JMJD1C-AS1	JMJD1C antisense RNA 1	ncRNA	57.2039	-0.393368	0.339194	0.0306424	0.54365
ENSG00000148677	ANKRD1	ankyrin repeat domain 1	protein-coding	11.1494	0.321332	0.36796	0.0299784	0.54365
ENSG00000255823	MTRNR2L8	MT-RNR2 like 8	protein-coding	41.3329	-0.398962	0.337093	0.0297683	0.54365
ENSG00000109911	ELP4	elongator acetyltransferase complex subunit 4	protein-coding	80.2502	0.433789	0.295418	0.0301289	0.54365
ENSG00000175592	FOSL1	FOS like 1, AP-1 transcription factor subunit	protein-coding	448.133	-0.374199	0.349462	0.0302407	0.54365
ENSG00000280832	NA	NA	NA	35.1279	0.289204	0.375758	0.0299569	0.54365
ENSG00000166225	FRS2	fibroblast growth factor receptor substrate 2	protein-coding	116.857	-0.435772	0.293666	0.0295338	0.54365
ENSG00000139372	TDG	thymine DNA glycosylase	protein-coding	333.415	0.425859	0.313422	0.029848	0.54365
ENSG00000100591	AHSA1	activator of HSP90 ATPase activity 1	protein-coding	534.475	0.432255	0.302787	0.0297667	0.54365
ENSG00000170236	USP50	ubiquitin specific peptidase 50	protein-coding	115.002	-0.42732	0.307973	0.030656	0.54365
ENSG00000137818	RPLP1	ribosomal protein lateral stalk subunit P1	protein-coding	4999.49	-0.427979	0.310427	0.0298286	0.54365
ENSG00000067221	STOML1	stomatin like 1	protein-coding	73.0484	0.433914	0.299218	0.0296628	0.54365
ENSG00000179361	ARID3B	AT-rich interaction domain 3B	protein-coding	321.058	-0.42066	0.31823	0.0303524	0.54365
ENSG00000179151	EDC3	enhancer of mRNA decapping 3	protein-coding	144.939	0.429327	0.307376	0.0300146	0.54365
ENSG00000063854	HAGH	hydroxyacylglutathione hydrolase	protein-coding	863.157	0.434929	0.283105	0.0301815	0.54365
ENSG00000185710	SMG1P4	SMG1 pseudogene 4	pseudo	15.3299	-0.24207	0.384434	0.0301713	0.54365
ENSG00000169180	XPO6	exportin 6	protein-coding	596.931	-0.425691	0.311589	0.030411	0.54365
ENSG00000224631	RPS27AP16	RPS27A pseudogene 16	pseudo	26.949	-0.427902	0.307346	0.0305675	0.54365
ENSG00000261777	DDX19A-DT	DDX19A divergent transcript	ncRNA	72.2083	-0.433246	0.296714	0.030206	0.54365
ENSG00000154914	USP43	ubiquitin specific peptidase 43	protein-coding	3.67018	-0.168959	0.393612	0.030381	0.54365
ENSG00000172171	TEFM	transcription elongation factor, mitochondrial	protein-coding	147.909	0.428152	0.3068	0.0305866	0.54365
ENSG00000099860	GADD45B	growth arrest and DNA damage inducible beta	protein-coding	2701.35	-0.348737	0.35908	0.0306956	0.54365
ENSG00000261824	LINC00662	long intergenic non-protein coding RNA 662	ncRNA	84.6234	0.419717	0.318458	0.0306432	0.54365
ENSG00000161277	THAP8	THAP domain containing 8	protein-coding	55.221	0.400014	0.335185	0.0305585	0.54365
ENSG00000142046	TMEM91	transmembrane protein 91	protein-coding	169.686	-0.391165	0.340926	0.0303023	0.54365
ENSG00000171867	PRNP	prion protein	protein-coding	1079.11	-0.417319	0.321464	0.0304726	0.54365
ENSG00000183250	LINC01547	long intergenic non-protein coding RNA 1547	ncRNA	57.3246	0.404316	0.333255	0.0299698	0.54365
ENSG00000185339	TCN2	transcobalamin 2	protein-coding	118.642	-0.325652	0.36654	0.0303726	0.54365
ENSG00000100142	POLR2F	RNA polymerase II, I and III subunit F	protein-coding	527.916	0.429467	0.262043	0.0303437	0.54365
ENSG00000232754	NA	NA	NA	86.6672	-0.434957	0.292652	0.029911	0.54365
ENSG00000100376	FAM118A	family with sequence similarity 118 member A	protein-coding	324.007	-0.421603	0.31824	0.0299822	0.54365
ENSG00000240143	NA	NA	NA	20.2464	-0.379631	0.347438	0.0298047	0.54365
ENSG00000275070	NA	NA	NA	7.17679	-0.297036	0.373864	0.0303302	0.54365
ENSG00000204611	ZNF616	zinc finger protein 616	protein-coding	20.4197	0.399706	0.335091	0.0307446	0.543981
ENSG00000235790	NA	NA	NA	11.3775	-0.289387	0.375298	0.0310403	0.544678
ENSG00000228086	NA	NA	NA	11.4207	-0.356013	0.356134	0.0310983	0.544678
ENSG00000135823	STX6	syntaxin 6	protein-coding	585.072	0.429061	0.302474	0.0310412	0.544678
ENSG00000113851	CRBN	cereblon	protein-coding	510.259	-0.431454	0.273841	0.0310647	0.544678
ENSG00000234292	NA	NA	NA	103.643	-0.27552	0.378183	0.0311281	0.544678
ENSG00000120709	FAM53C	family with sequence similarity 53 member C	protein-coding	469.636	-0.431531	0.297067	0.0308242	0.544678
ENSG00000120709	LOC100128966	uncharacterized LOC100128966	ncRNA	469.636	-0.431531	0.297067	0.0308242	0.544678
ENSG00000285639	NA	NA	NA	8.29739	-0.209255	0.388991	0.0309472	0.544678
ENSG00000095585	BLNK	B cell linker	protein-coding	29.007	0.285463	0.376149	0.0310448	0.544678
ENSG00000230224	PHBP9	prohibitin pseudogene 9	pseudo	7.26669	-0.305036	0.371672	0.0309955	0.544678
ENSG00000186660	ZFP91	ZFP91 zinc finger protein, atypical E3 ubiquitin ligase	protein-coding	255.941	-0.430279	0.269773	0.0311176	0.544678
ENSG00000258701	LINC00638	long intergenic non-protein coding RNA 638	ncRNA	9.11986	0.279648	0.377374	0.0310393	0.544678
ENSG00000179335	CLK3	CDC like kinase 3	protein-coding	1112.55	-0.432749	0.279351	0.0309127	0.544678
ENSG00000259630	NA	NA	NA	12.8807	-0.276956	0.377956	0.0309461	0.544678
ENSG00000034713	GABARAPL2	GABA type A receptor associated protein like 2	protein-coding	1485	0.431925	0.292254	0.0310952	0.544678
ENSG00000225614	ZNF469	zinc finger protein 469	protein-coding	34.386	-0.400451	0.334141	0.0310227	0.544678
ENSG00000154898	NA	NA	NA	10.0772	-0.328279	0.365509	0.0308479	0.544678
ENSG00000108984	MAP2K6	mitogen-activated protein kinase kinase 6	protein-coding	30.2571	-0.361585	0.354138	0.0309096	0.544678
ENSG00000108107	RPL28	ribosomal protein L28	protein-coding	1151.81	-0.427108	0.307539	0.0308339	0.544678
ENSG00000229356	LRRC3-DT	LRRC3 divergent transcript	ncRNA	2.82845	0.179635	0.392449	0.0311019	0.544678
ENSG00000197208	SLC22A4	solute carrier family 22 member 4	protein-coding	272.367	-0.430973	0.295695	0.0311835	0.545013
ENSG00000101843	PSMD10	proteasome 26S subunit, non-ATPase 10	protein-coding	297.661	0.431232	0.29475	0.031171	0.545013
ENSG00000065243	PKN2	protein kinase N2	protein-coding	282.092	-0.431583	0.28831	0.0314203	0.545106
ENSG00000265808	SEC22B	SEC22 homolog B, vesicle trafficking protein	protein-coding	684.756	0.421783	0.311993	0.031846	0.545106
ENSG00000213085	CFAP45	cilia and flagella associated protein 45	protein-coding	22.3495	-0.263487	0.380331	0.0317132	0.545106
ENSG00000158887	MPZ	myelin protein zero	protein-coding	5.58246	-0.259074	0.38124	0.0313756	0.545106
ENSG00000143669	LYST	lysosomal trafficking regulator	protein-coding	950.287	-0.431419	0.281765	0.0315097	0.545106
ENSG00000163960	UBXN7	UBX domain protein 7	protein-coding	203.531	-0.430585	0.283161	0.0318629	0.545106
ENSG00000174007	CEP19	centrosomal protein 19	protein-coding	136.091	0.356043	0.355546	0.0318111	0.545106
ENSG00000287182	NA	NA	NA	15.8749	-0.387916	0.341393	0.0313278	0.545106
ENSG00000138758	SEPTIN11	septin 11	protein-coding	209.099	0.426699	0.303604	0.0317775	0.545106
ENSG00000145860	RNF145	ring finger protein 145	protein-coding	623.761	-0.427681	0.26759	0.0318737	0.545106
ENSG00000185689	C6orf201	chromosome 6 open reading frame 201	protein-coding	98.0082	0.410147	0.326022	0.0313956	0.545106
ENSG00000106443	PHF14	PHD finger protein 14	protein-coding	147.549	0.431191	0.283656	0.0316286	0.545106
ENSG00000120899	PTK2B	protein tyrosine kinase 2 beta	protein-coding	1635.74	-0.427831	0.30349	0.0313497	0.545106
ENSG00000183154	LOC102723701	uncharacterized LOC102723701	ncRNA	17.1136	-0.36147	0.353887	0.0312522	0.545106
ENSG00000276291	NA	NA	NA	295.887	0.429523	0.273993	0.0318363	0.545106
ENSG00000196139	AKR1C3	aldo-keto reductase family 1 member C3	protein-coding	88.8026	0.34475	0.359674	0.0317857	0.545106
ENSG00000166348	USP54	ubiquitin specific peptidase 54	protein-coding	25.373	0.42711	0.304685	0.0314153	0.545106
ENSG00000166452	AKIP1	A-kinase interacting protein 1	protein-coding	170.229	0.424019	0.308817	0.0317628	0.545106
ENSG00000239470	RPL21P97	ribosomal protein L21 pseudogene 97	pseudo	3.49237	-0.261051	0.380842	0.0315109	0.545106
ENSG00000133321	PLAAT4	phospholipase A and acyltransferase 4	protein-coding	64.9884	-0.313163	0.369417	0.0313872	0.545106
ENSG00000213465	ARL2	ADP ribosylation factor like GTPase 2	protein-coding	139.996	0.421208	0.312877	0.0318293	0.545106
ENSG00000139719	VPS33A	VPS33A core subunit of CORVET and HOPS complexes	protein-coding	90.8156	0.429378	0.296626	0.0317133	0.545106
ENSG00000133105	RXFP2	relaxin family peptide receptor 2	protein-coding	5.30664	-0.18655	0.391659	0.0314093	0.545106
ENSG00000120699	EXOSC8	exosome component 8	protein-coding	347.215	0.425911	0.261069	0.0315687	0.545106
ENSG00000104067	TJP1	tight junction protein 1	protein-coding	3.2955	0.185753	0.391723	0.0316099	0.545106
ENSG00000244879	NA	NA	NA	201.466	-0.428031	0.30141	0.0316164	0.545106
ENSG00000140299	BNIP2	BCL2 interacting protein 2	protein-coding	1286.47	-0.430898	0.279255	0.0316305	0.545106
ENSG00000260660	LOC105376731	taste receptor cell protein 1-like	pseudo	1.80335	-0.162094	0.394132	0.0317913	0.545106
ENSG00000005339	CREBBP	CREB binding protein	protein-coding	674.107	-0.42961	0.29915	0.0313193	0.545106
ENSG00000102908	NFAT5	nuclear factor of activated T cells 5	protein-coding	716.184	-0.423299	0.309682	0.0318415	0.545106
ENSG00000005100	DHX33	DEAH-box helicase 33	protein-coding	82.9788	0.422097	0.313358	0.0313339	0.545106
ENSG00000256806	C17orf100	chromosome 17 open reading frame 100	protein-coding	24.2116	0.345328	0.359409	0.0318775	0.545106
ENSG00000259224	SLC35G6	solute carrier family 35 member G6	protein-coding	3.69974	-0.245084	0.383673	0.0313022	0.545106
ENSG00000275413	NA	NA	NA	6.26098	-0.285024	0.376074	0.0315022	0.545106
ENSG00000277476	NA	NA	NA	26.8475	-0.386811	0.341481	0.031739	0.545106
ENSG00000185359	HGS	hepatocyte growth factor-regulated tyrosine kinase substrate	protein-coding	2797.92	-0.430473	0.276188	0.0316274	0.545106
ENSG00000182093	GET1	guided entry of tail-anchored proteins factor 1	protein-coding	96.1296	0.413613	0.32223	0.0316533	0.545106
ENSG00000285531	NA	NA	NA	11.1533	-0.352168	0.357293	0.0314401	0.545106
ENSG00000251288	NA	NA	NA	6.83257	-0.298703	0.372764	0.0320086	0.546877
ENSG00000105341	DMAC2	distal membrane arm assembly component 2	protein-coding	373.119	0.42747	0.300226	0.0320174	0.546877
ENSG00000169245	CXCL10	C-X-C motif chemokine ligand 10	protein-coding	106.42	0.20183	0.389761	0.032053	0.547175
ENSG00000228695	CES1P1	carboxylesterase 1 pseudogene 1	pseudo	103.393	0.323646	0.366156	0.0320823	0.547365
ENSG00000228695	LOC107987423	liver carboxylesterase 1-like	protein-coding	103.393	0.323646	0.366156	0.0320823	0.547365
ENSG00000271614	ATP2B1-AS1	ATP2B1 antisense RNA 1	ncRNA	6548.28	-0.278311	0.37726	0.0321659	0.547915
ENSG00000119725	ZNF410	zinc finger protein 410	protein-coding	47.56	-0.410452	0.324086	0.0321582	0.547915
ENSG00000229474	PATL2	PAT1 homolog 2	protein-coding	115.237	-0.429288	0.277307	0.0321692	0.547915
ENSG00000159267	HLCS	holocarboxylase synthetase	protein-coding	35.505	0.351136	0.357093	0.0321956	0.548054
ENSG00000163866	SMIM12	small integral membrane protein 12	protein-coding	752.498	0.429235	0.282845	0.0323972	0.548201
ENSG00000198715	GLMP	glycosylated lysosomal membrane protein	protein-coding	372.405	0.420799	0.311261	0.032446	0.548201
ENSG00000143353	LYPLAL1	lysophospholipase like 1	protein-coding	192.655	0.425973	0.302562	0.0322505	0.548201
ENSG00000013392	RWDD2A	RWD domain containing 2A	protein-coding	43.1188	0.429341	0.28711	0.0323404	0.548201
ENSG00000164808	SPIDR	scaffold protein involved in DNA repair	protein-coding	348.141	-0.415322	0.3187	0.0323303	0.548201
ENSG00000160447	PKN3	protein kinase N3	protein-coding	45.6663	0.390789	0.338409	0.0323094	0.548201
ENSG00000182022	CHST15	carbohydrate sulfotransferase 15	protein-coding	955.844	-0.422942	0.308085	0.0323696	0.548201
ENSG00000142102	PGGHG	protein-glucosylgalactosylhydroxylysine glucosidase	protein-coding	158.365	-0.377178	0.345851	0.0323249	0.548201
ENSG00000149532	CPSF7	cleavage and polyadenylation specific factor 7	protein-coding	196.505	-0.428521	0.292631	0.0324142	0.548201
ENSG00000118307	DNAI7	dynein axonemal intermediate chain 7	protein-coding	5.45148	-0.241613	0.383972	0.0324374	0.548201
ENSG00000257242	LINC01619	long intergenic non-protein coding RNA 1619	ncRNA	21.3231	-0.276662	0.377503	0.0324594	0.548201
ENSG00000140987	ZSCAN32	zinc finger and SCAN domain containing 32	protein-coding	84.7028	0.403844	0.32944	0.0323003	0.548201
ENSG00000279602	NA	NA	NA	182.971	-0.280364	0.376763	0.0323543	0.548201
ENSG00000278017	NA	NA	NA	5.89972	-0.311719	0.369313	0.0323744	0.548201
ENSG00000113734	BNIP1	BCL2 interacting protein 1	protein-coding	96.156	-0.42882	0.288382	0.0325151	0.548833
ENSG00000164169	PRMT9	protein arginine methyltransferase 9	protein-coding	70.2455	-0.398141	0.333255	0.0325453	0.549035
ENSG00000095739	BAMBI	BMP and activin membrane bound inhibitor	protein-coding	11.9374	-0.318939	0.367216	0.0326116	0.549537
ENSG00000267106	NA	NA	NA	49.4812	0.407312	0.325971	0.032601	0.549537
ENSG00000028528	SNX1	sorting nexin 1	protein-coding	814.097	0.426817	0.271328	0.0326688	0.550194
ENSG00000224051	CPTP	ceramide-1-phosphate transfer protein	protein-coding	161.304	0.427512	0.293333	0.0327692	0.550651
ENSG00000143578	CREB3L4	cAMP responsive element binding protein 3 like 4	protein-coding	49.5166	0.425132	0.301578	0.0327545	0.550651
ENSG00000182180	MRPS16	mitochondrial ribosomal protein S16	protein-coding	417.647	0.427334	0.274289	0.0327408	0.550651
ENSG00000286334	NA	NA	NA	9.28089	-0.27238	0.378279	0.0327592	0.550651
ENSG00000158006	PAFAH2	platelet activating factor acetylhydrolase 2	protein-coding	121.827	0.425799	0.299127	0.0328466	0.550896
ENSG00000223584	TVP23CP1	TVP23C pseudogene 1	pseudo	10.048	-0.322846	0.365964	0.0328522	0.550896
ENSG00000122783	CYREN	cell cycle regulator of NHEJ	protein-coding	386.455	0.4277	0.290893	0.032857	0.550896
ENSG00000260107	NA	NA	NA	124.814	-0.420519	0.310294	0.0328176	0.550896
ENSG00000188060	RAB42	RAB42, member RAS oncogene family	protein-coding	35.7176	0.294556	0.373354	0.0329645	0.551119
ENSG00000137992	DBT	dihydrolipoamide branched chain transacylase E2	protein-coding	56.4515	0.422935	0.305288	0.0329803	0.551119
ENSG00000284052	NA	NA	NA	82	-0.402257	0.329562	0.0329129	0.551119
ENSG00000247516	MIR4458HG	MIR4458 host gene	ncRNA	41.0661	0.377745	0.344882	0.0329418	0.551119
ENSG00000234311	NA	NA	NA	2.78973	-0.194317	0.390559	0.0329144	0.551119
ENSG00000111642	CHD4	chromodomain helicase DNA binding protein 4	protein-coding	268.253	-0.425478	0.299307	0.0329532	0.551119
ENSG00000115137	DNAJC27	DnaJ heat shock protein family (Hsp40) member C27	protein-coding	55.5646	-0.420259	0.309959	0.0330121	0.551343
ENSG00000158473	CD1D	CD1d molecule	protein-coding	745.745	-0.296518	0.372847	0.0330612	0.551858
ENSG00000116096	SPR	sepiapterin reductase	protein-coding	340.121	0.409076	0.323018	0.0332122	0.552845
ENSG00000169047	IRS1	insulin receptor substrate 1	protein-coding	2.87679	-0.200249	0.389798	0.0331399	0.552845
ENSG00000171530	TBCA	tubulin folding cofactor A	protein-coding	468.904	0.426173	0.274247	0.0332119	0.552845
ENSG00000105819	PMPCB	peptidase, mitochondrial processing subunit beta	protein-coding	724.997	-0.42594	0.295599	0.0332077	0.552845
ENSG00000132199	ENOSF1	enolase superfamily member 1	protein-coding	278.756	0.398552	0.331931	0.0331671	0.552845
ENSG00000116731	PRDM2	PR/SET domain 2	protein-coding	520.055	-0.427001	0.280882	0.0332598	0.553025
ENSG00000008056	SYN1	synapsin I	protein-coding	69.0819	-0.384975	0.340602	0.033245	0.553025
ENSG00000160688	FLAD1	flavin adenine dinucleotide synthetase 1	protein-coding	327.035	0.426428	0.291143	0.0333634	0.553653
ENSG00000172197	MBOAT1	membrane bound O-acyltransferase domain containing 1	protein-coding	95.1092	-0.336257	0.361485	0.0333616	0.553653
ENSG00000172172	MRPL13	mitochondrial ribosomal protein L13	protein-coding	377.435	0.426018	0.292983	0.033408	0.553653
ENSG00000185201	IFITM2	interferon induced transmembrane protein 2	protein-coding	1493.76	-0.320838	0.366248	0.0334073	0.553653
ENSG00000274213	NA	NA	NA	309.195	-0.369936	0.348304	0.0333218	0.553653
ENSG00000229891	LINC01315	long intergenic non-protein coding RNA 1315	ncRNA	19.7529	-0.315124	0.367891	0.0333761	0.553653
ENSG00000135241	PNPLA8	patatin like phospholipase domain containing 8	protein-coding	967.808	-0.394561	0.334324	0.0334388	0.553858
ENSG00000285190	NA	NA	NA	66.2397	-0.426477	0.286799	0.0335133	0.553861
ENSG00000178381	ZFAND2A	zinc finger AN1-type containing 2A	protein-coding	470.766	-0.395944	0.333254	0.0335072	0.553861
ENSG00000081377	CDC14B	cell division cycle 14B	protein-coding	27.1519	0.381815	0.342036	0.033528	0.553861
ENSG00000167112	TRUB2	TruB pseudouridine synthase family member 2	protein-coding	177.835	0.405565	0.325556	0.0335495	0.553861
ENSG00000080618	CPB2	carboxypeptidase B2	protein-coding	3.298	-0.20287	0.389405	0.0335398	0.553861
ENSG00000234230	ZFX-AS1	ZFX antisense RNA 1	ncRNA	7.47606	-0.289488	0.37432	0.0335153	0.553861
ENSG00000281358	RASSF1-AS1	RASSF1 antisense RNA 1	ncRNA	79.5043	-0.414548	0.316075	0.0335849	0.554142
ENSG00000268355	NA	NA	NA	132.788	-0.420137	0.307644	0.0336308	0.554291
ENSG00000124225	PMEPA1	prostate transmembrane protein, androgen induced 1	protein-coding	71.6992	0.38973	0.337235	0.0336209	0.554291
ENSG00000286116	NA	NA	NA	25.5616	-0.391963	0.335738	0.0336601	0.554471
ENSG00000143970	ASXL2	ASXL transcriptional regulator 2	protein-coding	151.428	0.415561	0.313946	0.03385	0.55576
ENSG00000204130	RUFY2	RUN and FYVE domain containing 2	protein-coding	527.365	-0.425744	0.284102	0.033838	0.55576
ENSG00000151117	TMEM86A	transmembrane protein 86A	protein-coding	78.2482	0.424789	0.294151	0.033822	0.55576
ENSG00000175591	P2RY2	purinergic receptor P2Y2	protein-coding	219.23	-0.394971	0.33334	0.0338863	0.55576
ENSG00000258818	RNASE4	ribonuclease A family member 4	protein-coding	3.61735	-0.220084	0.386996	0.0338709	0.55576
ENSG00000167397	VKORC1	vitamin K epoxide reductase complex subunit 1	protein-coding	61.8877	0.421766	0.303699	0.0337774	0.55576
ENSG00000237172	B3GNT9	UDP-GlcNAc:betaGal beta-1,3-N-acetylglucosaminyltransferase 9	protein-coding	74.5913	-0.423716	0.29854	0.0337859	0.55576
ENSG00000269902	NA	NA	NA	8.65144	-0.215906	0.387596	0.0338528	0.55576
ENSG00000108179	PPIF	peptidylprolyl isomerase F	protein-coding	3729.29	-0.397978	0.331109	0.033907	0.555797
ENSG00000237938	NA	NA	NA	209.476	-0.422509	0.299973	0.0340915	0.555894
ENSG00000162813	BPNT1	3'(2'), 5'-bisphosphate nucleotidase 1	protein-coding	53.9604	0.354026	0.35454	0.0340385	0.555894
ENSG00000225026	NA	NA	NA	14.376	-0.276335	0.377018	0.0341045	0.555894
ENSG00000153132	CLGN	calmegin	protein-coding	11.6432	0.224099	0.386358	0.0341161	0.555894
ENSG00000233306	TRGV2	T cell receptor gamma variable 2	other	2.40803	0.186886	0.391286	0.0340727	0.555894
ENSG00000106351	AGFG2	ArfGAP with FG repeats 2	protein-coding	42.6749	0.403622	0.326408	0.0339763	0.555894
ENSG00000121022	COPS5	COP9 signalosome subunit 5	protein-coding	423.481	0.418683	0.257899	0.0339333	0.555894
ENSG00000276961	MIR7848	microRNA 7848	ncRNA	19.8948	-0.302159	0.371031	0.0340427	0.555894
ENSG00000257913	DDN-AS1	DDN and PRKAG1 antisense RNA 1	ncRNA	72.4542	-0.409822	0.320198	0.034081	0.555894
ENSG00000267385	NA	NA	NA	12.3116	0.195573	0.390252	0.034037	0.555894
ENSG00000214212	C19orf38	chromosome 19 open reading frame 38	protein-coding	490.885	-0.383364	0.340552	0.0340213	0.555894
ENSG00000163682	RPL9	ribosomal protein L9	protein-coding	2146.71	-0.414202	0.31466	0.0342038	0.55623
ENSG00000186638	KIF24	kinesin family member 24	protein-coding	40.5937	-0.413888	0.315044	0.0342132	0.55623
ENSG00000167978	SRRM2	serine/arginine repetitive matrix 2	protein-coding	7570.9	-0.424952	0.285584	0.0341661	0.55623
ENSG00000004779	NDUFAB1	NADH:ubiquinone oxidoreductase subunit AB1	protein-coding	798.575	0.419751	0.261496	0.0341851	0.55623
ENSG00000182318	ZSCAN22	zinc finger and SCAN domain containing 22	protein-coding	30.6621	0.409512	0.320165	0.0342293	0.55623
ENSG00000242485	MRPL20	mitochondrial ribosomal protein L20	protein-coding	802.817	0.422834	0.29601	0.0344622	0.557952
ENSG00000173409	ARV1	ARV1 homolog, fatty acid homeostasis modulator	protein-coding	93.3887	0.390736	0.335502	0.0343761	0.557952
ENSG00000240509	RPL34P18	ribosomal protein L34 pseudogene 18	pseudo	9.25183	-0.322678	0.36513	0.0344596	0.557952
ENSG00000250644	NA	NA	NA	16.8598	-0.333972	0.361545	0.0344651	0.557952
ENSG00000197102	DYNC1H1	dynein cytoplasmic 1 heavy chain 1	protein-coding	1336.81	-0.424182	0.287877	0.0344468	0.557952
ENSG00000273951	NA	NA	NA	6.10096	-0.2243	0.386261	0.0344638	0.557952
ENSG00000157514	TSC22D3	TSC22 domain family member 3	protein-coding	1908.65	-0.320058	0.365948	0.0343926	0.557952
ENSG00000144120	TMEM177	transmembrane protein 177	protein-coding	29.3654	0.359713	0.351769	0.0345326	0.558144
ENSG00000170881	RNF139	ring finger protein 139	protein-coding	444.654	-0.421456	0.300015	0.0345314	0.558144
ENSG00000170421	KRT8	keratin 8	protein-coding	46.16	0.341881	0.358777	0.0345189	0.558144
ENSG00000228327	NA	NA	NA	30.0239	-0.389627	0.335901	0.0346086	0.558184
ENSG00000113712	CSNK1A1	casein kinase 1 alpha 1	protein-coding	1308.02	-0.418352	0.306697	0.0346069	0.558184
ENSG00000169490	TM2D2	TM2 domain containing 2	protein-coding	361.359	0.423884	0.282882	0.0346093	0.558184
ENSG00000076053	RBM7	RNA binding motif protein 7	protein-coding	316.416	-0.420841	0.266741	0.0345852	0.558184
ENSG00000197265	GTF2E2	general transcription factor IIE subunit 2	protein-coding	422.823	0.423794	0.285944	0.0346519	0.558272
ENSG00000227714	MTND6P18	MT-ND6 pseudogene 18	pseudo	6.45054	-0.254072	0.381259	0.034646	0.558272
ENSG00000199377	RNU5F-1	RNA, U5F small nuclear 1	snRNA	37.6882	-0.260307	0.380053	0.034769	0.558679
ENSG00000143375	CGN	cingulin	protein-coding	24.7074	0.236078	0.384357	0.0347409	0.558679
ENSG00000113504	SLC12A7	solute carrier family 12 member 7	protein-coding	246.104	-0.42017	0.30161	0.0348281	0.558679
ENSG00000197362	ZNF786	zinc finger protein 786	protein-coding	67.9305	0.337127	0.360246	0.0348238	0.558679
ENSG00000255026	NA	NA	NA	5.98738	-0.254849	0.381087	0.0347547	0.558679
ENSG00000243954	RN7SL743P	RNA, 7SL, cytoplasmic 743, pseudogene	pseudo	2.5821	0.17439	0.392593	0.0348443	0.558679
ENSG00000155666	KDM8	lysine demethylase 8	protein-coding	37.1135	0.383524	0.339453	0.0348161	0.558679
ENSG00000174938	SEZ6L2	seizure related 6 homolog like 2	protein-coding	6.14531	0.163582	0.393709	0.03483	0.558679
ENSG00000152217	SETBP1	SET binding protein 1	protein-coding	6.75903	-0.245813	0.382709	0.0347607	0.558679
ENSG00000283498	MIR1244-2	microRNA 1244-2	ncRNA	28.2989	-0.401752	0.326275	0.0348741	0.558859
ENSG00000249786	NA	NA	NA	112.625	-0.345291	0.357201	0.0349828	0.559023
ENSG00000253653	NA	NA	NA	3.48437	-0.206668	0.38868	0.0349959	0.559023
ENSG00000119421	NDUFA8	NADH:ubiquinone oxidoreductase subunit A8	protein-coding	221.417	0.394382	0.332128	0.0349122	0.559023
ENSG00000207614	MIR193A	microRNA 193a	ncRNA	5.86161	-0.281226	0.375663	0.034957	0.559023
ENSG00000267780	NA	NA	NA	2.34281	-0.161511	0.393899	0.0349832	0.559023
ENSG00000184164	CRELD2	cysteine rich with EGF like domains 2	protein-coding	805.841	0.42211	0.294472	0.0349267	0.559023
ENSG00000112210	RAB23	RAB23, member RAS oncogene family	protein-coding	25.9426	0.324283	0.364329	0.035017	0.559031
ENSG00000233186	KLF4P1	Kruppel like factor 4 pseudogene 1	pseudo	5.069	-0.242664	0.38318	0.0350707	0.559031
ENSG00000100554	ATP6V1D	ATPase H+ transporting V1 subunit D	protein-coding	643.146	0.422579	0.279403	0.0350632	0.559031
ENSG00000140950	MEAK7	MTOR associated protein, eak-7 homolog	protein-coding	88.72	0.42276	0.281546	0.0350624	0.559031
ENSG00000284747	NA	NA	NA	14.1743	0.295864	0.372156	0.0351252	0.559308
ENSG00000172380	GNG12	G protein subunit gamma 12	protein-coding	6.81019	0.288859	0.373856	0.0351122	0.559308
ENSG00000154328	NEIL2	nei like DNA glycosylase 2	protein-coding	491.133	0.419437	0.301129	0.0352246	0.559704
ENSG00000125245	GPR18	G protein-coupled receptor 18	protein-coding	43.768	-0.420866	0.297001	0.0351923	0.559704
ENSG00000100442	FKBP3	FKBP prolyl isomerase 3	protein-coding	386.004	0.41329	0.253278	0.0352187	0.559704
ENSG00000198918	RPL39	ribosomal protein L39	protein-coding	836.975	-0.41133	0.315378	0.035217	0.559704
ENSG00000135457	TFCP2	transcription factor CP2	protein-coding	144.186	0.422381	0.285425	0.0352629	0.560017
ENSG00000127922	SEM1	SEM1 26S proteasome subunit	protein-coding	995.308	0.421213	0.293972	0.0353594	0.560087
ENSG00000152455	SUV39H2	suppressor of variegation 3-9 homolog 2	protein-coding	17.9785	0.398231	0.328362	0.0353604	0.560087
ENSG00000110455	ACCS	1-aminocyclopropane-1-carboxylate synthase homolog (inactive)	protein-coding	93.0495	-0.361296	0.350385	0.035313	0.560087
ENSG00000248008	NRAV	negative regulator of antiviral response	ncRNA	31.0339	0.319428	0.365623	0.035356	0.560087
ENSG00000199024	MIR103A2	microRNA 103a-2	ncRNA	11.3875	-0.374647	0.343869	0.0353142	0.560087
ENSG00000181826	RELL1	RELT like 1	protein-coding	141.402	-0.419641	0.299238	0.0354283	0.560485
ENSG00000240853	RN7SL328P	RNA, 7SL, cytoplasmic 328, pseudogene	pseudo	4.85101	-0.28147	0.375445	0.0354226	0.560485
ENSG00000282980	NA	NA	NA	18.5189	-0.316622	0.366411	0.0354415	0.560485
ENSG00000268516	ZNF8-DT	ZNF8 divergent transcript	ncRNA	25.463	0.350985	0.354587	0.0355233	0.561484
ENSG00000163421	PROK2	prokineticin 2	protein-coding	237.358	-0.278337	0.3761	0.0355443	0.561521
ENSG00000258890	CEP95	centrosomal protein 95	protein-coding	238.483	-0.415589	0.307695	0.0355758	0.561724
ENSG00000233429	HOTAIRM1	HOXA transcript antisense RNA, myeloid-specific 1	ncRNA	166.538	-0.400894	0.325576	0.0356172	0.562083
ENSG00000235605	RPS15P2	ribosomal protein S15 pseudogene 2	pseudo	3.46741	-0.264462	0.378968	0.0357008	0.56293
ENSG00000133858	ZFC3H1	zinc finger C3H1-type containing	protein-coding	1327.53	-0.420475	0.275174	0.0357083	0.56293
ENSG00000104408	EIF3E	eukaryotic translation initiation factor 3 subunit E	protein-coding	817.596	-0.417817	0.302069	0.0357723	0.563157
ENSG00000286608	NA	NA	NA	24.1979	-0.308569	0.368539	0.0357789	0.563157
ENSG00000275741	NA	NA	NA	13.9771	-0.277083	0.376305	0.0357545	0.563157
ENSG00000151846	PABPC3	poly(A) binding protein cytoplasmic 3	protein-coding	5.31176	-0.28182	0.375226	0.0358178	0.563474
ENSG00000205593	DENND6B	DENN domain containing 6B	protein-coding	90.6276	-0.400338	0.325598	0.0358605	0.563852
ENSG00000233597	RPL19P6	ribosomal protein L19 pseudogene 6	pseudo	7.92728	-0.31629	0.366263	0.0359201	0.563868
ENSG00000182952	HMGN4	high mobility group nucleosomal binding domain 4	protein-coding	679.309	0.4185	0.269055	0.0359249	0.563868
ENSG00000096092	TMEM14A	transmembrane protein 14A	protein-coding	22.6121	0.277655	0.376118	0.0359356	0.563868
ENSG00000047932	GOPC	golgi associated PDZ and coiled-coil motif containing	protein-coding	183.761	0.401219	0.324598	0.0359553	0.563868
ENSG00000128915	ICE2	interactor of little elongation complex ELL subunit 2	protein-coding	112.37	0.41779	0.266944	0.0359439	0.563868
ENSG00000284461	NA	NA	NA	5.02326	-0.190395	0.390625	0.0359985	0.563888
ENSG00000167874	TMEM88	transmembrane protein 88	protein-coding	27.7216	-0.270998	0.377532	0.0360047	0.563888
ENSG00000198910	L1CAM	L1 cell adhesion molecule	protein-coding	23.6181	0.27297	0.37711	0.0360128	0.563888
ENSG00000177807	KCNJ10	potassium inwardly rectifying channel subfamily J member 10	protein-coding	10.6755	0.179865	0.391857	0.0360504	0.564184
ENSG00000228407	NA	NA	NA	7.94894	-0.244647	0.382583	0.0361411	0.564336
ENSG00000286714	NA	NA	NA	2.46338	-0.180445	0.391782	0.0361301	0.564336
ENSG00000198420	TCAF1	TRPM8 channel associated factor 1	protein-coding	15.8457	0.333412	0.360665	0.0361739	0.564336
ENSG00000165792	METTL17	methyltransferase like 17	protein-coding	468.812	0.420138	0.28651	0.036229	0.564336
ENSG00000276791	NA	NA	NA	23.4831	-0.383564	0.337612	0.0362161	0.564336
ENSG00000071626	DAZAP1	DAZ associated protein 1	protein-coding	208.661	-0.417802	0.268402	0.0361465	0.564336
ENSG00000104964	TLE5	TLE family member 5, transcriptional modulator	protein-coding	797.647	-0.390399	0.333019	0.0361961	0.564336
ENSG00000180061	TMEM150B	transmembrane protein 150B	protein-coding	129.265	0.416157	0.303605	0.036221	0.564336
ENSG00000205559	CHKB-DT	CHKB divergent transcript	ncRNA	76.0656	0.41463	0.30679	0.0362174	0.564336
ENSG00000067704	IARS2	isoleucyl-tRNA synthetase 2, mitochondrial	protein-coding	286.195	0.419778	0.278836	0.0362583	0.564499
ENSG00000143815	LBR	lamin B receptor	protein-coding	952.497	-0.400994	0.323925	0.0363867	0.564664
ENSG00000239557	PPP2R5CP	protein phosphatase 2 regulatory subunit B'gamma pseudogene	pseudo	5.95509	-0.248312	0.381876	0.0363505	0.564664
ENSG00000255537	LOC403312	putative uncharacterized protein MGC39545	ncRNA	1.8431	-0.147278	0.395116	0.0363667	0.564664
ENSG00000258985	NA	NA	NA	10.6757	-0.292529	0.372482	0.0363716	0.564664
ENSG00000099814	CEP170B	centrosomal protein 170B	protein-coding	7.40263	0.262687	0.379121	0.0364002	0.564664
ENSG00000171466	ZNF562	zinc finger protein 562	protein-coding	115.934	0.412282	0.31048	0.036319	0.564664
ENSG00000183530	PRR14L	proline rich 14 like	protein-coding	306.967	0.415032	0.305231	0.0363884	0.564664
ENSG00000119888	EPCAM	epithelial cell adhesion molecule	protein-coding	50.1788	-0.40725	0.317049	0.0364515	0.565168
ENSG00000168275	COA6	cytochrome c oxidase assembly factor 6	protein-coding	349.639	0.392362	0.330835	0.0366516	0.565275
ENSG00000076003	MCM6	minichromosome maintenance complex component 6	protein-coding	46.014	0.419086	0.281939	0.0366827	0.565275
ENSG00000144228	SPOPL	speckle type BTB/POZ protein like	protein-coding	251.097	-0.415195	0.303721	0.0366287	0.565275
ENSG00000279277	NA	NA	NA	13.2312	0.337494	0.359005	0.0365227	0.565275
ENSG00000164556	FAM183BP	acyloxyacyl hydrolase (neutrophil)	pseudo	3.93052	-0.179394	0.391838	0.0366953	0.565275
ENSG00000287815	LOC107986742	uncharacterized LOC107986742	ncRNA	12.0169	0.322106	0.364077	0.0367001	0.565275
ENSG00000240905	RN7SL798P	RNA, 7SL, cytoplasmic 798, pseudogene	pseudo	13.5668	-0.320823	0.364559	0.0365507	0.565275
ENSG00000233968	LOC101928834	uncharacterized LOC101928834	ncRNA	3.99939	-0.150862	0.394773	0.0366235	0.565275
ENSG00000226937	NA	NA	NA	160.077	0.417697	0.296388	0.0366595	0.565275
ENSG00000077458	FAM76B	family with sequence similarity 76 member B	protein-coding	283.429	-0.418751	0.279204	0.0367339	0.565275
ENSG00000154102	C16orf74	chromosome 16 open reading frame 74	protein-coding	32.4429	-0.268683	0.377802	0.0367034	0.565275
ENSG00000011243	AKAP8L	A-kinase anchoring protein 8 like	protein-coding	866.162	-0.401812	0.240222	0.0365526	0.565275
ENSG00000128271	ADORA2A	adenosine A2a receptor	protein-coding	113.883	-0.325546	0.363004	0.0366548	0.565275
ENSG00000100365	NCF4	neutrophil cytosolic factor 4	protein-coding	2170.43	0.409472	0.252501	0.0367404	0.565275
ENSG00000130150	MOSPD2	motile sperm domain containing 2	protein-coding	126.656	0.412297	0.309423	0.0366037	0.565275
ENSG00000231793	NA	NA	NA	3.67234	-0.223308	0.385976	0.036764	0.56535
ENSG00000215861	NA	NA	NA	1668.09	0.337437	0.358793	0.0368751	0.565975
ENSG00000135744	AGT	angiotensinogen	protein-coding	72.8039	0.412349	0.308281	0.0368799	0.565975
ENSG00000225889	NA	NA	NA	187.636	-0.192563	0.390222	0.037036	0.565975
ENSG00000144802	NFKBIZ	NFKB inhibitor zeta	protein-coding	5016.82	-0.331273	0.360844	0.0370747	0.565975
ENSG00000287087	NA	NA	NA	1.95535	0.176145	0.392189	0.0368361	0.565975
ENSG00000153113	CAST	calpastatin	protein-coding	1478.02	-0.413263	0.305435	0.0371434	0.565975
ENSG00000135077	HAVCR2	hepatitis A virus cellular receptor 2	protein-coding	442.192	-0.395373	0.327646	0.037089	0.565975
ENSG00000203778	FAM229B	family with sequence similarity 229 member B	protein-coding	22.0205	0.277631	0.375734	0.0370901	0.565975
ENSG00000286887	NA	NA	NA	50.4478	-0.272453	0.376941	0.0368899	0.565975
ENSG00000169139	UBE2V2	ubiquitin conjugating enzyme E2 V2	protein-coding	447.701	0.417616	0.291929	0.0371157	0.565975
ENSG00000171307	ZDHHC16	zinc finger DHHC-type palmitoyltransferase 16	protein-coding	262.01	0.389726	0.332176	0.0370662	0.565975
ENSG00000257258	NA	NA	NA	7.11613	-0.296759	0.371136	0.0370528	0.565975
ENSG00000139567	ACVRL1	activin A receptor like type 1	protein-coding	65.4252	0.348163	0.354588	0.0370068	0.565975
ENSG00000254681	PKD1P5	polycystin 1, transient receptor potential channel interacting pseudogene 5	pseudo	10.8968	-0.323807	0.363382	0.0369775	0.565975
ENSG00000108590	MED31	mediator complex subunit 31	protein-coding	165.985	0.392274	0.330397	0.0369618	0.565975
ENSG00000172232	AZU1	azurocidin 1	protein-coding	31.6429	-0.353799	0.352129	0.037134	0.565975
ENSG00000149474	KAT14	lysine acetyltransferase 14	protein-coding	45.6612	0.360986	0.34893	0.0370854	0.565975
ENSG00000273464	NA	NA	NA	11.3446	-0.311607	0.367067	0.0370567	0.565975
ENSG00000144655	CSRNP1	cysteine and serine rich nuclear protein 1	protein-coding	2441.45	-0.337669	0.358513	0.0371726	0.566134
ENSG00000173041	ZNF680	zinc finger protein 680	protein-coding	13.9258	0.328508	0.361694	0.037226	0.56666
ENSG00000286581	NA	NA	NA	10.8107	-0.279106	0.375302	0.037381	0.566711
ENSG00000272142	LYRM4-AS1	LYRM4 antisense RNA 1	ncRNA	6.25381	0.278892	0.375358	0.0373599	0.566711
ENSG00000111911	HINT3	histidine triad nucleotide binding protein 3	protein-coding	144.337	0.41675	0.273911	0.0372587	0.566711
ENSG00000285926	NA	NA	NA	71.3648	0.413056	0.304649	0.0374088	0.566711
ENSG00000288681	NA	NA	NA	4.88336	-0.236208	0.383756	0.0374178	0.566711
ENSG00000214797	NA	NA	NA	1.91875	-0.143691	0.395366	0.0373051	0.566711
ENSG00000182957	SPATA13	spermatogenesis associated 13	protein-coding	432.593	-0.356012	0.350967	0.0373612	0.566711
ENSG00000103657	HERC1	HECT and RLD domain containing E3 ubiquitin protein ligase family member 1	protein-coding	599.218	-0.41756	0.282505	0.0373822	0.566711
ENSG00000102878	HSF4	heat shock transcription factor 4	protein-coding	20.1559	-0.341888	0.356767	0.0374142	0.566711
ENSG00000166347	CYB5A	cytochrome b5 type A	protein-coding	137.855	0.40166	0.32104	0.037413	0.566711
ENSG00000280620	SCAANT1	SCA7/ATXN7 antisense RNA 1	ncRNA	1.72017	-0.157699	0.394055	0.0374996	0.56681
ENSG00000198876	DCAF12	DDB1 and CUL4 associated factor 12	protein-coding	247.311	0.411884	0.306773	0.0374665	0.56681
[truncated: 28,420 more rows]
