# Supplementary material for: HDAC Inhibition with Valproate Improves Direct Cytotoxicity of Monocytes against Mesothelioma Tumor Cells
Source: Cancers (Basel). 2022 Apr 26;14(9):2164. doi: 10.3390/cancers14092164 (PMC9100202; doi:10.3390/cancers14092164)
Supplement: Supplementary file 1 [file cancers-14-02164-s001.zip › cancers-1660468-supplementary-final/Supplementary files/Table/Table S2_Results of DGEA between conditions D1+VPA and D1.xlsx]

## Sheet: DEG_table_VPA_d1
ensembl_gene_id	gene_symbol	gene_name	locus_group	baseMean	log2FoldChange	lfcSE	pvalue	padj
ENSG00000158485	CD1B	CD1b molecule	protein-coding	154.777	-5.09724	1.26302	1.53659e-08	0.000245854
ENSG00000135929	CYP27A1	cytochrome P450 family 27 subfamily A member 1	protein-coding	11520.1	-3.03072	0.750336	1.56093e-06	0.00356783
ENSG00000272555	NA	NA	NA	52.3752	-2.94007	0.68052	8.96738e-07	0.00356783
ENSG00000177706	FAM20C	FAM20C golgi associated secretory pathway kinase	protein-coding	677.65	-1.91826	0.428918	1.28781e-06	0.00356783
ENSG00000231806	NA	NA	NA	1657.14	-3.75146	0.984665	8.98257e-07	0.00356783
ENSG00000165140	FBP1	fructose-bisphosphatase 1	protein-coding	5187.9	-3.80717	0.999479	8.16321e-07	0.00356783
ENSG00000090659	CD209	CD209 molecule	protein-coding	101.89	-3.3143	0.839926	1.34515e-06	0.00356783
ENSG00000160791	CCR5	C-C motif chemokine receptor 5	protein-coding	553.734	-3.46775	0.989295	2.25678e-06	0.00451355
ENSG00000162745	OLFML2B	olfactomedin like 2B	protein-coding	198.488	-3.52774	1.25718	4.5022e-06	0.00800392
ENSG00000177575	CD163	CD163 molecule	protein-coding	740.989	-2.85694	0.830239	5.23129e-06	0.00837007
ENSG00000010322	NISCH	nischarin	protein-coding	970.565	-1.75125	0.462149	5.77788e-06	0.00840419
ENSG00000186047	DLEU7	deleted in lymphocytic leukemia 7	protein-coding	300.499	-1.74697	0.481484	7.53251e-06	0.0100433
ENSG00000186047	DLEU1-AS1	DLEU1 antisense RNA 1	ncRNA	300.499	-1.74697	0.481484	7.53251e-06	0.0100433
ENSG00000197506	SLC28A3	solute carrier family 28 member 3	protein-coding	23.0673	-3.15417	1.23602	1.03955e-05	0.0127945
ENSG00000287190	NA	NA	NA	65.2796	3.19703	1.54887	1.27558e-05	0.0136062
ENSG00000158488	CD1E	CD1e molecule	protein-coding	103.425	-3.15989	1.35998	1.22338e-05	0.0136062
ENSG00000246100	NA	NA	NA	46.4149	-2.51373	0.972796	2.14437e-05	0.0214437
ENSG00000260314	MRC1	mannose receptor C-type 1	protein-coding	1287.78	-2.54996	2.08271	2.61739e-05	0.0244369
ENSG00000135144	DTX1	deltex E3 ubiquitin ligase 1	protein-coding	20.006	-2.82563	1.60501	2.74916e-05	0.0244369
ENSG00000115592	PRKAG3	protein kinase AMP-activated non-catalytic subunit gamma 3	protein-coding	13.7136	-2.62927	1.24946	3.13628e-05	0.0264108
ENSG00000255136	TPBGL-AS1	TPBGL antisense RNA 1	ncRNA	23.0087	-2.45957	2.01118	3.50099e-05	0.0266742
ENSG00000121101	TEX14	testis expressed 14, intercellular bridge forming factor	protein-coding	34.1697	2.71314	1.63329	3.40373e-05	0.0266742
ENSG00000137491	SLCO2B1	solute carrier organic anion transporter family member 2B1	protein-coding	355.473	-2.31809	2.0766	3.68488e-05	0.0267991
ENSG00000169136	ATF5	activating transcription factor 5	protein-coding	400.694	-1.78268	0.737472	4.02104e-05	0.0279725
ENSG00000158477	CD1A	CD1a molecule	protein-coding	45.6295	-2.45182	1.30987	4.74281e-05	0.0291865
ENSG00000146094	DOK3	docking protein 3	protein-coding	2337.1	-0.895267	0.409676	4.68645e-05	0.0291865
ENSG00000155659	VSIG4	V-set and immunoglobulin domain containing 4	protein-coding	776.724	-2.54925	1.63171	4.62109e-05	0.0291865
ENSG00000279946	NA	NA	NA	20.9938	2.09205	2.00726	5.84788e-05	0.0334164
ENSG00000050767	COL23A1	collagen type XXIII alpha 1 chain	protein-coding	176.412	-2.42581	1.46529	5.64724e-05	0.0334164
ENSG00000198019	FCGR1B	Fc fragment of IgG receptor Ib	pseudo	28.6489	-2.30893	1.3347	6.32368e-05	0.0348893
ENSG00000108846	ABCC3	ATP binding cassette subfamily C member 3	protein-coding	928.9	-1.92511	0.963623	6.55643e-05	0.0349676
ENSG00000116663	FBXO6	F-box protein 6	protein-coding	560.462	-1.18338	0.589334	7.18817e-05	0.0354373
ENSG00000138642	HERC6	HECT and RLD domain containing E3 ubiquitin protein ligase family member 6	protein-coding	108.934	-2.17442	1.22628	7.05525e-05	0.0354373
ENSG00000137496	IL18BP	interleukin 18 binding protein	protein-coding	888.115	-1.91466	0.998816	7.30895e-05	0.0354373
ENSG00000259225	LINC02345	long intergenic non-protein coding RNA 2345	ncRNA	43.5529	-2.23513	1.62193	8.07099e-05	0.0368959
ENSG00000099377	HSD3B7	hydroxy-delta-5-steroid dehydrogenase, 3 beta- and steroid delta-isomerase 7	protein-coding	251.058	-2.23995	1.47948	7.91745e-05	0.0368959
ENSG00000169439	SDC2	syndecan 2	protein-coding	1790.22	-2.11383	1.6955	9.55167e-05	0.0424519
ENSG00000225964	NA	NA	NA	19.2838	-2.01709	1.34596	0.000107322	0.0464094
ENSG00000196730	DAPK1	death associated protein kinase 1	protein-coding	886.698	-0.961902	0.571114	0.000111169	0.0468082
ENSG00000248905	FMN1	formin 1	protein-coding	150.446	-1.42314	0.829136	0.000115629	0.0474377
ENSG00000196141	SPATS2L	spermatogenesis associated serine rich 2 like	protein-coding	187.819	-1.78747	1.15286	0.000126077	0.048668
ENSG00000010327	STAB1	stabilin 1	protein-coding	2445.59	-1.8936	1.28612	0.000125542	0.048668
ENSG00000226380	NA	NA	NA	116.188	1.93749	1.6821	0.000127754	0.048668
ENSG00000279196	NA	NA	NA	148.494	-1.87856	1.47644	0.000147458	0.0548682
ENSG00000164733	CTSB	cathepsin B	protein-coding	20777.7	-1.46972	0.954629	0.000151114	0.0549507
ENSG00000137726	FXYD6	FXYD domain containing ion transport regulator 6	protein-coding	238.584	1.66346	1.16295	0.000160561	0.0570885
ENSG00000088827	SIGLEC1	sialic acid binding Ig like lectin 1	protein-coding	1297.79	-1.81324	1.48632	0.000165076	0.0574179
ENSG00000158869	FCER1G	Fc fragment of IgE receptor Ig	protein-coding	11143.3	-1.22795	0.868224	0.000195312	0.0629619
ENSG00000115107	STEAP3	STEAP3 metalloreductase	protein-coding	112.908	-1.55384	1.15295	0.000193506	0.0629619
ENSG00000288020	NA	NA	NA	10.4862	-1.59738	1.73611	0.000192799	0.0629619
ENSG00000184979	USP18	ubiquitin specific peptidase 18	protein-coding	171.612	-1.64901	1.67772	0.000196756	0.0629619
ENSG00000104921	FCER2	Fc fragment of IgE receptor II	protein-coding	531.067	-1.60246	1.43722	0.000233262	0.072247
ENSG00000171657	GPR82	G protein-coupled receptor 82	protein-coding	15.6716	-1.42879	1.72554	0.000234803	0.072247
ENSG00000134668	SPOCD1	SPOC domain containing 1	protein-coding	18.704	-1.19886	1.68056	0.00030537	0.0770198
ENSG00000175130	MARCKSL1	MARCKS like 1	protein-coding	3038.12	-1.04171	0.825068	0.000261249	0.0770198
ENSG00000134321	RSAD2	radical S-adenosyl methionine domain containing 2	protein-coding	205.499	-1.48162	1.46261	0.000287591	0.0770198
ENSG00000154153	RETREG1	reticulophagy regulator 1	protein-coding	56.4239	1.5063	1.41007	0.000273068	0.0770198
ENSG00000095970	TREM2	triggering receptor expressed on myeloid cells 2	protein-coding	79.4691	-1.43406	1.61195	0.000284934	0.0770198
ENSG00000136235	GPNMB	glycoprotein nmb	protein-coding	583.481	-1.49747	1.52856	0.000276782	0.0770198
ENSG00000106366	SERPINE1	serpin family E member 1	protein-coding	444.194	-1.43799	1.47868	0.000308901	0.0770198
ENSG00000198576	ARC	activity regulated cytoskeleton associated protein	protein-coding	9.58331	0.946077	1.64736	0.000292811	0.0770198
ENSG00000262097	NA	NA	NA	42.2611	-1.30925	1.6681	0.000297438	0.0770198
ENSG00000108691	CCL2	C-C motif chemokine ligand 2	protein-coding	32904.2	-1.45489	1.60596	0.000278885	0.0770198
ENSG00000267534	S1PR2	sphingosine-1-phosphate receptor 2	protein-coding	203.03	-1.2787	1.09431	0.000299871	0.0770198
ENSG00000102575	ACP5	acid phosphatase 5, tartrate resistant	protein-coding	956.179	-1.42428	1.3876	0.000312893	0.0770198
ENSG00000123810	B9D2	B9 domain containing 2	protein-coding	116.607	-0.862167	0.728263	0.000296594	0.0770198
ENSG00000104918	RETN	resistin	protein-coding	301.33	-1.37356	1.46169	0.000344595	0.0835381
ENSG00000182551	ADI1	acireductone dioxygenase 1	protein-coding	760.04	-0.899192	0.808463	0.000357664	0.0848879
ENSG00000068079	IFI35	interferon induced protein 35	protein-coding	1065.64	-1.19494	1.09902	0.000360773	0.0848879
ENSG00000254528	NA	NA	NA	166.302	1.1959	1.22419	0.000429699	0.0996404
ENSG00000259293	LIPC-AS1	LIPC antisense RNA 1	ncRNA	7.72526	-0.813314	1.52762	0.000444149	0.10152
ENSG00000111335	OAS2	2'-5'-oligoadenylate synthetase 2	protein-coding	525.599	-1.20894	1.35141	0.000456891	0.102961
ENSG00000117984	CTSD	cathepsin D	protein-coding	6669.79	-0.497486	0.544292	0.000473765	0.103839
ENSG00000165548	TMEM63C	transmembrane protein 63C	protein-coding	8.08421	0.91278	1.55001	0.000468027	0.103839
ENSG00000119917	IFIT3	interferon induced protein with tetratricopeptide repeats 3	protein-coding	815.326	-1.16014	1.45344	0.000487991	0.105511
ENSG00000178226	PRSS36	serine protease 36	protein-coding	59.2384	-1.06077	1.1179	0.000501867	0.107065
ENSG00000204577	LILRB3	leukocyte immunoglobulin like receptor B3	protein-coding	1979.38	-0.498636	0.558826	0.000513444	0.108094
ENSG00000204577	LOC102725035	leukocyte immunoglobulin-like receptor subfamily B member 3	protein-coding	1979.38	-0.498636	0.558826	0.000513444	0.108094
ENSG00000204577	LOC107987425	leukocyte immunoglobulin-like receptor subfamily B member 3	protein-coding	1979.38	-0.498636	0.558826	0.000513444	0.108094
ENSG00000204577	LOC107987462	leukocyte immunoglobulin-like receptor subfamily B member 3	protein-coding	1979.38	-0.498636	0.558826	0.000513444	0.108094
ENSG00000104972	LILRB1	leukocyte immunoglobulin like receptor B1	protein-coding	3476.39	-0.970033	1.02047	0.000524489	0.108495
ENSG00000100997	ABHD12	abhydrolase domain containing 12, lysophospholipase	protein-coding	1242.17	-0.732623	0.774514	0.000528914	0.108495
ENSG00000154328	NEIL2	nei like DNA glycosylase 2	protein-coding	491.133	-0.751377	0.798406	0.000540406	0.109449
ENSG00000244482	LILRA6	leukocyte immunoglobulin like receptor A6	protein-coding	691.128	-0.666176	0.729353	0.000564772	0.112954
ENSG00000285646	NA	NA	NA	49.0006	1.05831	1.23901	0.000581262	0.114817
ENSG00000162493	PDPN	podoplanin	protein-coding	352.076	-0.64212	1.39595	0.000596683	0.115023
ENSG00000157601	MX1	MX dynamin like GTPase 1	protein-coding	1861.3	-1.06687	1.30703	0.000591736	0.115023
ENSG00000148483	TMEM236	transmembrane protein 236	protein-coding	11.9158	-0.964216	1.45286	0.00063063	0.118707
ENSG00000184545	DUSP8	dual specificity phosphatase 8	protein-coding	101.263	1.01119	1.42005	0.000626054	0.118707
ENSG00000119686	FLVCR2	FLVCR heme transporter 2	protein-coding	602.702	-0.947568	1.10469	0.000645073	0.120014
ENSG00000139970	RTN1	reticulon 1	protein-coding	625.617	-1.00089	1.26635	0.000666826	0.122635
ENSG00000187608	ISG15	ISG15 ubiquitin like modifier	protein-coding	2438.58	-0.902152	1.06959	0.000685405	0.124402
ENSG00000087589	CASS4	Cas scaffold protein family member 4	protein-coding	145.52	-0.814745	0.95263	0.000691985	0.124402
ENSG00000152689	RASGRP3	RAS guanyl releasing protein 3	protein-coding	119.516	-0.859846	1.02106	0.000704065	0.125154
ENSG00000254986	DPP3	dipeptidyl peptidase 3	protein-coding	257.232	-0.617809	0.739881	0.000711816	0.125154
ENSG00000119681	LTBP2	latent transforming growth factor beta binding protein 2	protein-coding	202.067	-0.949758	1.36926	0.000719775	0.125178
ENSG00000178685	PARP10	poly(ADP-ribose) polymerase family member 10	protein-coding	957.18	-0.527267	0.669636	0.000791319	0.133275
ENSG00000106991	ENG	endoglin	protein-coding	3006.34	-0.884851	1.13361	0.000784719	0.133275
ENSG00000124216	SNAI1	snail family transcriptional repressor 1	protein-coding	262.203	0.915313	1.31093	0.000790884	0.133275
ENSG00000099250	NRP1	neuropilin 1	protein-coding	695.262	-0.894004	1.22537	0.000824978	0.137496
ENSG00000165997	ARL5B	ADP ribosylation factor like GTPase 5B	protein-coding	334.491	0.865558	1.18353	0.000861389	0.142085
ENSG00000074410	CA12	carbonic anhydrase 12	protein-coding	132.97	-0.557884	1.2895	0.00089078	0.143964
ENSG00000104998	IL27RA	interleukin 27 receptor subunit alpha	protein-coding	641.76	-0.777782	1.02003	0.000890739	0.143964
ENSG00000025434	NR1H3	nuclear receptor subfamily 1 group H member 3	protein-coding	116.658	-0.816598	1.12476	0.000926371	0.148219
ENSG00000134072	CAMK1	calcium/calmodulin dependent protein kinase I	protein-coding	1817.65	-0.813953	1.15541	0.000958069	0.151773
ENSG00000221817	PPP3CB-AS1	PPP3CB antisense RNA 1 (head to head)	ncRNA	41.2658	-0.582707	0.784594	0.00097378	0.15275
ENSG00000150760	DOCK1	dedicator of cytokinesis 1	protein-coding	19.6156	-0.806106	1.19515	0.000996208	0.153329
ENSG00000188305	PEAK3	PEAK family member 3	protein-coding	127.892	-0.596961	0.809392	0.000996636	0.153329
ENSG00000164935	DCSTAMP	dendrocyte expressed seven transmembrane protein	protein-coding	128.837	-0.741251	1.28108	0.00107552	0.162948
ENSG00000138119	MYOF	myoferlin	protein-coding	526.884	-0.708634	1.00758	0.00107953	0.162948
ENSG00000137203	TFAP2A	transcription factor AP-2 alpha	protein-coding	7.56307	-0.548694	1.24471	0.00116113	0.173627
ENSG00000175003	SLC22A1	solute carrier family 22 member 1	protein-coding	25.604	0.722592	1.21188	0.00119115	0.174847
ENSG00000185745	IFIT1	interferon induced protein with tetratricopeptide repeats 1	protein-coding	381.217	-0.52548	1.22843	0.00118548	0.174847
ENSG00000008130	NADK	NAD kinase	protein-coding	1154.33	-0.294169	0.485548	0.0013051	0.176963
ENSG00000277610	RNVU1-4	RNA, variant U1 small nuclear 4	snRNA	77.0562	0.691807	1.20776	0.00126572	0.176963
ENSG00000277610	RNVU1-20	RNA, variant U1 small nuclear 20	snRNA	77.0562	0.691807	1.20776	0.00126572	0.176963
ENSG00000143889	HNRNPLL	heterogeneous nuclear ribonucleoprotein L like	protein-coding	374.315	-0.52706	0.79527	0.00129861	0.176963
ENSG00000176783	RUFY1	RUN and FYVE domain containing 1	protein-coding	536.295	-0.357398	0.55793	0.00122953	0.176963
ENSG00000119508	NR4A3	nuclear receptor subfamily 4 group A member 3	protein-coding	583.651	0.688832	1.22607	0.00124791	0.176963
ENSG00000175899	A2M	alpha-2-macroglobulin	protein-coding	55.9721	-0.603792	1.23803	0.00130087	0.176963
ENSG00000137819	PAQR5	progestin and adipoQ receptor family member 5	protein-coding	21.2032	-0.434909	1.15561	0.00125102	0.176963
ENSG00000159640	ACE	angiotensin I converting enzyme	protein-coding	19.979	-0.668499	1.23593	0.00126378	0.176963
ENSG00000100266	PACSIN2	protein kinase C and casein kinase substrate in neurons 2	protein-coding	735.43	-0.367808	0.577781	0.00127738	0.176963
ENSG00000066294	CD84	CD84 molecule	protein-coding	719.962	-0.665356	1.12956	0.00138062	0.181135
ENSG00000135912	TTLL4	tubulin tyrosine ligase like 4	protein-coding	482.398	-0.410416	0.646607	0.00136542	0.181135
ENSG00000225032	LOC102723566	uncharacterized LOC102723566	ncRNA	622.596	-0.650673	1.05339	0.00138116	0.181135
ENSG00000108688	CCL7	C-C motif chemokine ligand 7	protein-coding	2531.61	-0.662774	1.19465	0.0013488	0.181135
ENSG00000135821	GLUL	glutamate-ammonia ligase	protein-coding	10556.5	-0.522737	0.825892	0.00145738	0.188049
ENSG00000108950	FAM20A	FAM20A golgi associated secretory pathway pseudokinase	protein-coding	193.115	-0.605562	0.975058	0.00145115	0.188049
ENSG00000150337	FCGR1A	Fc fragment of IgG receptor Ia	protein-coding	129.12	-0.639089	1.13008	0.0014723	0.188077
ENSG00000137809	ITGA11	integrin subunit alpha 11	protein-coding	54.1561	-0.229596	0.897888	0.00149286	0.188077
ENSG00000228318	NA	NA	NA	394.485	-0.637081	1.11983	0.00148146	0.188077
ENSG00000091106	NLRC4	NLR family CARD domain containing 4	protein-coding	207.338	-0.557794	0.902954	0.00152132	0.190165
ENSG00000229867	STEAP3-AS1	STEAP3 antisense RNA 1	ncRNA	12.6943	-0.61846	1.08245	0.00154861	0.192076
ENSG00000274215	NA	NA	NA	20.7427	0.597669	1.15172	0.00158171	0.194672
ENSG00000114026	OGG1	8-oxoguanine DNA glycosylase	protein-coding	1665.14	-0.571336	0.977456	0.00164909	0.194776
ENSG00000175505	CLCF1	cardiotrophin like cytokine factor 1	protein-coding	600.309	0.571164	1.15324	0.00164101	0.194776
ENSG00000278916	CEP83-DT	CEP83 divergent transcript	ncRNA	16.2761	0.519586	0.854074	0.00159829	0.194776
ENSG00000274029	NA	NA	NA	13.0058	0.484545	1.15011	0.00164162	0.194776
ENSG00000198551	ZNF627	zinc finger protein 627	protein-coding	298.527	-0.562358	0.94292	0.00161641	0.194776
ENSG00000104974	LILRA1	leukocyte immunoglobulin like receptor A1	protein-coding	1096.88	-0.282776	0.503592	0.0016556	0.194776
ENSG00000066056	TIE1	tyrosine kinase with immunoglobulin like and EGF like domains 1	protein-coding	9.57587	-0.312118	0.999233	0.00175836	0.20372
ENSG00000171174	RBKS	ribokinase	protein-coding	748.733	0.548388	1.13431	0.00174628	0.20372
ENSG00000076604	TRAF4	TNF receptor associated factor 4	protein-coding	49.9215	0.525627	0.91109	0.00176982	0.20372
ENSG00000287937	NA	NA	NA	88.7786	0.535513	1.12381	0.00180861	0.206698
ENSG00000108312	UBTF	upstream binding transcription factor	protein-coding	299.731	-0.230828	0.439685	0.00182539	0.207137
ENSG00000166527	CLEC4D	C-type lectin domain family 4 member D	protein-coding	452.904	-0.403576	0.709613	0.00187599	0.211379
ENSG00000166689	PLEKHA7	pleckstrin homology domain containing A7	protein-coding	27.5539	-0.529548	1.07674	0.0019481	0.211486
ENSG00000260196	NA	NA	NA	156.073	0.539938	1.06051	0.00191795	0.211486
ENSG00000137845	ADAM10	ADAM metallopeptidase domain 10	protein-coding	1077.04	-0.316864	0.581587	0.00195625	0.211486
ENSG00000259924	NA	NA	NA	34.9551	0.458061	0.805578	0.00189279	0.211486
ENSG00000205710	C17orf107	chromosome 17 open reading frame 107	protein-coding	116.903	0.515139	0.936524	0.00193002	0.211486
ENSG00000133134	BEX2	brain expressed X-linked 2	protein-coding	40.9207	0.538678	1.03879	0.00192928	0.211486
ENSG00000079337	RAPGEF3	Rap guanine nucleotide exchange factor 3	protein-coding	12.1605	0.510918	0.959817	0.00202198	0.217125
ENSG00000188060	RAB42	RAB42, member RAS oncogene family	protein-coding	35.7176	-0.488249	1.03996	0.00220539	0.21827
ENSG00000134326	CMPK2	cytidine/uridine monophosphate kinase 2	protein-coding	324.242	-0.4865	1.01149	0.00225091	0.21827
ENSG00000162924	REL	REL proto-oncogene, NF-kB subunit	protein-coding	1604.74	0.481082	0.929834	0.00219751	0.21827
ENSG00000132170	PPARG	peroxisome proliferator activated receptor gamma	protein-coding	89.8257	-0.492122	0.985171	0.00220641	0.21827
ENSG00000287626	NA	NA	NA	11.5023	-0.458042	1.0672	0.00220202	0.21827
ENSG00000239039	SNORD13	small nucleolar RNA, C/D box 13	snoRNA	23.2679	0.470314	1.05125	0.0022509	0.21827
ENSG00000119922	IFIT2	interferon induced protein with tetratricopeptide repeats 2	protein-coding	402.868	-0.494147	1.05376	0.00214775	0.21827
ENSG00000268403	LOC644656	uncharacterized LOC644656	ncRNA	61.7677	0.449177	0.856522	0.00224805	0.21827
ENSG00000111344	RASAL1	RAS protein activator like 1	protein-coding	304.177	-0.473469	1.05072	0.00224154	0.21827
ENSG00000161929	SCIMP	SLP adaptor and CSK interacting membrane protein	protein-coding	280.286	-0.507811	1.02932	0.0021096	0.21827
ENSG00000187474	FPR3	formyl peptide receptor 3	protein-coding	1468.56	-0.477286	1.04876	0.0022333	0.21827
ENSG00000179922	ZNF784	zinc finger protein 784	protein-coding	31.1538	-0.403656	0.741162	0.00210565	0.21827
ENSG00000256073	URB1-AS1	URB1 antisense RNA 1 (head to head)	ncRNA	105.388	0.260887	0.515436	0.00224792	0.21827
ENSG00000183486	MX2	MX dynamin like GTPase 2	protein-coding	595.792	-0.476476	0.89413	0.00212474	0.21827
ENSG00000099937	SERPIND1	serpin family D member 1	protein-coding	24.1715	0.498925	1.05025	0.00213311	0.21827
ENSG00000239713	APOBEC3G	apolipoprotein B mRNA editing enzyme catalytic subunit 3G	protein-coding	152.738	-0.270347	0.516765	0.00205198	0.21827
ENSG00000102409	BEX4	brain expressed X-linked 4	protein-coding	727.544	0.33086	0.633169	0.00226728	0.218533
ENSG00000257718	NA	NA	NA	18.9296	0.445648	1.04783	0.00233325	0.223544
ENSG00000158050	DUSP2	dual specificity phosphatase 2	protein-coding	7538.34	0.460787	0.945576	0.00241874	0.224721
ENSG00000286154	NA	NA	NA	27.5466	-0.450023	0.909727	0.00244384	0.224721
ENSG00000114861	FOXP1	forkhead box P1	protein-coding	459.288	0.300037	0.594977	0.0024374	0.224721
ENSG00000163840	DTX3L	deltex E3 ubiquitin ligase 3L	protein-coding	275.306	-0.29315	0.580662	0.00240546	0.224721
ENSG00000131149	GSE1	Gse1 coiled-coil protein	protein-coding	209.827	0.266049	0.534406	0.00240185	0.224721
ENSG00000108771	DHX58	DExH-box helicase 58	protein-coding	215.267	-0.365498	0.705562	0.00237702	0.224721
ENSG00000130309	COLGALT1	collagen beta(1-O)galactosyltransferase 1	protein-coding	1798.48	-0.298844	0.587096	0.00236352	0.224721
ENSG00000002587	HS3ST1	heparan sulfate-glucosamine 3-sulfotransferase 1	protein-coding	208.387	-0.449392	0.987501	0.00252569	0.23092
ENSG00000126709	IFI6	interferon alpha inducible protein 6	protein-coding	5718.73	-0.420022	0.845493	0.00254572	0.231193
ENSG00000114480	GBE1	1,4-alpha-glucan branching enzyme 1	protein-coding	137.883	-0.225545	0.475299	0.00257203	0.231193
ENSG00000273691	NA	NA	NA	57.386	-0.329965	0.659682	0.00257139	0.231193
ENSG00000181577	C6orf223	chromosome 6 open reading frame 223	ncRNA	25.3436	-0.387608	0.7839	0.00264622	0.231289
ENSG00000107201	DDX58	DExD/H-box helicase 58	protein-coding	59.9763	-0.37663	0.760334	0.00265096	0.231289
ENSG00000231233	NA	NA	NA	206.804	0.409027	0.838719	0.00265982	0.231289
ENSG00000172725	CORO1B	coronin 1B	protein-coding	896.148	-0.303637	0.613395	0.00259054	0.231289
ENSG00000169410	PTPN9	protein tyrosine phosphatase non-receptor type 9	protein-coding	242.653	-0.19577	0.42547	0.00261823	0.231289
ENSG00000140548	ZNF710	zinc finger protein 710	protein-coding	278.21	-0.302661	0.613035	0.00260829	0.231289
ENSG00000233672	NA	NA	NA	17.6865	-0.399468	0.81866	0.00268733	0.232418
ENSG00000168874	ATOH8	atonal bHLH transcription factor 8	protein-coding	28.2019	-0.417205	0.912493	0.00281257	0.233992
ENSG00000183742	MACC1	MET transcriptional regulator MACC1	protein-coding	59.5306	0.41625	0.965356	0.00280917	0.233992
ENSG00000104324	CPQ	carboxypeptidase Q	protein-coding	405.988	-0.32493	0.676663	0.0028664	0.233992
ENSG00000137076	TLN1	talin 1	protein-coding	4840.38	-0.157333	0.363256	0.00280413	0.233992
ENSG00000180071	ANKRD18A	ankyrin repeat domain 18A	protein-coding	16.6909	0.398757	0.980511	0.00285604	0.233992
ENSG00000204161	TMEM273	transmembrane protein 273	protein-coding	226.839	0.364602	0.75389	0.00280944	0.233992
ENSG00000168062	BATF2	basic leucine zipper ATF-like transcription factor 2	protein-coding	41.0466	-0.406833	0.879227	0.00286053	0.233992
ENSG00000167874	TMEM88	transmembrane protein 88	protein-coding	27.7216	0.403634	0.973797	0.00286568	0.233992
ENSG00000269303	NA	NA	NA	33.7349	0.37928	0.995972	0.00275815	0.233992
ENSG00000273812	NA	NA	NA	95.2685	0.422799	0.963541	0.00276138	0.233992
ENSG00000177663	IL17RA	interleukin 17 receptor A	protein-coding	2543	-0.214293	0.464564	0.0027512	0.233992
ENSG00000166165	CKB	creatine kinase B	protein-coding	517.121	0.394944	0.847897	0.00290704	0.236105
ENSG00000196405	EVL	Enah/Vasp-like	protein-coding	326.547	-0.393345	0.851817	0.00294792	0.238216
ENSG00000152672	CLEC4F	C-type lectin domain family 4 member F	protein-coding	50.1837	-0.400391	0.885655	0.00296383	0.238298
ENSG00000119321	FKBP15	FKBP prolyl isomerase family member 15	protein-coding	1864.17	-0.205282	0.462609	0.00306821	0.245457
ENSG00000115561	CHMP3	charged multivesicular body protein 3	protein-coding	340.661	-0.175731	0.409207	0.00312524	0.248775
ENSG00000276758	NA	NA	NA	51.1654	-0.352001	0.765112	0.00314269	0.248926
ENSG00000158019	BABAM2	BRISC and BRCA1 A complex member 2	protein-coding	959.199	0.352039	0.769638	0.00317765	0.250043
ENSG00000178814	OPLAH	5-oxoprolinase, ATP-hydrolysing	protein-coding	107.095	-0.214362	0.485705	0.00320368	0.250043
ENSG00000134594	RAB33A	RAB33A, member RAS oncogene family	protein-coding	28.3847	0.36969	0.822943	0.00319228	0.250043
ENSG00000158714	SLAMF8	SLAM family member 8	protein-coding	1503.18	-0.300035	0.921301	0.00330454	0.256663
ENSG00000228037	LOC100996583	uncharacterized LOC100996583	ncRNA	10.8604	0.327069	0.935243	0.0033372	0.256708
ENSG00000188001	TPRG1	tumor protein p63 regulated 1	protein-coding	141.267	-0.368005	0.849098	0.00333409	0.256708
ENSG00000143217	NECTIN4	nectin cell adhesion molecule 4	protein-coding	35.8612	-0.31297	0.707937	0.00351013	0.260109
ENSG00000250762	NA	NA	NA	9.23594	0.303879	0.916804	0.00345563	0.260109
ENSG00000253214	LOC105375924	uncharacterized LOC105375924	ncRNA	60.0269	0.335083	0.768311	0.0035313	0.260109
ENSG00000104320	NBN	nibrin	protein-coding	1352.21	0.343437	0.796417	0.00354398	0.260109
ENSG00000229419	RALGAPA1P1	RALGAPA1 pseudogene 1	pseudo	38.2214	0.348083	0.915776	0.00352029	0.260109
ENSG00000136861	CDK5RAP2	CDK5 regulatory subunit associated protein 2	protein-coding	459.835	-0.144794	0.359767	0.00347627	0.260109
ENSG00000244953	NA	NA	NA	12.9211	0.248786	0.864306	0.00352015	0.260109
ENSG00000176124	DLEU1	deleted in lymphocytic leukemia 1	ncRNA	292.841	-0.258565	0.588995	0.00352369	0.260109
ENSG00000176124	DLEU7-AS1	DLEU7 antisense RNA 1	ncRNA	292.841	-0.258565	0.588995	0.00352369	0.260109
ENSG00000258839	MC1R	melanocortin 1 receptor	protein-coding	15.0124	0.359876	0.836306	0.00342619	0.260109
ENSG00000099860	GADD45B	growth arrest and DNA damage inducible beta	protein-coding	2701.35	0.347602	0.803156	0.00349841	0.260109
ENSG00000120942	UBIAD1	UbiA prenyltransferase domain containing 1	protein-coding	136.254	-0.235981	0.554951	0.00377027	0.262325
ENSG00000237568	NA	NA	NA	24.6006	0.252306	0.593054	0.00383494	0.262325
ENSG00000206828	NA	NA	NA	165.792	0.339472	0.82932	0.00377652	0.262325
ENSG00000116701	NCF2	neutrophil cytosolic factor 2	protein-coding	5617.93	-0.146941	0.371485	0.00374423	0.262325
ENSG00000279227	NA	NA	NA	143.153	0.291253	0.682868	0.00384239	0.262325
ENSG00000118785	SPP1	secreted phosphoprotein 1	protein-coding	1725.54	-0.219434	0.825017	0.00359824	0.262325
ENSG00000145623	OSMR	oncostatin M receptor	protein-coding	11.2847	0.336625	0.887402	0.0037791	0.262325
ENSG00000178175	ZNF366	zinc finger protein 366	protein-coding	67.9204	-0.338189	0.877035	0.00380231	0.262325
ENSG00000233237	LINC00472	long intergenic non-protein coding RNA 472	ncRNA	123.482	0.307019	0.722184	0.00382678	0.262325
ENSG00000287584	NA	NA	NA	11.656	0.323025	0.897431	0.00380723	0.262325
ENSG00000091127	PUS7	pseudouridine synthase 7	protein-coding	26.0087	-0.344152	0.846081	0.00373017	0.262325
ENSG00000138135	CH25H	cholesterol 25-hydroxylase	protein-coding	8.05771	-0.271635	0.879117	0.00378525	0.262325
ENSG00000172602	RND1	Rho family GTPase 1	protein-coding	70.2674	0.349422	0.892122	0.00362272	0.262325
ENSG00000135469	COQ10A	coenzyme Q10A	protein-coding	66.449	0.236061	0.548339	0.00363064	0.262325
ENSG00000264272	NA	NA	NA	19.9205	0.32231	0.768916	0.00383845	0.262325
ENSG00000076944	STXBP2	syntaxin binding protein 2	protein-coding	1727.03	-0.115865	0.308429	0.00385289	0.262325
ENSG00000224579	NA	NA	NA	42.8064	0.30904	0.725024	0.0037994	0.262325
ENSG00000224721	LOC102724153	uncharacterized LOC102724153	ncRNA	151.742	-0.308261	0.736119	0.00393076	0.266493
ENSG00000181773	GPR3	G protein-coupled receptor 3	protein-coding	9.07448	0.31862	0.844921	0.00416224	0.268532
ENSG00000276216	NA	NA	NA	98.6623	0.29614	0.874265	0.00414403	0.268532
ENSG00000118197	DDX59	DEAD-box helicase 59	protein-coding	209.87	-0.116478	0.314532	0.00408317	0.268532
ENSG00000169026	SLC49A3	solute carrier family 49 member 3	protein-coding	296.097	-0.226091	0.551209	0.00414777	0.268532
ENSG00000243414	TICAM2	toll like receptor adaptor molecule 2	protein-coding	16.5778	-0.264763	0.637143	0.00410915	0.268532
ENSG00000226979	LTA	lymphotoxin alpha	protein-coding	19.4201	0.254272	0.856	0.00401124	0.268532
ENSG00000251136	RIPK2-DT	RIPK2 divergent transcript	ncRNA	222.829	0.320187	0.79359	0.00404366	0.268532
ENSG00000109971	HSPA8	heat shock protein family A (Hsp70) member 8	protein-coding	4318.34	-0.204454	0.50059	0.00404836	0.268532
ENSG00000108700	CCL8	C-C motif chemokine ligand 8	protein-coding	895.252	-0.200045	0.786893	0.00415293	0.268532
ENSG00000181374	CCL13	C-C motif chemokine ligand 13	protein-coding	217.075	-0.189185	0.772332	0.00403169	0.268532
ENSG00000170956	CEACAM3	CEA cell adhesion molecule 3	protein-coding	119.379	-0.320079	0.785366	0.00400188	0.268532
ENSG00000186818	LILRB4	leukocyte immunoglobulin like receptor B4	protein-coding	1382.02	-0.20993	0.514918	0.00411723	0.268532
ENSG00000116991	SIPA1L2	signal induced proliferation associated 1 like 2	protein-coding	184.806	-0.153531	0.398648	0.0042447	0.271661
ENSG00000172379	ARNT2	aryl hydrocarbon receptor nuclear translocator 2	protein-coding	8.84897	-0.272766	0.862135	0.00423172	0.271661
ENSG00000143401	ANP32E	acidic nuclear phosphoprotein 32 family member E	protein-coding	459.778	0.168284	0.431565	0.00428855	0.271957
ENSG00000111981	ULBP1	UL16 binding protein 1	protein-coding	10.3467	0.306263	0.777022	0.00430031	0.271957
ENSG00000103510	KAT8	lysine acetyltransferase 8	protein-coding	628.332	-0.15984	0.413436	0.00428999	0.271957
ENSG00000153208	MERTK	MER proto-oncogene, tyrosine kinase	protein-coding	235.949	-0.309694	0.824627	0.00434589	0.273757
ENSG00000117139	KDM5B	lysine demethylase 5B	protein-coding	597.816	0.208443	0.523033	0.00441002	0.273902
ENSG00000152128	TMEM163	transmembrane protein 163	protein-coding	27.5798	-0.302899	0.812059	0.00448515	0.273902
ENSG00000287299	LOC101927741	uncharacterized LOC101927741	ncRNA	35.0546	-0.300427	0.765158	0.00438675	0.273902
ENSG00000122591	FAM126A	family with sequence similarity 126 member A	protein-coding	174.779	0.211299	0.530743	0.00444446	0.273902
ENSG00000027075	PRKCH	protein kinase C eta	protein-coding	307.687	0.26876	0.667714	0.00442511	0.273902
ENSG00000262202	NA	NA	NA	144.032	0.303323	0.794563	0.00444909	0.273902
ENSG00000227039	ITGB2-AS1	ITGB2 antisense RNA 1	ncRNA	971.115	0.131981	0.356545	0.00445212	0.273902
ENSG00000225783	MIAT	myocardial infarction associated transcript	ncRNA	15.0674	0.294908	0.754839	0.00447512	0.273902
ENSG00000166922	SCG5	secretogranin V	protein-coding	50.4516	-0.300204	0.813106	0.0045407	0.276241
ENSG00000162494	LRRC38	leucine rich repeat containing 38	protein-coding	14.7191	-0.115155	0.62457	0.00467811	0.283522
ENSG00000119655	NPC2	NPC intracellular cholesterol transporter 2	protein-coding	3981.68	-0.185301	0.482606	0.00474011	0.284924
ENSG00000126561	STAT5A	signal transducer and activator of transcription 5A	protein-coding	1080.51	0.272129	0.699796	0.00472023	0.284924
ENSG00000224397	PELATON	plaque enriched lncRNA in atherosclerotic and inflammatory bowel macrophage regulation	ncRNA	2157.14	-0.146525	0.39584	0.00475467	0.284924
ENSG00000245748	LOC100129931	uncharacterized LOC100129931	ncRNA	302.606	-0.170078	0.449681	0.00478853	0.285882
ENSG00000135838	NPL	N-acetylneuraminate pyruvate lyase	protein-coding	916.795	-0.18677	0.490965	0.00489949	0.29142
ENSG00000251538	LINC02201	long intergenic non-protein coding RNA 2201	ncRNA	8.79971	-0.260048	0.823984	0.00493947	0.292709
ENSG00000223552	NA	NA	NA	195.674	-0.24677	0.643923	0.00500109	0.295268
ENSG00000184292	TACSTD2	tumor associated calcium signal transducer 2	protein-coding	36.8955	-0.263464	0.815117	0.00508361	0.295429
ENSG00000270231	NBPF8	NBPF member 8	protein-coding	265.079	0.230683	0.603237	0.0050542	0.295429
ENSG00000136997	MYC	MYC proto-oncogene, bHLH transcription factor	protein-coding	520.702	-0.275727	0.773747	0.00511461	0.295429
ENSG00000135472	FAIM2	Fas apoptotic inhibitory molecule 2	protein-coding	39.8096	-0.109257	0.607661	0.00507881	0.295429
ENSG00000165891	E2F7	E2F transcription factor 7	protein-coding	8.82776	0.216477	0.789321	0.00511242	0.295429
ENSG00000233896	PDYN-AS1	PDYN antisense RNA 1	ncRNA	105.617	0.265586	0.705878	0.00504168	0.295429
ENSG00000231916	NA	NA	NA	10.0542	0.269308	0.805064	0.00513992	0.295822
ENSG00000162390	ACOT11	acyl-CoA thioesterase 11	protein-coding	81.6876	-0.222074	0.590953	0.00527891	0.299031
ENSG00000143153	ATP1B1	ATPase Na+/K+ transporting subunit beta 1	protein-coding	90.9973	0.221386	0.587604	0.00524364	0.299031
ENSG00000131773	KHDRBS3	KH RNA binding domain containing, signal transduction associated 3	protein-coding	12.8201	0.24023	0.645333	0.00535006	0.299031
ENSG00000247400	DNAJC3-DT	DNAJC3 divergent transcript	ncRNA	86.391	0.250859	0.679469	0.00535061	0.299031
ENSG00000241839	PLEKHO2	pleckstrin homology domain containing O2	protein-coding	2435.97	-0.13998	0.392719	0.00529473	0.299031
ENSG00000261346	NA	NA	NA	68.2952	-0.240908	0.648204	0.00536386	0.299031
ENSG00000198723	TEX45	testis expressed 45	protein-coding	26.4774	-0.174586	0.47597	0.00535995	0.299031
ENSG00000268475	NA	NA	NA	55.9162	-0.144743	0.404022	0.00530007	0.299031
ENSG00000239998	LILRA2	leukocyte immunoglobulin like receptor A2	protein-coding	1222.39	-0.151739	0.418962	0.0052356	0.299031
ENSG00000259605	NA	NA	NA	11.7558	0.239694	0.798629	0.00538781	0.299323
ENSG00000179163	FUCA1	alpha-L-fucosidase 1	protein-coding	1795.13	-0.263915	0.761574	0.0054387	0.301105
ENSG00000276900	NA	NA	NA	391.135	0.199775	0.542426	0.00551026	0.301807
ENSG00000159556	ISL2	ISL LIM homeobox 2	protein-coding	36.4419	0.25888	0.73367	0.00552684	0.301807
ENSG00000260136	NA	NA	NA	27.6124	-0.186133	0.507861	0.00549493	0.301807
ENSG00000101255	TRIB3	tribbles pseudokinase 3	protein-coding	221.415	0.253993	0.701691	0.00547319	0.301807
ENSG00000161911	TREML1	triggering receptor expressed on myeloid cells like 1	protein-coding	39.5394	-0.200689	0.546116	0.00554903	0.301988
ENSG00000169245	CXCL10	C-X-C motif chemokine ligand 10	protein-coding	106.42	-0.1974	0.757088	0.00566107	0.30673
ENSG00000153071	DAB2	DAB adaptor protein 2	protein-coding	591.286	-0.244634	0.682256	0.00567751	0.30673
ENSG00000153071	LOC112267931	uncharacterized LOC112267931	ncRNA	591.286	-0.244634	0.682256	0.00567751	0.30673
ENSG00000167617	CDC42EP5	CDC42 effector protein 5	protein-coding	18.5148	0.240815	0.784815	0.00569368	0.30673
ENSG00000166033	HTRA1	HtrA serine peptidase 1	protein-coding	106.717	-0.24841	0.707448	0.0057661	0.309589
ENSG00000138411	HECW2	HECT, C2 and WW domain containing E3 ubiquitin protein ligase 2	protein-coding	34.0895	0.251874	0.747552	0.0058033	0.310544
ENSG00000103876	FAH	fumarylacetoacetate hydrolase	protein-coding	211.859	0.182939	0.511242	0.00587515	0.3123
ENSG00000100285	NEFH	neurofilament heavy chain	protein-coding	82.4072	-0.249737	0.73457	0.00586113	0.3123
ENSG00000011600	TYROBP	transmembrane immune signaling adaptor TYROBP	protein-coding	10124	-0.125846	0.370276	0.0058982	0.312487
ENSG00000132530	XAF1	XIAP associated factor 1	protein-coding	1133.69	-0.214046	0.596604	0.00591882	0.312545
ENSG00000166825	ANPEP	alanyl aminopeptidase, membrane	protein-coding	5149.71	-0.149565	0.430321	0.00598111	0.314795
ENSG00000272449	NA	NA	NA	150.208	0.200759	0.562738	0.00601065	0.315313
ENSG00000079277	MKNK1	MAPK interacting serine/threonine kinase 1	protein-coding	1048.31	-0.131424	0.387644	0.00609843	0.315427
ENSG00000170396	ZNF804A	zinc finger protein 804A	protein-coding	175.973	-0.112974	0.341741	0.0061118	0.315427
ENSG00000136514	RTP4	receptor transporter protein 4	protein-coding	54.7425	-0.209783	0.589121	0.00603464	0.315427
ENSG00000169116	PARM1	prostate androgen-regulated mucin-like protein 1	protein-coding	19.7036	-0.213632	0.762115	0.00609919	0.315427
ENSG00000136867	SLC31A2	solute carrier family 31 member 2	protein-coding	1445.55	-0.139586	0.408589	0.00613112	0.315427
ENSG00000182287	AP1S2	adaptor related protein complex 1 subunit sigma 2	protein-coding	2715.11	-0.185446	0.523813	0.00607871	0.315427
ENSG00000285190	NA	NA	NA	66.2397	0.115297	0.349674	0.00624685	0.317668
ENSG00000160883	HK3	hexokinase 3	protein-coding	3268.75	-0.230938	0.677916	0.00631364	0.317668
ENSG00000106341	PPP1R17	protein phosphatase 1 regulatory subunit 17	protein-coding	34.5011	0.237716	0.729307	0.00628623	0.317668
ENSG00000198121	LPAR1	lysophosphatidic acid receptor 1	protein-coding	168.124	-0.154087	0.446733	0.00621575	0.317668
ENSG00000185507	IRF7	interferon regulatory factor 7	protein-coding	2272.87	-0.105853	0.32603	0.00627244	0.317668
ENSG00000183019	MCEMP1	mast cell expressed membrane protein 1	protein-coding	2563.07	-0.121807	0.36578	0.00622642	0.317668
ENSG00000228601	NA	NA	NA	12.8742	-0.235346	0.702104	0.00630598	0.317668
ENSG00000132694	ARHGEF11	Rho guanine nucleotide exchange factor 11	protein-coding	821.119	-0.0953823	0.301744	0.00648645	0.322357
ENSG00000151491	EPS8	epidermal growth factor receptor pathway substrate 8	protein-coding	55.2822	0.14782	0.436522	0.00648743	0.322357
ENSG00000197272	IL27	interleukin 27	protein-coding	93.2995	0.232952	0.716669	0.00646343	0.322357
ENSG00000132510	KDM6B	lysine demethylase 6B	protein-coding	1535.71	0.231756	0.698624	0.0064504	0.322357
ENSG00000160307	S100B	S100 calcium binding protein B	protein-coding	74.8618	-0.169893	0.708022	0.00657229	0.325562
ENSG00000023608	SNAPC1	small nuclear RNA activating complex polypeptide 1	protein-coding	111.939	0.184795	0.538642	0.00662536	0.326171
ENSG00000185052	SLC24A3	solute carrier family 24 member 3	protein-coding	9.25757	-0.225196	0.738164	0.00660888	0.326171
ENSG00000279296	NA	NA	NA	579.289	-0.196721	0.576537	0.00671033	0.329341
ENSG00000213889	PPM1N	protein phosphatase, Mg2+/Mn2+ dependent 1N (putative)	protein-coding	314.601	0.17323	0.509929	0.00675026	0.330288
ENSG00000232973	CYP1B1-AS1	CYP1B1 antisense RNA 1	ncRNA	9353.3	-0.21795	0.663548	0.00687853	0.335538
ENSG00000138496	PARP9	poly(ADP-ribose) polymerase family member 9	protein-coding	582.056	-0.164427	0.490082	0.00692216	0.33664
ENSG00000132185	FCRLA	Fc receptor like A	protein-coding	35.8391	-0.215726	0.723334	0.00701054	0.338289
ENSG00000144426	NBEAL1	neurobeachin like 1	protein-coding	144.337	0.145674	0.442417	0.00706412	0.338289
ENSG00000005486	RHBDD2	rhomboid domain containing 2	protein-coding	5507.04	-0.199704	0.597715	0.00700312	0.338289
ENSG00000106244	PDAP1	PDGFA associated protein 1	protein-coding	4313.18	-0.0778341	0.261071	0.00710406	0.338289
ENSG00000238258	NA	NA	NA	70.8357	-0.218642	0.69176	0.00704508	0.338289
ENSG00000140577	CRTC3	CREB regulated transcription coactivator 3	protein-coding	355.168	-0.0994589	0.319969	0.00708736	0.338289
ENSG00000167895	TMC8	transmembrane channel like 8	protein-coding	431.241	0.149191	0.45181	0.00706142	0.338289
ENSG00000142657	PGD	phosphogluconate dehydrogenase	protein-coding	6258.75	-0.11269	0.356342	0.00716539	0.338841
ENSG00000004399	PLXND1	plexin D1	protein-coding	919.782	-0.122881	0.383788	0.0071868	0.338841
ENSG00000164266	SPINK1	serine peptidase inhibitor Kazal type 1	protein-coding	21.8937	-0.206398	0.720771	0.00723296	0.338841
ENSG00000271888	NA	NA	NA	18.5849	0.201792	0.617207	0.0072619	0.338841
ENSG00000204397	CARD16	caspase recruitment domain family member 16	protein-coding	924.713	0.10183	0.328523	0.00726389	0.338841
ENSG00000134755	DSC2	desmocollin 2	protein-coding	103.523	-0.176092	0.530428	0.0072022	0.338841
ENSG00000188559	RALGAPA2	Ral GTPase activating protein catalytic subunit alpha 2	protein-coding	318.75	0.169453	0.509873	0.00715386	0.338841
ENSG00000236182	NA	NA	NA	10.7905	-0.183446	0.708331	0.00748412	0.343929
ENSG00000272273	IER3-AS1	IER3 antisense RNA 1	ncRNA	6440.91	0.194671	0.596661	0.00739549	0.343929
ENSG00000137331	IER3	immediate early response 3	protein-coding	21415	0.192115	0.590926	0.00747886	0.343929
ENSG00000235027	NA	NA	NA	714.637	-0.107364	0.346167	0.00747503	0.343929
ENSG00000005844	ITGAL	integrin subunit alpha L	protein-coding	1311.98	-0.153566	0.472166	0.0074644	0.343929
ENSG00000265778	ZNF516-AS1	ZNF516 antisense RNA 1	ncRNA	13.6242	0.200903	0.626513	0.00750194	0.343929
ENSG00000158406	H4C8	H4 clustered histone 8	protein-coding	28.8563	-0.172903	0.533246	0.00764771	0.347623
ENSG00000164855	TMEM184A	transmembrane protein 184A	protein-coding	183.671	0.165383	0.510177	0.00763711	0.347623
ENSG00000181649	PHLDA2	pleckstrin homology like domain family A member 2	protein-coding	700.21	0.154274	0.47788	0.00763928	0.347623
ENSG00000248996	NA	NA	NA	216.411	-0.0916404	0.305501	0.00768932	0.348524
ENSG00000162852	CNST	consortin, connexin sorting protein	protein-coding	274.828	0.103009	0.337569	0.00774091	0.349872
ENSG00000273727	NA	NA	NA	56.4408	0.192528	0.703953	0.0077756	0.35045
ENSG00000262001	NA	NA	NA	47.269	0.198513	0.684806	0.00798139	0.358714
ENSG00000105711	SCN1B	sodium voltage-gated channel beta subunit 1	protein-coding	210.283	0.196628	0.641974	0.00803609	0.360161
ENSG00000133731	IMPA1	inositol monophosphatase 1	protein-coding	199.823	-0.0529802	0.195197	0.0080794	0.361091
ENSG00000144218	AFF3	AF4/FMR2 family member 3	protein-coding	77.7864	0.18137	0.579865	0.00821095	0.364931
ENSG00000002549	LAP3	leucine aminopeptidase 3	protein-coding	1285.01	-0.148237	0.471775	0.00819697	0.364931
ENSG00000136541	ERMN	ermin	protein-coding	43.1139	0.162398	0.51707	0.00828983	0.365392
ENSG00000288528	NA	NA	NA	684.133	0.189098	0.616371	0.00828056	0.365392
ENSG00000178026	LRRC75B	leucine rich repeat containing 75B	protein-coding	73.7773	0.101817	0.340571	0.00827842	0.365392
ENSG00000112514	CUTA	cutA divalent cation tolerance homolog	protein-coding	713.192	0.06731	0.241242	0.00834495	0.366811
ENSG00000287420	NA	NA	NA	10.2551	0.184958	0.679185	0.00851451	0.373239
ENSG00000102007	PLP2	proteolipid protein 2	protein-coding	1769.73	-0.0847007	0.294619	0.00858043	0.375101
ENSG00000225216	NA	NA	NA	9.55707	0.159056	0.666405	0.00868957	0.375765
ENSG00000242474	NA	NA	NA	36.7456	-0.125145	0.412268	0.00866809	0.375765
ENSG00000135245	HILPDA	hypoxia inducible lipid droplet associated	protein-coding	59.2161	0.155444	0.503766	0.00866839	0.375765
ENSG00000108798	ABI3	ABI family member 3	protein-coding	338.313	-0.136606	0.445764	0.00865791	0.375765
ENSG00000165272	AQP3	aquaporin 3 (Gill blood group)	protein-coding	112.002	-0.18439	0.665776	0.00877331	0.377347
ENSG00000258725	PRC1-AS1	PRC1 antisense RNA 1	ncRNA	57.0372	0.143936	0.469778	0.00876559	0.377347
ENSG00000197841	ZNF181	zinc finger protein 181	protein-coding	147.108	0.18104	0.604482	0.00879756	0.377375
ENSG00000249375	CASC11	cancer susceptibility 11	ncRNA	147.738	-0.183991	0.631782	0.00888985	0.380314
ENSG00000250274	LOC100128059	uncharacterized LOC100128059	ncRNA	166.619	0.181567	0.615093	0.00891778	0.380492
ENSG00000224165	DNAJC27-AS1	DNAJC27 antisense RNA 1	ncRNA	26.3649	0.11526	0.388043	0.00900516	0.383198
ENSG00000198830	HMGN2	high mobility group nucleosomal binding domain 2	protein-coding	4957.99	-0.0930137	0.323291	0.00903623	0.383501
ENSG00000278637	H4C1	H4 clustered histone 1	protein-coding	7.91688	0.173044	0.580026	0.00909506	0.384976
ENSG00000151136	BTBD11	BTB domain containing 11	protein-coding	66.5469	0.139844	0.463729	0.00912668	0.385295
ENSG00000143554	SLC27A3	solute carrier family 27 member 3	protein-coding	888.25	-0.145005	0.482266	0.0092456	0.388473
ENSG00000229781	RRN3P4	RRN3 pseudogene 4	pseudo	15.9532	0.173863	0.591157	0.00925741	0.388473
ENSG00000204099	NEU4	neuraminidase 4	protein-coding	173.054	0.14426	0.641785	0.00930524	0.388473
ENSG00000002834	LASP1	LIM and SH3 protein 1	protein-coding	1512.06	-0.0442863	0.173598	0.00932336	0.388473
ENSG00000197632	SERPINB2	serpin family B member 2	protein-coding	25413.2	0.178479	0.644206	0.00928671	0.388473
ENSG00000206561	COLQ	collagen like tail subunit of asymmetric acetylcholinesterase	protein-coding	16.0035	0.156695	0.52519	0.00940094	0.390688
ENSG00000133048	CHI3L1	chitinase 3 like 1	protein-coding	802.687	-0.159372	0.654503	0.00946165	0.391179
ENSG00000235888	NA	NA	NA	171.952	0.169065	0.575999	0.00944499	0.391179
ENSG00000131061	ZNF341	zinc finger protein 341	protein-coding	41.1887	-0.106301	0.36756	0.00950477	0.391949
ENSG00000162694	EXTL2	exostosin like glycosyltransferase 2	protein-coding	33.5376	0.155093	0.527296	0.00971962	0.392296
ENSG00000241666	NA	NA	NA	64.7835	0.142365	0.480501	0.00960397	0.392296
ENSG00000115828	QPCT	glutaminyl-peptide cyclotransferase	protein-coding	1894.58	-0.114404	0.395014	0.00975837	0.392296
ENSG00000255833	TIFAB	TIFA inhibitor	protein-coding	52.2162	-0.167832	0.579406	0.00966859	0.392296
ENSG00000107798	LIPA	lipase A, lysosomal acid type	protein-coding	886.519	-0.169441	0.591692	0.00973766	0.392296
ENSG00000135476	ESPL1	extra spindle pole bodies like 1, separase	protein-coding	100.707	0.169429	0.590026	0.0097089	0.392296
ENSG00000259426	KIF23-AS1	KIF23 and PAQR5 antisense RNA 1	ncRNA	10.6418	-0.159062	0.64884	0.00975572	0.392296
ENSG00000108352	RAPGEFL1	Rap guanine nucleotide exchange factor like 1	protein-coding	37.6957	0.126588	0.430646	0.0096264	0.392296
ENSG00000173762	CD7	CD7 molecule	protein-coding	12.8167	0.129225	0.616446	0.00968146	0.392296
ENSG00000269680	NA	NA	NA	62.0859	0.171742	0.600709	0.00964313	0.392296
ENSG00000123685	BATF3	basic leucine zipper ATF-like transcription factor 3	protein-coding	113.73	0.129465	0.443737	0.00989685	0.393697
ENSG00000224376	NA	NA	NA	10.2067	0.144676	0.632704	0.0101492	0.393697
ENSG00000181788	SIAH2	siah E3 ubiquitin protein ligase 2	protein-coding	982.375	0.120792	0.422861	0.0103722	0.393697
ENSG00000244265	NA	NA	NA	259.551	0.128488	0.44657	0.01029	0.393697
ENSG00000079257	LXN	latexin	protein-coding	54.5069	-0.0875863	0.316922	0.0101047	0.393697
ENSG00000174125	TLR1	toll like receptor 1	protein-coding	396.45	-0.0777582	0.287634	0.0102405	0.393697
ENSG00000176933	NA	NA	NA	21.2565	0.131666	0.456549	0.0102596	0.393697
ENSG00000243335	KCTD7	potassium channel tetramerization domain containing 7	protein-coding	151.165	-0.0959286	0.341221	0.00997482	0.393697
ENSG00000198898	CAPZA2	capping actin protein of muscle Z-line subunit alpha 2	protein-coding	2192.3	-0.0599155	0.23105	0.0102656	0.393697
ENSG00000147443	DOK2	docking protein 2	protein-coding	2373.93	-0.117566	0.407189	0.00995275	0.393697
ENSG00000164683	HEY1	hes related family bHLH transcription factor with YRPW motif 1	protein-coding	96.1273	0.165942	0.609834	0.0102803	0.393697
ENSG00000285630	NA	NA	NA	7.22041	0.127599	0.608528	0.0103831	0.393697
ENSG00000166025	AMOTL1	angiomotin like 1	protein-coding	12.2368	0.156942	0.553874	0.0103838	0.393697
ENSG00000067182	TNFRSF1A	TNF receptor superfamily member 1A	protein-coding	1644.05	-0.0468364	0.187129	0.0102591	0.393697
ENSG00000256442	LOC105369728	uncharacterized LOC105369728	ncRNA	10.2918	0.159893	0.636764	0.010263	0.393697
ENSG00000187778	MCRS1	microspherule protein 1	protein-coding	1004.35	-0.0470258	0.186921	0.0100856	0.393697
ENSG00000259884	NR4A1AS	NR4A1 antisense RNA	ncRNA	752.76	0.139746	0.626471	0.0102282	0.393697
ENSG00000074621	SLC24A1	solute carrier family 24 member 1	protein-coding	46.7879	0.152032	0.524531	0.0100737	0.393697
ENSG00000174442	ZWILCH	zwilch kinetochore protein	protein-coding	47.9461	-0.0807427	0.295237	0.0100292	0.393697
ENSG00000161921	CXCL16	C-X-C motif chemokine ligand 16	protein-coding	5240.07	-0.0854572	0.3099	0.0100484	0.393697
ENSG00000271605	MILR1	mast cell immunoglobulin like receptor 1	protein-coding	646.664	-0.139379	0.477657	0.00998854	0.393697
ENSG00000154229	PRKCA	protein kinase C alpha	protein-coding	45.167	-0.0914996	0.329887	0.0102102	0.393697
ENSG00000243455	RPS18P13	ribosomal protein S18 pseudogene 13	pseudo	7.13949	0.148611	0.63987	0.00988349	0.393697
ENSG00000282816	NA	NA	NA	14.7196	-0.157465	0.635116	0.0103652	0.393697
ENSG00000186665	C17orf58	chromosome 17 open reading frame 58	protein-coding	87.4794	-0.0677701	0.257662	0.0104627	0.395753
ENSG00000105810	CDK6	cyclin dependent kinase 6	protein-coding	145.996	0.0854608	0.313902	0.0105232	0.397104
ENSG00000200795	RNU4-1	RNA, U4 small nuclear 1	snRNA	7.95218	0.1331	0.614525	0.0106042	0.399215
ENSG00000164211	STARD4	StAR related lipid transfer domain containing 4	protein-coding	182.145	0.100855	0.363385	0.0106756	0.39924
ENSG00000136205	TNS3	tensin 3	protein-coding	591.458	-0.107336	0.384453	0.010735	0.39924
ENSG00000179388	EGR3	early growth response 3	protein-coding	87.384	0.160488	0.592355	0.0107111	0.39924
ENSG00000139266	MARCHF9	membrane associated ring-CH-type finger 9	protein-coding	109.343	0.098189	0.354838	0.0106564	0.39924
ENSG00000128923	MINDY2	MINDY lysine 48 deubiquitinase 2	protein-coding	357.518	-0.0997169	0.360598	0.0107545	0.39924
ENSG00000101342	TLDC2	TBC/LysM-associated domain containing 2	protein-coding	162.082	-0.102326	0.368548	0.0107283	0.39924
ENSG00000175567	UCP2	uncoupling protein 2	protein-coding	4225.09	-0.099143	0.3592	0.010796	0.399851
ENSG00000159788	RGS12	regulator of G protein signaling 12	protein-coding	286.923	-0.108082	0.387782	0.0108217	0.399876
ENSG00000196878	LAMB3	laminin subunit beta 3	protein-coding	678.274	0.154632	0.563402	0.0109565	0.400237
ENSG00000132405	TBC1D14	TBC1 domain family member 14	protein-coding	562.026	-0.0793832	0.298007	0.0109356	0.400237
ENSG00000197283	SYNGAP1	synaptic Ras GTPase activating protein 1	protein-coding	10.2331	0.144472	0.515064	0.0109261	0.400237
ENSG00000149743	TRPT1	tRNA phosphotransferase 1	protein-coding	787.218	0.0708129	0.270712	0.0109562	0.400237
ENSG00000157423	HYDIN	HYDIN axonemal central pair apparatus protein	protein-coding	8.46444	0.157628	0.613458	0.0109265	0.400237
ENSG00000143515	ATP8B2	ATPase phospholipid transporting 8B2	protein-coding	59.7124	0.129026	0.463807	0.011288	0.402206
ENSG00000125462	MIR9-1HG	MIR9-1 host gene	ncRNA	32.8379	0.151	0.566516	0.0115132	0.402206
ENSG00000117594	HSD11B1	hydroxysteroid 11-beta dehydrogenase 1	protein-coding	174.854	-0.131789	0.60554	0.0113782	0.402206
ENSG00000162757	C1orf74	chromosome 1 open reading frame 74	protein-coding	187.546	0.0974371	0.357349	0.0111657	0.402206
ENSG00000042493	CAPG	capping actin protein, gelsolin like	protein-coding	10830.2	-0.0864402	0.323911	0.0113674	0.402206
ENSG00000251259	NA	NA	NA	28.8161	0.114746	0.415527	0.0113425	0.402206
ENSG00000235172	LINC01366	long intergenic non-protein coding RNA 1366	ncRNA	51.8821	0.154745	0.569086	0.0110624	0.402206
ENSG00000286633	NA	NA	NA	7.95231	0.153851	0.586771	0.0113888	0.402206
ENSG00000197903	H2BC12	H2B clustered histone 12	protein-coding	395.367	-0.0913574	0.340578	0.0114693	0.402206
ENSG00000204681	GABBR1	gamma-aminobutyric acid type B receptor subunit 1	protein-coding	338.338	0.0984365	0.363499	0.011475	0.402206
ENSG00000240859	LOC100507642	uncharacterized LOC100507642	ncRNA	77.9141	-0.104727	0.383192	0.0114003	0.402206
ENSG00000286076	NA	NA	NA	70.5584	0.144339	0.525607	0.0113841	0.402206
ENSG00000136960	ENPP2	ectonucleotide pyrophosphatase/phosphodiesterase 2	protein-coding	40.4665	-0.145447	0.533832	0.0114971	0.402206
ENSG00000134470	IL15RA	interleukin 15 receptor subunit alpha	protein-coding	301.824	0.145822	0.529101	0.011263	0.402206
ENSG00000135436	FAM186B	family with sequence similarity 186 member B	protein-coding	15.853	0.154766	0.608528	0.011195	0.402206
ENSG00000133106	EPSTI1	epithelial stromal interaction 1	protein-coding	483.819	-0.115246	0.415093	0.0111715	0.402206
ENSG00000261040	WFDC21P	WAP four-disulfide core domain 21, pseudogene	pseudo	436.064	-0.147131	0.5304	0.0110924	0.402206
ENSG00000214456	PLIN5	perilipin 5	protein-coding	166.708	0.15287	0.564809	0.0112272	0.402206
ENSG00000267385	NA	NA	NA	12.3116	0.154356	0.605475	0.0112676	0.402206
ENSG00000100024	UPB1	beta-ureidopropionase 1	protein-coding	561.591	0.152249	0.578141	0.0115115	0.402206
ENSG00000237513	NA	NA	NA	320.594	0.146414	0.542943	0.0116327	0.405496
ENSG00000163975	MELTF	melanotransferrin	protein-coding	89.9167	0.091681	0.3437	0.0117109	0.405829
ENSG00000004468	CD38	CD38 molecule	protein-coding	122.136	0.115141	0.421769	0.0117437	0.405829
ENSG00000202515	VTRNA1-3	vault RNA 1-3	ncRNA	19.1083	0.15005	0.573829	0.0117383	0.405829
ENSG00000104870	FCGRT	Fc fragment of IgG receptor and transporter	protein-coding	7369.32	-0.0898839	0.337729	0.0116956	0.405829
ENSG00000150627	WDR17	WD repeat domain 17	protein-coding	15.1089	0.136556	0.50116	0.0117751	0.406039
ENSG00000273129	NA	NA	NA	55.1479	0.14625	0.602565	0.0118401	0.407403
ENSG00000116711	PLA2G4A	phospholipase A2 group IVA	protein-coding	148.58	0.128764	0.473185	0.011929	0.40916
ENSG00000174307	PHLDA3	pleckstrin homology like domain family A member 3	protein-coding	73.1701	-0.145291	0.547673	0.0119424	0.40916
ENSG00000145685	LHFPL2	LHFPL tetraspan subfamily member 2	protein-coding	316.255	-0.106202	0.39449	0.0120112	0.409289
ENSG00000118503	TNFAIP3	TNF alpha induced protein 3	protein-coding	6713.23	0.134607	0.497374	0.0119873	0.409289
ENSG00000151490	PTPRO	protein tyrosine phosphatase receptor type O	protein-coding	49.6608	-0.11392	0.421269	0.0120484	0.409289
ENSG00000100364	KIAA0930	KIAA0930	protein-coding	1197.66	-0.0885532	0.336276	0.0120478	0.409289
ENSG00000138061	CYP1B1	cytochrome P450 family 1 subfamily B member 1	protein-coding	24871.9	-0.136281	0.511732	0.012317	0.411578
ENSG00000163823	CCR1	C-C motif chemokine receptor 1	protein-coding	3015.19	-0.0994856	0.37328	0.0121418	0.411578
ENSG00000243696	NA	NA	NA	9.26893	0.145068	0.560735	0.0122397	0.411578
ENSG00000073803	MAP3K13	mitogen-activated protein kinase kinase kinase 13	protein-coding	262.911	0.0722223	0.28405	0.0122975	0.411578
ENSG00000181274	FRAT2	FRAT regulator of WNT signaling pathway 2	protein-coding	522.146	-0.0683094	0.27069	0.0122563	0.411578
ENSG00000103168	TAF1C	TATA-box binding protein associated factor, RNA polymerase I subunit C	protein-coding	661.531	0.113688	0.423752	0.0123216	0.411578
ENSG00000177045	SIX5	SIX homeobox 5	protein-coding	11.0112	0.140732	0.597223	0.0122549	0.411578
ENSG00000006756	ARSD	arylsulfatase D	protein-coding	135.918	-0.0803092	0.311076	0.0123143	0.411578
ENSG00000174885	NLRP6	NLR family pyrin domain containing 6	protein-coding	13.7988	0.12936	0.592054	0.0124317	0.412712
ENSG00000023445	BIRC3	baculoviral IAP repeat containing 3	protein-coding	3804.73	0.134264	0.504326	0.0123959	0.412712
ENSG00000256268	LINC02454	long intergenic non-protein coding RNA 2454	ncRNA	15.0608	0.142219	0.589807	0.012433	0.412712
ENSG00000264229	RNU4ATAC	RNA, U4atac small nuclear (U12-dependent splicing)	snRNA	56.2184	0.13576	0.516148	0.0126041	0.413377
ENSG00000164087	POC1A	POC1 centriolar protein A	protein-coding	28.8819	-0.0960056	0.365994	0.0126223	0.413377
ENSG00000109321	AREG	amphiregulin	protein-coding	552.557	0.127157	0.589253	0.0125172	0.413377
ENSG00000203760	CENPW	centromere protein W	protein-coding	53.0514	-0.0919462	0.3526	0.0126597	0.413377
ENSG00000137070	IL11RA	interleukin 11 receptor subunit alpha	protein-coding	43.9031	0.101765	0.384485	0.0125067	0.413377
ENSG00000095739	BAMBI	BMP and activin membrane bound inhibitor	protein-coding	11.9374	0.136795	0.521425	0.0126055	0.413377
ENSG00000149557	FEZ1	fasciculation and elongation protein zeta 1	protein-coding	210.018	0.13822	0.529082	0.0126051	0.413377
ENSG00000149557	STT3A-AS1	STT3A antisense RNA 1	ncRNA	210.018	0.13822	0.529082	0.0126051	0.413377
ENSG00000249310	APOBEC3B-AS1	APOBEC3B antisense RNA 1	ncRNA	51.466	-0.140097	0.586968	0.0126488	0.413377
ENSG00000217644	RPL18AP4	ribosomal protein L18a pseudogene 4	pseudo	25.9407	0.14168	0.568768	0.0127501	0.414636
ENSG00000160781	PAQR6	progestin and adipoQ receptor family member 6	protein-coding	39.2146	0.108842	0.411418	0.0127359	0.414636
ENSG00000072952	IRAG1	inositol 1,4,5-triphosphate receptor associated 1	protein-coding	8.08641	0.140929	0.576925	0.0127845	0.414911
ENSG00000127124	HIVEP3	HIVEP zinc finger 3	protein-coding	259.991	0.12654	0.48312	0.0130402	0.415205
ENSG00000066322	ELOVL1	ELOVL fatty acid elongase 1	protein-coding	821.969	-0.076801	0.303255	0.0128879	0.415205
ENSG00000183155	RABIF	RAB interacting factor	protein-coding	368.943	-0.040366	0.175679	0.0131043	0.415205
ENSG00000153291	SLC25A27	solute carrier family 25 member 27	protein-coding	45.1314	0.126671	0.486207	0.0131802	0.415205
ENSG00000059378	PARP12	poly(ADP-ribose) polymerase family member 12	protein-coding	791.267	-0.0696366	0.279741	0.0130218	0.415205
ENSG00000104267	CA2	carbonic anhydrase 2	protein-coding	519.217	-0.10339	0.397077	0.0132087	0.415205
ENSG00000254470	AP5B1	adaptor related protein complex 5 subunit beta 1	protein-coding	1751.48	-0.0436945	0.188359	0.0131294	0.415205
ENSG00000175538	KCNE3	potassium voltage-gated channel subfamily E regulatory subunit 3	protein-coding	240.554	-0.0948624	0.365029	0.0129556	0.415205
ENSG00000110080	ST3GAL4	ST3 beta-galactoside alpha-2,3-sialyltransferase 4	protein-coding	208.754	0.122796	0.465727	0.0129207	0.415205
ENSG00000169857	AVEN	apoptosis and caspase activation inhibitor	protein-coding	43.7585	-0.0966917	0.372335	0.0130705	0.415205
ENSG00000140526	ABHD2	abhydrolase domain containing 2, acylglycerol lipase	protein-coding	811.992	-0.0838158	0.327488	0.0129603	0.415205
ENSG00000181481	RNF135	ring finger protein 135	protein-coding	488.89	-0.0587324	0.241883	0.0129817	0.415205
ENSG00000269386	RAB11B-AS1	RAB11B antisense RNA 1	ncRNA	38.1566	-0.0703781	0.28151	0.0128942	0.415205
ENSG00000171703	TCEA2	transcription elongation factor A2	protein-coding	365.156	0.0580378	0.239699	0.0130315	0.415205
ENSG00000228404	NA	NA	NA	9.57359	0.134672	0.579905	0.0132027	0.415205
ENSG00000223749	NA	NA	NA	16.7593	0.136495	0.537047	0.0131424	0.415205
ENSG00000273361	NA	NA	NA	14.6351	0.103632	0.399759	0.0133897	0.418616
ENSG00000154310	TNIK	TRAF2 and NCK interacting kinase	protein-coding	241.142	-0.12542	0.485529	0.013448	0.418616
ENSG00000130429	ARPC1B	actin related protein 2/3 complex subunit 1B	protein-coding	275.188	-0.0549309	0.230632	0.0134356	0.418616
ENSG00000174373	RALGAPA1	Ral GTPase activating protein catalytic subunit alpha 1	protein-coding	232.322	0.0634196	0.26032	0.0133866	0.418616
ENSG00000261332	NA	NA	NA	65.1368	-0.10963	0.421694	0.0133995	0.418616
ENSG00000165168	CYBB	cytochrome b-245 beta chain	protein-coding	5154.76	-0.102523	0.396656	0.0134775	0.418718
ENSG00000274428	NA	NA	NA	23.4043	0.134034	0.57027	0.0135489	0.420122
ENSG00000153944	MSI2	musashi RNA binding protein 2	protein-coding	53.9808	0.0731002	0.294975	0.0135784	0.42022
ENSG00000140104	CLBA1	clathrin binding box of aftiphilin containing 1	protein-coding	117.837	0.0906873	0.356726	0.0136945	0.422995
ENSG00000118855	MFSD1	major facilitator superfamily domain containing 1	protein-coding	1272.62	-0.0622947	0.258199	0.0137377	0.423512
ENSG00000279673	NA	NA	NA	15.9055	-0.124981	0.489555	0.0137713	0.423733
ENSG00000131435	PDLIM4	PDZ and LIM domain 4	protein-coding	55.4642	-0.132827	0.562999	0.0138172	0.424328
ENSG00000009790	TRAF3IP3	TRAF3 interacting protein 3	protein-coding	773.037	0.0841739	0.336083	0.01398	0.427686
ENSG00000095585	BLNK	B cell linker	protein-coding	29.007	-0.132348	0.543451	0.0139543	0.427686
ENSG00000119900	OGFRL1	opioid growth factor receptor like 1	protein-coding	1570.42	0.0783778	0.316881	0.0141432	0.431032
ENSG00000179532	DNHD1	dynein heavy chain domain 1	protein-coding	110.996	0.0583687	0.246202	0.0141377	0.431032
ENSG00000273338	NA	NA	NA	228.662	0.127027	0.512392	0.0142887	0.432192
ENSG00000124019	FAM124B	family with sequence similarity 124 member B	protein-coding	10.2071	0.119746	0.474457	0.0142894	0.432192
ENSG00000122359	ANXA11	annexin A11	protein-coding	3089.8	-0.0463337	0.202648	0.0142685	0.432192
ENSG00000277258	PCGF2	polycomb group ring finger 2	protein-coding	81.2851	0.0735011	0.300282	0.0142279	0.432192
ENSG00000259291	ZNF710-AS1	ZNF710 antisense RNA 1	ncRNA	133.33	-0.077466	0.315058	0.0143596	0.432681
ENSG00000215458	AATBC	apoptosis associated transcript in bladder cancer	ncRNA	66.3414	-0.0522668	0.224976	0.0143417	0.432681
ENSG00000114784	EIF1B	eukaryotic translation initiation factor 1B	protein-coding	2761.87	0.117956	0.471135	0.0145885	0.435477
ENSG00000113763	UNC5A	unc-5 netrin receptor A	protein-coding	41.0938	-0.107325	0.42599	0.0145624	0.435477
ENSG00000104375	STK3	serine/threonine kinase 3	protein-coding	145.829	-0.0405925	0.181498	0.0144997	0.435477
ENSG00000178878	APOLD1	apolipoprotein L domain containing 1	protein-coding	15.5156	0.0990072	0.393933	0.014539	0.435477
ENSG00000205853	RFPL3S	RFPL3 antisense	ncRNA	8.91191	0.123497	0.497664	0.0145286	0.435477
ENSG00000240211	NA	NA	NA	110.346	0.0815395	0.33141	0.0146509	0.436041
ENSG00000254928	NA	NA	NA	97.6821	-0.096528	0.386302	0.0147164	0.436041
ENSG00000087448	KLHL42	kelch like family member 42	protein-coding	59.1002	-0.0761011	0.312275	0.0146898	0.436041
ENSG00000170049	KCNAB3	potassium voltage-gated channel subfamily A regulatory beta subunit 3	protein-coding	34.0142	0.10645	0.424188	0.0147115	0.436041
ENSG00000164054	SHISA5	shisa family member 5	protein-coding	2733.47	-0.0793695	0.324925	0.0148449	0.438824
ENSG00000141497	ZMYND15	zinc finger MYND-type containing 15	protein-coding	219.71	-0.0491702	0.215606	0.0148652	0.438824
ENSG00000136643	RPS6KC1	ribosomal protein S6 kinase C1	protein-coding	140.914	-0.037948	0.172477	0.0149348	0.439297
ENSG00000198839	ZNF277	zinc finger protein 277	protein-coding	177.006	0.0714904	0.297404	0.0149636	0.439297
ENSG00000264672	SEPTIN4-AS1	SEPTIN4 antisense RNA 1	ncRNA	7.79802	0.123636	0.509542	0.0149511	0.439297
ENSG00000146070	PLA2G7	phospholipase A2 group VII	protein-coding	3040.82	-0.102633	0.412454	0.0150233	0.439922
ENSG00000124102	PI3	peptidase inhibitor 3	protein-coding	9.74183	-0.107984	0.547466	0.0150398	0.439922
ENSG00000272735	NA	NA	NA	28.1406	0.113366	0.460587	0.0152796	0.441054
ENSG00000144681	STAC	SH3 and cysteine rich domain	protein-coding	301.549	-0.123639	0.527977	0.0153231	0.441054
ENSG00000279141	LINC01451	long intergenic non-protein coding RNA 1451	ncRNA	7.10224	-0.123162	0.520601	0.0153266	0.441054
ENSG00000015171	ZMYND11	zinc finger MYND-type containing 11	protein-coding	114.733	-0.0588028	0.252903	0.01525	0.441054
ENSG00000215475	SIAH3	siah E3 ubiquitin protein ligase family member 3	protein-coding	7.52085	0.12441	0.533395	0.0152099	0.441054
ENSG00000172183	ISG20	interferon stimulated exonuclease gene 20	protein-coding	315.818	0.0991893	0.401629	0.0152913	0.441054
ENSG00000101544	ADNP2	ADNP homeobox 2	protein-coding	285.152	0.0850642	0.348054	0.0152197	0.441054
ENSG00000099625	CBARP	CACN subunit beta associated regulatory protein	protein-coding	21.7106	0.0935755	0.379079	0.0151609	0.441054
ENSG00000128245	YWHAH	tyrosine 3-monooxygenase/tryptophan 5-monooxygenase activation protein eta	protein-coding	1613.04	-0.0762415	0.315907	0.0152035	0.441054
ENSG00000235897	TM4SF19-AS1	TM4SF19 antisense RNA 1	ncRNA	80.8072	-0.121557	0.508734	0.0154026	0.441622
ENSG00000134575	ACP2	acid phosphatase 2, lysosomal	protein-coding	727.262	-0.0958087	0.389863	0.0154336	0.441622
ENSG00000123104	ITPR2	inositol 1,4,5-trisphosphate receptor type 2	protein-coding	1453.05	-0.0690392	0.291249	0.0154568	0.441622
ENSG00000105419	MEIS3	Meis homeobox 3	protein-coding	142.725	0.115478	0.473222	0.0154375	0.441622
ENSG00000164088	PPM1M	protein phosphatase, Mg2+/Mn2+ dependent 1M	protein-coding	948.731	-0.087796	0.360062	0.0154872	0.441703
ENSG00000224420	ADM5	adrenomedullin 5 (putative)	protein-coding	9.9678	0.122215	0.534347	0.0155613	0.44224
ENSG00000102096	PIM2	Pim-2 proto-oncogene, serine/threonine kinase	protein-coding	1276.79	0.120186	0.502985	0.0155476	0.44224
ENSG00000143933	CALM2	calmodulin 2	protein-coding	6701.65	-0.0764491	0.319205	0.0156254	0.443274
ENSG00000105676	ARMC6	armadillo repeat containing 6	protein-coding	180.052	-0.0744317	0.31232	0.0157099	0.444384
ENSG00000184867	ARMCX2	armadillo repeat containing X-linked 2	protein-coding	23.9126	0.115032	0.475831	0.0157201	0.444384
ENSG00000125538	IL1B	interleukin 1 beta	protein-coding	87031.5	0.119436	0.504128	0.0157655	0.44488
ENSG00000163191	S100A11	S100 calcium binding protein A11	protein-coding	12028	-0.0493024	0.22006	0.0159019	0.447348
ENSG00000140749	IGSF6	immunoglobulin superfamily member 6	protein-coding	2641.11	-0.0819385	0.341222	0.0159088	0.447348
ENSG00000276476	LINC00540	long intergenic non-protein coding RNA 540	ncRNA	32.938	0.112976	0.468903	0.0159408	0.447461
ENSG00000237605	NA	NA	NA	8.2678	0.0985774	0.528035	0.0161046	0.450519
ENSG00000157992	KRTCAP3	keratinocyte associated protein 3	protein-coding	11.6823	0.101788	0.420099	0.0161061	0.450519
ENSG00000177272	KCNA3	potassium voltage-gated channel subfamily A member 3	protein-coding	66.4317	0.101923	0.424277	0.0164499	0.450586
ENSG00000134253	TRIM45	tripartite motif containing 45	protein-coding	9.51964	0.102331	0.425723	0.0164204	0.450586
ENSG00000283959	NA	NA	NA	8.78238	0.112836	0.477957	0.0164924	0.450586
ENSG00000095303	PTGS1	prostaglandin-endoperoxide synthase 1	protein-coding	590.984	-0.0759161	0.321073	0.0162721	0.450586
ENSG00000238280	NA	NA	NA	17.0881	-0.117707	0.504859	0.016201	0.450586
ENSG00000111276	CDKN1B	cyclin dependent kinase inhibitor 1B	protein-coding	123.464	0.0616292	0.268813	0.0164533	0.450586
ENSG00000196668	LINC00173	long intergenic non-protein coding RNA 173	ncRNA	22.7139	0.110564	0.465279	0.0164897	0.450586
ENSG00000185347	TEDC1	tubulin epsilon and delta complex 1	protein-coding	185.034	-0.0401356	0.185763	0.0163713	0.450586
ENSG00000140403	DNAJA4	DnaJ heat shock protein family (Hsp40) member A4	protein-coding	112.709	-0.0606525	0.263997	0.0161946	0.450586
ENSG00000180884	ZNF792	zinc finger protein 792	protein-coding	42.0542	0.113466	0.48086	0.0164485	0.450586
ENSG00000177191	B3GNT8	UDP-GlcNAc:betaGal beta-1,3-N-acetylglucosaminyltransferase 8	protein-coding	111.598	-0.047702	0.216078	0.0165027	0.450586
ENSG00000254760	NA	NA	NA	165.303	-0.0716648	0.306072	0.0164198	0.450586
ENSG00000099985	OSM	oncostatin M	protein-coding	2394.66	0.110006	0.461103	0.0164069	0.450586
ENSG00000005302	MSL3	MSL complex subunit 3	protein-coding	449.995	-0.0392431	0.181457	0.0161418	0.450586
ENSG00000162407	PLPP3	phospholipid phosphatase 3	protein-coding	37.0561	-0.0936293	0.391701	0.0166484	0.453018
ENSG00000184924	PTRHD1	peptidyl-tRNA hydrolase domain containing 1	protein-coding	128.116	-0.0746196	0.318279	0.0166284	0.453018
ENSG00000183160	TMEM119	transmembrane protein 119	protein-coding	11.7028	-0.108498	0.457553	0.0166821	0.453165
ENSG00000135932	CAB39	calcium binding protein 39	protein-coding	829.897	-0.0311665	0.14943	0.0167843	0.454398
ENSG00000171791	BCL2	BCL2 apoptosis regulator	protein-coding	96.6761	0.0986324	0.413414	0.0167658	0.454398
ENSG00000213923	CSNK1E	casein kinase 1 epsilon	protein-coding	294.968	0.100009	0.420509	0.0168839	0.45632
ENSG00000159189	C1QC	complement C1q C chain	protein-coding	8.31498	-0.113314	0.527109	0.0169546	0.456738
ENSG00000273027	NA	NA	NA	28.1597	0.0667955	0.290999	0.017042	0.456738
ENSG00000182858	ALG12	ALG12 alpha-1,6-mannosyltransferase	protein-coding	283.777	-0.0452615	0.208308	0.0170282	0.456738
ENSG00000025708	TYMP	thymidine phosphorylase	protein-coding	19966.5	-0.0599347	0.26485	0.0170013	0.456738
ENSG00000085185	BCORL1	BCL6 corepressor like 1	protein-coding	86.0443	0.05709	0.253969	0.0169858	0.456738
ENSG00000121933	TMIGD3	transmembrane and immunoglobulin domain containing 3	protein-coding	29.568	-0.0907913	0.383879	0.0170922	0.457317
ENSG00000134028	ADAMDEC1	ADAM like decysin 1	protein-coding	1028.23	-0.113455	0.501204	0.0171495	0.458083
ENSG00000154451	GBP5	guanylate binding protein 5	protein-coding	358.365	0.0588807	0.261937	0.0172596	0.459258
ENSG00000123416	TUBA1B	tubulin alpha 1b	protein-coding	5699.75	-0.0719876	0.311753	0.0172513	0.459258
ENSG00000175106	TVP23C	trans-golgi network vesicle protein 23 homolog C	protein-coding	24.2264	0.0864173	0.367777	0.0172796	0.459258
ENSG00000235192	NA	NA	NA	9.43533	0.110037	0.478234	0.0173622	0.459468
ENSG00000180902	D2HGDH	D-2-hydroxyglutarate dehydrogenase	protein-coding	278.931	0.0553122	0.248887	0.017418	0.459468
ENSG00000147570	DNAJC5B	DnaJ heat shock protein family (Hsp40) member C5 beta	protein-coding	14.0338	-0.104112	0.446133	0.0174582	0.459468
ENSG00000095794	CREM	cAMP responsive element modulator	protein-coding	657.366	0.0911627	0.388936	0.0175352	0.459468
ENSG00000255153	TOLLIP-DT	TOLLIP divergent transcript	ncRNA	10.9206	0.0985783	0.420235	0.0174769	0.459468
ENSG00000064763	FAR2	fatty acyl-CoA reductase 2	protein-coding	171.063	-0.0740821	0.320931	0.0174666	0.459468
ENSG00000123358	NR4A1	nuclear receptor subfamily 4 group A member 1	protein-coding	1616.78	0.10084	0.522575	0.0175201	0.459468
ENSG00000156127	BATF	basic leucine zipper ATF-like transcription factor	protein-coding	669.829	0.0930246	0.395233	0.0173608	0.459468
ENSG00000176371	ZSCAN2	zinc finger and SCAN domain containing 2	protein-coding	69.9488	0.0522651	0.237571	0.0175459	0.459468
ENSG00000266954	NA	NA	NA	28.073	0.0627633	0.278501	0.0176544	0.461554
ENSG00000240563	L1TD1	LINE1 type transposase domain containing 1	protein-coding	9.55335	0.0939904	0.402837	0.0177678	0.463004
ENSG00000164181	ELOVL7	ELOVL fatty acid elongase 7	protein-coding	81.9991	0.110954	0.504927	0.017767	0.463004
ENSG00000169692	AGPAT2	1-acylglycerol-3-phosphate O-acyltransferase 2	protein-coding	1001.85	-0.0332897	0.161237	0.017801	0.463116
ENSG00000167992	VWCE	von Willebrand factor C and EGF domains	protein-coding	9.08374	0.103652	0.450054	0.0179262	0.465138
ENSG00000267253	WHSC1L2P	Wolf-Hirschhorn syndrome candidate 1-like 2, pseudogene	pseudo	7.77404	0.104105	0.452658	0.0179369	0.465138
ENSG00000253958	CLDN23	claudin 23	protein-coding	191.376	-0.0961311	0.41439	0.0179985	0.465642
ENSG00000168675	LDLRAD4	low density lipoprotein receptor class A domain containing 4	protein-coding	229.39	0.0271586	0.134319	0.0180145	0.465642
ENSG00000100221	JOSD1	Josephin domain containing 1	protein-coding	309.669	0.0623902	0.278817	0.0180519	0.465857
ENSG00000177943	MAMDC4	MAM domain containing 4	protein-coding	28.2411	0.0561406	0.254929	0.018144	0.466422
ENSG00000165802	NSMF	NMDA receptor synaptonuclear signaling and neuronal migration factor	protein-coding	211.315	0.0525849	0.241076	0.0181625	0.466422
ENSG00000257452	NA	NA	NA	174.506	-0.0968543	0.419579	0.0181905	0.466422
ENSG00000196700	ZNF512B	zinc finger protein 512B	protein-coding	36.0693	0.066699	0.295905	0.0181412	0.466422
ENSG00000185215	TNFAIP2	TNF alpha induced protein 2	protein-coding	7970.36	0.088611	0.383986	0.0182621	0.46751
ENSG00000131370	SH3BP5	SH3 domain binding protein 5	protein-coding	913.028	-0.0530743	0.243632	0.0183359	0.467901
ENSG00000092929	UNC13D	unc-13 homolog D	protein-coding	975.011	-0.0315805	0.155064	0.0183279	0.467901
ENSG00000137965	IFI44	interferon induced protein 44	protein-coding	404.69	-0.093684	0.40837	0.0185374	0.470046
ENSG00000087116	ADAMTS2	ADAM metallopeptidase with thrombospondin type 1 motif 2	protein-coding	16.842	-0.106868	0.50776	0.0185217	0.470046
ENSG00000279766	NA	NA	NA	13.7189	0.103902	0.460904	0.0185369	0.470046
ENSG00000257715	NA	NA	NA	307.557	-0.085685	0.373186	0.0184579	0.470046
ENSG00000255491	LOC105375743	uncharacterized LOC105375743	ncRNA	28.5138	0.0742925	0.328043	0.0186134	0.471225
ENSG00000258017	LOC105369760	uncharacterized LOC105369760	ncRNA	4460.56	-0.0645202	0.289822	0.018665	0.471784
ENSG00000123836	PFKFB2	6-phosphofructo-2-kinase/fructose-2,6-biphosphatase 2	protein-coding	43.7485	0.0861846	0.377082	0.0187099	0.472021
ENSG00000270022	NA	NA	NA	30.3285	0.104915	0.471931	0.0187333	0.472021
ENSG00000255423	EBLN2	endogenous Bornavirus like nucleoprotein 2	protein-coding	62.5366	0.0847293	0.372128	0.0188763	0.474876
ENSG00000114315	HES1	hes family bHLH transcription factor 1	protein-coding	359.68	0.104645	0.474095	0.0189084	0.474936
ENSG00000237499	WAKMAR2	wound and keratinocyte migration associated lncRNA 2	ncRNA	942.528	0.0787214	0.3478	0.0189563	0.475394
ENSG00000226015	CCT8P1	chaperonin containing TCP1 subunit 8 pseudogene 1	pseudo	24.5085	0.0858964	0.378548	0.019083	0.477714
ENSG00000225284	NA	NA	NA	10.8288	0.101762	0.459078	0.0192287	0.477714
ENSG00000115415	STAT1	signal transducer and activator of transcription 1	protein-coding	1336.91	-0.0615337	0.280242	0.0191711	0.477714
ENSG00000182578	CSF1R	colony stimulating factor 1 receptor	protein-coding	4250.9	-0.0868675	0.384253	0.0192877	0.477714
ENSG00000273344	PAXIP1-DT	PAXIP1 divergent transcript	ncRNA	105.657	0.0733982	0.327887	0.0192496	0.477714
ENSG00000255150	EID3	EP300 interacting inhibitor of differentiation 3	protein-coding	36.825	0.0909418	0.402377	0.019275	0.477714
ENSG00000130816	DNMT1	DNA methyltransferase 1	protein-coding	1225.54	-0.0498725	0.234135	0.0192736	0.477714
ENSG00000142512	SIGLEC10	sialic acid binding Ig like lectin 10	protein-coding	921.934	-0.0685213	0.308492	0.0192815	0.477714
ENSG00000182749	PAQR7	progestin and adipoQ receptor family member 7	protein-coding	9.8122	0.100017	0.451477	0.019457	0.478688
ENSG00000162645	GBP2	guanylate binding protein 2	protein-coding	632.546	0.0799742	0.356297	0.019503	0.478688
ENSG00000174428	GTF2IRD2B	GTF2I repeat domain containing 2B	protein-coding	68.7906	-0.0491486	0.232299	0.0196073	0.478688
ENSG00000126432	PRDX5	peroxiredoxin 5	protein-coding	2035.43	0.0301128	0.151086	0.019456	0.478688
ENSG00000127328	RAB3IP	RAB3A interacting protein	protein-coding	144.427	0.0661759	0.300475	0.0195733	0.478688
ENSG00000070961	ATP2B1	ATPase plasma membrane Ca2+ transporting 1	protein-coding	4574.81	0.0979637	0.44072	0.0195666	0.478688
ENSG00000089127	OAS1	2'-5'-oligoadenylate synthetase 1	protein-coding	998.412	-0.0928992	0.41258	0.0193899	0.478688
ENSG00000165795	NDRG2	NDRG family member 2	protein-coding	345.393	-0.102826	0.477793	0.0195994	0.478688
ENSG00000167716	WDR81	WD repeat domain 81	protein-coding	487.163	-0.0475739	0.225949	0.0196262	0.478688
ENSG00000089351	GRAMD1A	GRAM domain containing 1A	protein-coding	1809.82	0.0918271	0.409014	0.0195585	0.478688
ENSG00000269956	MKNK1-AS1	MKNK1 antisense RNA 1	ncRNA	203.899	-0.0569367	0.264596	0.0198538	0.479273
ENSG00000117226	GBP3	guanylate binding protein 3	protein-coding	144.139	0.0793543	0.356092	0.0198941	0.479273
ENSG00000274210	NA	NA	NA	186.624	0.10165	0.467962	0.0196883	0.479273
ENSG00000180667	YOD1	YOD1 deubiquitinase	protein-coding	87.8166	0.0485841	0.233475	0.02071	0.479273
ENSG00000151353	TMEM18	transmembrane protein 18	protein-coding	186.024	-0.0372632	0.184715	0.0203246	0.479273
ENSG00000118640	VAMP8	vesicle associated membrane protein 8	protein-coding	1877.4	-0.0602439	0.279022	0.0201384	0.479273
ENSG00000163121	NEURL3	neuralized E3 ubiquitin protein ligase 3	protein-coding	7.24827	-0.0927809	0.494569	0.0206537	0.479273
ENSG00000288703	NA	NA	NA	49.41	-0.0528911	0.248191	0.0198267	0.479273
ENSG00000163605	PPP4R2	protein phosphatase 4 regulatory subunit 2	protein-coding	541.383	0.066985	0.30883	0.020692	0.479273
ENSG00000114631	PODXL2	podocalyxin like 2	protein-coding	55.3307	0.054121	0.256316	0.0207286	0.479273
ENSG00000049860	HEXB	hexosaminidase subunit beta	protein-coding	2180.91	-0.0418078	0.20356	0.0201295	0.479273
ENSG00000279368	NA	NA	NA	9.9513	0.090599	0.409872	0.0203086	0.479273
ENSG00000287920	NA	NA	NA	13.1879	0.0918667	0.41652	0.0203359	0.479273
ENSG00000164626	KCNK5	potassium two pore domain channel subfamily K member 5	protein-coding	15.0723	0.0977739	0.4492	0.0202355	0.479273
ENSG00000227502	MROCKI	MARCKS cis regulating lncRNA promoter of cytokines and inflammation	ncRNA	42.09	0.0912302	0.415754	0.0205934	0.479273
ENSG00000232618	NA	NA	NA	42.5498	0.101678	0.47719	0.0199414	0.479273
ENSG00000107331	ABCA2	ATP binding cassette subfamily A member 2	protein-coding	34.8463	0.0624929	0.287571	0.0200091	0.479273
ENSG00000223820	CFL1P1	cofilin 1 pseudogene 1	pseudo	10.0276	0.0867473	0.393711	0.0205968	0.479273
ENSG00000152778	IFIT5	interferon induced protein with tetratricopeptide repeats 5	protein-coding	189.532	-0.074958	0.341449	0.0205753	0.479273
ENSG00000162241	SLC25A45	solute carrier family 25 member 45	protein-coding	74.7546	0.0665357	0.304031	0.0200379	0.479273
ENSG00000280832	NA	NA	NA	35.1279	0.0953338	0.439485	0.0206491	0.479273
ENSG00000250510	GPR162	G protein-coupled receptor 162	protein-coding	207.955	-0.084732	0.380953	0.020127	0.479273
ENSG00000205846	CLEC6A	C-type lectin domain containing 6A	protein-coding	65.2865	-0.0736678	0.332126	0.0198416	0.479273
ENSG00000139211	AMIGO2	adhesion molecule with Ig like domain 2	protein-coding	36.0559	0.0882474	0.397641	0.0202053	0.479273
ENSG00000165837	ERICH6B	glutamate rich 6B	protein-coding	17.7779	0.0754593	0.344049	0.0206621	0.479273
ENSG00000165949	IFI27	interferon alpha inducible protein 27	protein-coding	31.3297	-0.100714	0.464279	0.0198724	0.479273
ENSG00000259514	NA	NA	NA	19.6946	0.0946283	0.4347	0.0206125	0.479273
ENSG00000103852	TTC23	tetratricopeptide repeat domain 23	protein-coding	13.1613	0.0748127	0.340504	0.0205144	0.479273
ENSG00000188897	LOC400499	putative uncharacterized protein LOC400499	protein-coding	15.4078	0.0999669	0.500277	0.0198364	0.479273
ENSG00000262074	NA	NA	NA	218.117	0.0981809	0.461426	0.0206904	0.479273
ENSG00000108622	ICAM2	intercellular adhesion molecule 2	protein-coding	205.087	0.0561833	0.264418	0.0206348	0.479273
ENSG00000101474	APMAP	adipocyte plasma membrane associated protein	protein-coding	943.554	-0.0445598	0.214061	0.0197881	0.479273
ENSG00000100030	MAPK1	mitogen-activated protein kinase 1	protein-coding	1181.6	-0.0300605	0.152583	0.0202528	0.479273
ENSG00000179750	APOBEC3B	apolipoprotein B mRNA editing enzyme catalytic subunit 3B	protein-coding	39.6219	-0.0815706	0.481311	0.0205398	0.479273
ENSG00000102172	SMS	spermine synthase	protein-coding	1698.73	0.0771856	0.34858	0.0201712	0.479273
ENSG00000114374	USP9Y	ubiquitin specific peptidase 9 Y-linked	protein-coding	114.237	0.0557632	0.261482	0.0202959	0.479273
ENSG00000114374	TTTY15	testis-specific transcript, Y-linked 15	ncRNA	114.237	0.0557632	0.261482	0.0202959	0.479273
ENSG00000071054	MAP4K4	mitogen-activated protein kinase kinase kinase kinase 4	protein-coding	1210.53	0.0749525	0.342937	0.0208521	0.48035
ENSG00000271204	NA	NA	NA	177.942	0.0744288	0.340491	0.0208117	0.48035
ENSG00000166866	MYO1A	myosin IA	protein-coding	14.9298	0.0613421	0.28651	0.0208952	0.48035
ENSG00000239697	TNFSF12	TNF superfamily member 12	protein-coding	230.89	-0.0878869	0.401604	0.020893	0.48035
ENSG00000255920	CCND2-AS1	CCND2 antisense RNA 1	ncRNA	43.8834	0.0586559	0.275624	0.0209296	0.48045
ENSG00000259250	NA	NA	NA	25.0546	-0.0613856	0.287325	0.0210547	0.48263
ENSG00000233559	NA	NA	NA	173.331	0.0720887	0.332292	0.0211419	0.483936
ENSG00000019169	MARCO	macrophage receptor with collagenous structure	protein-coding	604.141	-0.0957038	0.454481	0.0213698	0.484653
ENSG00000276180	H4C9	H4 clustered histone 9	protein-coding	216.933	-0.049439	0.239098	0.0213804	0.484653
ENSG00000230062	ANKRD66	ankyrin repeat domain 66	protein-coding	14.0765	0.0945246	0.444175	0.0213309	0.484653
ENSG00000228113	NA	NA	NA	242.999	0.0860795	0.39724	0.0214459	0.484653
ENSG00000136830	NIBAN2	niban apoptosis regulator 2	protein-coding	525.051	-0.0273546	0.142046	0.0212881	0.484653
ENSG00000107742	SPOCK2	SPARC (osteonectin), cwcv and kazal like domains proteoglycan 2	protein-coding	16.8664	0.0972145	0.469458	0.0212377	0.484653
ENSG00000278969	NA	NA	NA	66.1615	0.0878218	0.405829	0.021422	0.484653
ENSG00000122035	RASL11A	RAS like family 11 member A	protein-coding	13.3789	0.0968851	0.470819	0.021356	0.484653
ENSG00000141858	SAMD1	sterile alpha motif domain containing 1	protein-coding	259.898	0.0460303	0.225006	0.0214448	0.484653
ENSG00000273176	NA	NA	NA	26.9754	0.0907862	0.422404	0.0214791	0.484719
ENSG00000210151	MIR12136	microRNA 12136	ncRNA	724.34	0.0590094	0.27927	0.0215101	0.484735
ENSG00000153310	CYRIB	CYFIP related Rac1 interactor B	protein-coding	1829.02	-0.0269668	0.140738	0.0215737	0.48525
ENSG00000149925	ALDOA	aldolase, fructose-bisphosphate A	protein-coding	508.301	-0.0376188	0.189355	0.0215936	0.48525
ENSG00000114978	MOB1A	MOB kinase activator 1A	protein-coding	1932.57	-0.0257556	0.135088	0.0216936	0.485489
ENSG00000279591	NA	NA	NA	17.115	0.0660904	0.309708	0.0217256	0.485489
ENSG00000101347	SAMHD1	SAM and HD domain containing deoxynucleoside triphosphate triphosphohydrolase 1	protein-coding	2056.75	-0.0661099	0.30979	0.0217255	0.485489
ENSG00000196664	TLR7	toll like receptor 7	protein-coding	23.9232	0.0636303	0.299105	0.021661	0.485489
ENSG00000131042	LILRB2	leukocyte immunoglobulin like receptor B2	protein-coding	4696.26	-0.0375477	0.189465	0.0217702	0.485807
ENSG00000106333	PCOLCE	procollagen C-endopeptidase enhancer	protein-coding	27.4648	0.0607175	0.287524	0.0218096	0.486007
ENSG00000228695	CES1P1	carboxylesterase 1 pseudogene 1	pseudo	103.393	0.0860205	0.400547	0.0218856	0.486347
ENSG00000228695	LOC107987423	liver carboxylesterase 1-like	protein-coding	103.393	0.0860205	0.400547	0.0218856	0.486347
ENSG00000198832	SELENOM	selenoprotein M	protein-coding	260.564	0.0591893	0.281368	0.0218697	0.486347
ENSG00000183605	SFXN4	sideroflexin 4	protein-coding	96.4432	-0.0521686	0.252412	0.0219839	0.487853
ENSG00000226526	NA	NA	NA	17.6394	-0.0699796	0.327749	0.0220476	0.488123
ENSG00000259357	NA	NA	NA	399.703	-0.0324481	0.167419	0.0221036	0.488123
ENSG00000081189	MEF2C	myocyte enhancer factor 2C	protein-coding	263.495	0.056928	0.27281	0.0221181	0.488123
ENSG00000167815	PRDX2	peroxiredoxin 2	protein-coding	314.683	0.059643	0.284131	0.0220994	0.488123
ENSG00000012983	MAP4K5	mitogen-activated protein kinase kinase kinase kinase 5	protein-coding	192.39	0.0299471	0.155988	0.0221579	0.488328
ENSG00000134955	SLC37A2	solute carrier family 37 member 2	protein-coding	583.319	-0.0732024	0.342767	0.0222398	0.489458
ENSG00000141540	TTYH2	tweety family member 2	protein-coding	91.6431	0.0589673	0.282268	0.0223621	0.491475
ENSG00000198771	RCSD1	RCSD domain containing 1	protein-coding	1419.75	0.0656579	0.310849	0.0224111	0.491876
ENSG00000123908	AGO2	argonaute RISC catalytic component 2	protein-coding	429.269	0.0708838	0.33371	0.0224653	0.492391
ENSG00000119866	BCL11A	BAF chromatin remodeling complex subunit BCL11A	protein-coding	208.705	0.0516781	0.252095	0.0225343	0.493226
ENSG00000255874	PRECSIT	p53 regulated carcinoma associated Stat3 activating long intergenic non-protein coding transcript	ncRNA	54.1561	0.0930274	0.464482	0.0225756	0.493456
ENSG00000100985	MMP9	matrix metallopeptidase 9	protein-coding	32290.5	-0.0910109	0.439582	0.0226753	0.494958
ENSG00000010803	SCMH1	Scm polycomb group protein homolog 1	protein-coding	45.9146	0.0381991	0.195035	0.0229189	0.497158
ENSG00000143061	IGSF3	immunoglobulin superfamily member 3	protein-coding	24.8504	0.0781834	0.370786	0.0231409	0.497158
ENSG00000174705	SH3PXD2B	SH3 and PX domains 2B	protein-coding	275.219	-0.0743796	0.352127	0.0230003	0.497158
ENSG00000010704	HFE	homeostatic iron regulator	protein-coding	60.7468	-0.0514184	0.252546	0.0230334	0.497158
ENSG00000111911	HINT3	histidine triad nucleotide binding protein 3	protein-coding	144.337	-0.0323816	0.168727	0.0228815	0.497158
ENSG00000253372	NA	NA	NA	33.8733	0.0761345	0.360342	0.0230189	0.497158
ENSG00000272418	NA	NA	NA	21.418	-0.0612077	0.294608	0.0231076	0.497158
ENSG00000266970	SOCS3-DT	SOCS3 divergent transcript	ncRNA	36.1786	0.0823657	0.391726	0.0231489	0.497158
ENSG00000168995	SIGLEC7	sialic acid binding Ig like lectin 7	protein-coding	740.116	-0.0587561	0.283988	0.0230765	0.497158
ENSG00000277496	NA	NA	NA	25.4429	0.0881456	0.423919	0.0230385	0.497158
ENSG00000100014	SPECC1L	sperm antigen with calponin homology and coiled-coil domains 1 like	protein-coding	110.715	0.0691594	0.329186	0.0231047	0.497158
ENSG00000012211	PRICKLE3	prickle planar cell polarity protein 3	protein-coding	633.175	-0.0329059	0.171571	0.0230934	0.497158
ENSG00000173821	RNF213	ring finger protein 213	protein-coding	2004.28	-0.0337178	0.175539	0.023214	0.497887
ENSG00000227014	NA	NA	NA	20.7326	0.0517913	0.254909	0.023282	0.498677
ENSG00000123643	SLC36A1	solute carrier family 36 member 1	protein-coding	403.243	-0.0539358	0.264579	0.0234337	0.500585
ENSG00000245869	NA	NA	NA	7.04736	-0.0865251	0.472684	0.0234236	0.500585
ENSG00000205622	NA	NA	NA	476.115	0.0718328	0.342956	0.0234677	0.500644
ENSG00000172819	RARG	retinoic acid receptor gamma	protein-coding	106.632	0.0492053	0.244629	0.0235593	0.50193
ENSG00000115590	IL1R2	interleukin 1 receptor type 2	protein-coding	160.752	-0.088544	0.435342	0.0236331	0.502833
ENSG00000167702	KIFC2	kinesin family member C2	protein-coding	154.128	0.052783	0.260471	0.0236999	0.502916
ENSG00000101940	WDR13	WD repeat domain 13	protein-coding	487.416	-0.0316667	0.167047	0.0236961	0.502916
ENSG00000115226	FNDC4	fibronectin type III domain containing 4	protein-coding	16.1148	0.088226	0.43672	0.0238649	0.505078
ENSG00000287553	NA	NA	NA	78.1809	0.0595438	0.290186	0.0238458	0.505078
ENSG00000171700	RGS19	regulator of G protein signaling 19	protein-coding	1024.59	-0.0371009	0.192362	0.0239062	0.505282
ENSG00000253368	TRNP1	TMF1 regulated nuclear protein 1	protein-coding	25.1242	0.0730165	0.352874	0.0243144	0.506024
ENSG00000231346	NA	NA	NA	10.5825	-0.0852368	0.419031	0.0242839	0.506024
ENSG00000207205	RNVU1-15	RNA, variant U1 small nuclear 15	snRNA	77.5451	0.0882806	0.453941	0.0242382	0.506024
ENSG00000181036	FCRL6	Fc receptor like 6	protein-coding	28.5306	-0.0875349	0.440642	0.0243636	0.506024
ENSG00000178623	GPR35	G protein-coupled receptor 35	protein-coding	621.671	-0.0401361	0.206387	0.0240993	0.506024
ENSG00000114107	CEP70	centrosomal protein 70	protein-coding	25.2215	0.0635959	0.309867	0.024336	0.506024
ENSG00000256043	CTSO	cathepsin O	protein-coding	157.916	-0.0556463	0.274073	0.0240783	0.506024
ENSG00000096060	FKBP5	FKBP prolyl isomerase 5	protein-coding	703.767	-0.0438795	0.223296	0.0242423	0.506024
ENSG00000270673	YTHDF3-DT	YTHDF3 divergent transcript	ncRNA	35.2819	0.0432002	0.220657	0.024384	0.506024
ENSG00000188211	NCR3LG1	natural killer cell cytotoxicity receptor 3 ligand 1	protein-coding	113.31	0.0847028	0.416384	0.0243738	0.506024
ENSG00000140931	CMTM3	CKLF like MARVEL transmembrane domain containing 3	protein-coding	945.037	-0.0350403	0.183678	0.0242189	0.506024
ENSG00000175906	ARL4D	ADP ribosylation factor like GTPase 4D	protein-coding	36.1939	0.0610475	0.2986	0.0243396	0.506024
ENSG00000141524	TMC6	transmembrane channel like 6	protein-coding	878.693	0.0536013	0.265235	0.024089	0.506024
ENSG00000215012	RTL10	retrotransposon Gag like 10	protein-coding	51.6241	-0.0463794	0.233709	0.0240364	0.506024
ENSG00000273319	NA	NA	NA	86.5905	0.0602962	0.295655	0.0244379	0.506484
ENSG00000123689	G0S2	G0/G1 switch 2	protein-coding	32773.8	0.0813536	0.396683	0.0244771	0.506492
ENSG00000070808	CAMK2A	calcium/calmodulin dependent protein kinase II alpha	protein-coding	13.377	0.0795531	0.462664	0.0245864	0.506492
ENSG00000288663	NA	NA	NA	7.73678	0.0726224	0.352361	0.0245708	0.506492
ENSG00000276231	PIK3R6	phosphoinositide-3-kinase regulatory subunit 6	protein-coding	133.882	-0.0482661	0.24342	0.0245709	0.506492
ENSG00000263934	NA	NA	NA	166.846	0.0679853	0.330791	0.0245965	0.506492
ENSG00000231770	NA	NA	NA	189.083	0.0521301	0.260504	0.0246301	0.506532
ENSG00000113068	PFDN1	prefoldin subunit 1	protein-coding	1274.84	-0.0237977	0.13057	0.0248016	0.5081
ENSG00000106080	FKBP14	FKBP prolyl isomerase 14	protein-coding	57.4474	0.0507247	0.254803	0.0247831	0.5081
ENSG00000224730	NA	NA	NA	81.9975	-0.0616861	0.303143	0.0247908	0.5081
ENSG00000162736	NCSTN	nicastrin	protein-coding	796.851	-0.0373823	0.195816	0.0249078	0.508128
ENSG00000244502	HDAC11-AS1	HDAC11 antisense RNA 1	ncRNA	7.40761	0.0806029	0.396061	0.02493	0.508128
ENSG00000247596	TWF2	twinfilin actin binding protein 2	protein-coding	1660.42	-0.0336714	0.1788	0.024927	0.508128
ENSG00000108309	RUNDC3A	RUN domain containing 3A	protein-coding	18.8909	0.0766398	0.373936	0.0248587	0.508128
ENSG00000138439	FAM117B	family with sequence similarity 117 member B	protein-coding	74.1433	0.0831089	0.412447	0.025002	0.508947
ENSG00000072694	FCGR2B	Fc fragment of IgG receptor IIb	protein-coding	500.469	-0.0851015	0.429103	0.0250657	0.509594
ENSG00000249379	LOC105375095	uncharacterized LOC105375095	ncRNA	23.2158	-0.0819953	0.406952	0.0251911	0.511495
ENSG00000261879	ZNF594-DT	ZNF594 divergent transcript	ncRNA	65.2776	-0.079231	0.390652	0.0252467	0.511974
ENSG00000205413	SAMD9	sterile alpha motif domain containing 9	protein-coding	354.522	-0.0419872	0.217498	0.0253068	0.512123
ENSG00000147536	GINS4	GINS complex subunit 4	protein-coding	47.4361	0.0512063	0.258491	0.0253181	0.512123
ENSG00000084073	ZMPSTE24	zinc metallopeptidase STE24	protein-coding	231.628	-0.0489061	0.248665	0.0254444	0.513381
ENSG00000285554	NA	NA	NA	31.0582	0.0619022	0.306602	0.0254419	0.513381
ENSG00000173614	NMNAT1	nicotinamide nucleotide adenylyltransferase 1	protein-coding	70.5301	-0.0467897	0.239623	0.025579	0.514385
ENSG00000233058	NA	NA	NA	344.539	0.0676863	0.333842	0.0255732	0.514385
ENSG00000155324	GRAMD2B	GRAM domain containing 2B	protein-coding	35.1511	0.0790679	0.392382	0.0255906	0.514385
ENSG00000196923	PDLIM7	PDZ and LIM domain 7	protein-coding	2130.55	-0.0273784	0.150271	0.0258122	0.517711
ENSG00000077150	NFKB2	nuclear factor kappa B subunit 2	protein-coding	2473.75	0.0608113	0.303075	0.0258209	0.517711
ENSG00000205436	EXOC3L4	exocyst complex component 3 like 4	protein-coding	8.19499	0.0834544	0.428605	0.0259241	0.517835
ENSG00000166068	SPRED1	sprouty related EVH1 domain containing 1	protein-coding	201.193	-0.0715782	0.354369	0.0259149	0.517835
ENSG00000267174	NA	NA	NA	54.4268	0.0808641	0.406553	0.0259089	0.517835
ENSG00000184588	PDE4B	phosphodiesterase 4B	protein-coding	1269.94	0.0656279	0.326311	0.0260663	0.519378
ENSG00000255441	NA	NA	NA	245.98	-0.0563305	0.283588	0.0260453	0.519378
ENSG00000156171	DRAM2	DNA damage regulated autophagy modulator 2	protein-coding	404.801	-0.0302763	0.165195	0.0262583	0.520165
ENSG00000247193	LOC439933	uncharacterized LOC439933	ncRNA	25.5236	0.0550464	0.27852	0.0262683	0.520165
ENSG00000230438	NA	NA	NA	395.3	0.0828161	0.42739	0.0262143	0.520165
ENSG00000257303	NA	NA	NA	658.825	0.0466024	0.24051	0.0262413	0.520165
ENSG00000160439	RDH13	retinol dehydrogenase 13	protein-coding	108.572	0.0487758	0.250075	0.0261701	0.520165
ENSG00000214654	B3GALT9	beta-1,3-galactosyltransferase 9	protein-coding	14.4505	0.0557088	0.281682	0.0263218	0.520579
ENSG00000134352	IL6ST	interleukin 6 cytokine family signal transducer	protein-coding	536.848	-0.0395084	0.208678	0.0263696	0.520591
ENSG00000250548	LINC01303	long intergenic non-protein coding RNA 1303	ncRNA	70.4933	0.0613566	0.30793	0.0264525	0.520591
ENSG00000102878	HSF4	heat shock transcription factor 4	protein-coding	20.1559	0.0678097	0.33833	0.0264245	0.520591
ENSG00000183570	PCBP3	poly(rC) binding protein 3	protein-coding	27.5836	0.057976	0.292347	0.0264348	0.520591
ENSG00000233791	LINC01136	long intergenic non-protein coding RNA 1136	ncRNA	50.345	0.0553284	0.28082	0.026591	0.522033
ENSG00000127954	STEAP4	STEAP4 metalloreductase	protein-coding	646.749	0.0758557	0.381108	0.0265902	0.522033
ENSG00000169902	TPST1	tyrosylprotein sulfotransferase 1	protein-coding	193.136	-0.0779563	0.394363	0.0266709	0.522958
ENSG00000162897	FCAMR	Fc fragment of IgA and IgM receptor	protein-coding	25.3739	0.0654541	0.433364	0.0267836	0.524526
ENSG00000186469	GNG2	G protein subunit gamma 2	protein-coding	794.504	0.0597874	0.302679	0.0270062	0.528239
ENSG00000128283	CDC42EP1	CDC42 effector protein 1	protein-coding	187.842	-0.0766757	0.389338	0.0270459	0.528369
ENSG00000246705	H2AJ	H2A.J histone	protein-coding	994.803	0.0270931	0.151143	0.0272291	0.531299
ENSG00000251323	LINC02728	long intergenic non-protein coding RNA 2728	ncRNA	27.8488	0.0784281	0.40355	0.0273112	0.532252
ENSG00000274265	NA	NA	NA	115.979	0.0432368	0.228158	0.0274378	0.532772
ENSG00000233834	LOC100506098	uncharacterized LOC100506098	ncRNA	68.2105	0.0803188	0.423089	0.0274194	0.532772
ENSG00000087086	FTL	ferritin light chain	protein-coding	300782	-0.0249812	0.140676	0.0274092	0.532772
ENSG00000259007	NA	NA	NA	99.6873	0.0589007	0.300188	0.027472	0.53279
ENSG00000164889	SLC4A2	solute carrier family 4 member 2	protein-coding	650.41	-0.0285341	0.158872	0.0275662	0.533325
ENSG00000175489	LRRC25	leucine rich repeat containing 25	protein-coding	4309.66	-0.0273532	0.152961	0.0275545	0.533325
ENSG00000099203	TMED1	transmembrane p24 trafficking protein 1	protein-coding	482.533	-0.0199216	0.11387	0.0276841	0.534314
ENSG00000269072	LOC101928517	uncharacterized LOC101928517	ncRNA	238.496	-0.0559753	0.287261	0.0276807	0.534314
ENSG00000132357	CARD6	caspase recruitment domain family member 6	protein-coding	126.395	-0.0367725	0.198867	0.0277604	0.53514
ENSG00000176393	RNPEP	arginyl aminopeptidase	protein-coding	1138.91	-0.0297746	0.165607	0.027937	0.53532
ENSG00000235663	NA	NA	NA	10.3385	0.0714804	0.364365	0.0278348	0.53532
ENSG00000268584	NA	NA	NA	25.2305	0.0539081	0.278389	0.0279091	0.53532
ENSG00000149483	TMEM138	transmembrane protein 138	protein-coding	2632	-0.051747	0.268208	0.0278396	0.53532
ENSG00000198951	NAGA	alpha-N-acetylgalactosaminidase	protein-coding	999.894	-0.044594	0.235529	0.0279203	0.53532
ENSG00000198959	TGM2	transglutaminase 2	protein-coding	625.015	-0.0679319	0.346215	0.027973	0.535369
ENSG00000170899	GSTA4	glutathione S-transferase alpha 4	protein-coding	18.1069	0.0683466	0.348985	0.0280999	0.536251
ENSG00000148719	DNAJB12	DnaJ heat shock protein family (Hsp40) member B12	protein-coding	634.117	-0.027295	0.15359	0.0281451	0.536251
ENSG00000170456	DENND5B	DENN domain containing 5B	protein-coding	20.9082	0.0481817	0.252636	0.0281532	0.536251
ENSG00000151948	GLT1D1	glycosyltransferase 1 domain containing 1	protein-coding	313.672	-0.0488731	0.2557	0.0281058	0.536251
ENSG00000185305	ARL15	ADP ribosylation factor like GTPase 15	protein-coding	118.909	-0.0437939	0.232469	0.02819	0.536315
ENSG00000166228	PCBD1	pterin-4 alpha-carbinolamine dehydratase 1	protein-coding	218.472	-0.0400812	0.215591	0.0283613	0.538368
ENSG00000167680	SEMA6B	semaphorin 6B	protein-coding	1968.6	-0.0407449	0.218771	0.0283989	0.538368
ENSG00000101160	CTSZ	cathepsin Z	protein-coding	1069.42	-0.0215776	0.123986	0.0283741	0.538368
ENSG00000139926	FRMD6	FERM domain containing 6	protein-coding	13.0916	0.0694835	0.357458	0.0285701	0.540973
ENSG00000224985	NA	NA	NA	25.014	-0.0427525	0.228863	0.0287311	0.543071
ENSG00000237576	NA	NA	NA	20.1804	0.0703519	0.363458	0.0287828	0.543071
ENSG00000149257	SERPINH1	serpin family H member 1	protein-coding	56.8165	-0.05612	0.291454	0.0287821	0.543071
ENSG00000178567	EPM2AIP1	EPM2A interacting protein 1	protein-coding	278.159	0.0286505	0.16154	0.0288768	0.543927
ENSG00000142039	CCDC97	coiled-coil domain containing 97	protein-coding	358.245	-0.0268657	0.152557	0.0288961	0.543927
ENSG00000203668	CHML	CHM like Rab escort protein	protein-coding	91.0727	0.0376079	0.205637	0.0292013	0.545031
ENSG00000203668	OPN3	opsin 3	protein-coding	91.0727	0.0376079	0.205637	0.0292013	0.545031
ENSG00000172965	MIR4435-2HG	MIR4435-2 host gene	ncRNA	236.019	0.0481247	0.255137	0.0292316	0.545031
ENSG00000113448	PDE4D	phosphodiesterase 4D	protein-coding	166.907	0.0630777	0.326854	0.0292015	0.545031
ENSG00000250687	NA	NA	NA	22.2529	-0.0706839	0.367818	0.0292018	0.545031
ENSG00000260997	NA	NA	NA	150.624	0.0667273	0.345954	0.0292456	0.545031
ENSG00000258227	CLEC5A	C-type lectin domain containing 5A	protein-coding	3477.16	-0.0704162	0.365385	0.0290545	0.545031
ENSG00000254429	NA	NA	NA	58.5771	-0.0276378	0.156846	0.0291395	0.545031
ENSG00000067369	TP53BP1	tumor protein p53 binding protein 1	protein-coding	220.557	0.0270319	0.153727	0.0291126	0.545031
ENSG00000280429	NA	NA	NA	12.2256	0.073719	0.387561	0.0292613	0.545031
ENSG00000171169	NAIF1	nuclear apoptosis inducing factor 1	protein-coding	65.1781	-0.0289569	0.163916	0.0294152	0.54726
ENSG00000108556	CHRNE	cholinergic receptor nicotinic epsilon subunit	protein-coding	208.358	0.0391432	0.213481	0.0294815	0.547857
ENSG00000185896	LAMP1	lysosomal associated membrane protein 1	protein-coding	518.78	-0.0226091	0.131151	0.0295389	0.548223
ENSG00000161618	ALDH16A1	aldehyde dehydrogenase 16 family member A1	protein-coding	298.232	-0.0407146	0.221104	0.0295698	0.548223
ENSG00000163346	PBXIP1	PBX homeobox interacting protein 1	protein-coding	475.24	0.0470524	0.251583	0.0298277	0.548757
ENSG00000162910	MRPL55	mitochondrial ribosomal protein L55	protein-coding	772.642	0.0244866	0.141582	0.0298396	0.548757
ENSG00000001617	SEMA3F	semaphorin 3F	protein-coding	19.4285	0.0740874	0.394486	0.0297208	0.548757
ENSG00000107521	HPS1	HPS1 biogenesis of lysosomal organelles complex 3 subunit 1	protein-coding	1928.51	-0.0173188	0.101381	0.0298935	0.548757
ENSG00000259006	NA	NA	NA	12.7323	0.076205	0.421398	0.0296372	0.548757
ENSG00000286190	LOC728392	uncharacterized LOC728392	protein-coding	42.4003	0.0429305	0.232121	0.029824	0.548757
ENSG00000184060	ADAP2	ArfGAP with dual PH domains 2	protein-coding	1325.66	-0.0435514	0.23508	0.0298356	0.548757
ENSG00000130589	HELZ2	helicase with zinc finger 2	protein-coding	239.951	-0.0348985	0.193958	0.0299072	0.548757
ENSG00000230797	YY2	YY2 transcription factor	protein-coding	10.0866	0.0685459	0.358302	0.0297107	0.548757
ENSG00000078124	ACER3	alkaline ceramidase 3	protein-coding	350.361	-0.0258497	0.148933	0.0299957	0.54975
ENSG00000148671	ADIRF	adipogenesis regulatory factor	protein-coding	17.0392	0.0641284	0.335812	0.0300559	0.54998
ENSG00000228923	NA	NA	NA	9.20821	0.0725739	0.431592	0.030077	0.54998
ENSG00000143222	UFC1	ubiquitin-fold modifier conjugating enzyme 1	protein-coding	554.008	-0.0276304	0.158456	0.0302415	0.551098
ENSG00000116852	KIF21B	kinesin family member 21B	protein-coding	156.545	0.0400339	0.219591	0.0304093	0.551098
ENSG00000166928	MS4A14	membrane spanning 4-domains A14	protein-coding	151.249	-0.051419	0.273791	0.0303891	0.551098
ENSG00000006534	ALDH3B1	aldehyde dehydrogenase 3 family member B1	protein-coding	752.176	-0.0473181	0.254138	0.0303573	0.551098
ENSG00000137752	CASP1	caspase 1	protein-coding	1441.33	0.0282426	0.161569	0.0302384	0.551098
ENSG00000269927	NA	NA	NA	15.183	0.0729416	0.390743	0.030282	0.551098
ENSG00000279382	NA	NA	NA	15.0476	-0.0538615	0.285631	0.0304137	0.551098
ENSG00000074695	LMAN1	lectin, mannose binding 1	protein-coding	332.991	0.0413076	0.225378	0.0302691	0.551098
ENSG00000228288	PCAT6	prostate cancer associated transcript 6	ncRNA	9.57079	0.0709132	0.378041	0.0305483	0.551708
ENSG00000170266	GLB1	galactosidase beta 1	protein-coding	382.283	-0.0331767	0.186587	0.0304969	0.551708
ENSG00000138835	RGS3	regulator of G protein signaling 3	protein-coding	71.5348	-0.0648255	0.341869	0.0305853	0.551708
ENSG00000230149	NA	NA	NA	94.341	-0.042462	0.231496	0.0305605	0.551708
ENSG00000136111	TBC1D4	TBC1 domain family member 4	protein-coding	49.5504	-0.0403454	0.221527	0.0306299	0.551891
ENSG00000065833	ME1	malic enzyme 1	protein-coding	76.318	-0.0629708	0.332438	0.03071	0.55271
ENSG00000104687	GSR	glutathione-disulfide reductase	protein-coding	1030.43	-0.0360212	0.200916	0.0307495	0.552799
ENSG00000172594	SMPDL3A	sphingomyelin phosphodiesterase acid like 3A	protein-coding	348.316	-0.0276299	0.159263	0.0307945	0.552988
ENSG00000144118	RALB	RAS like proto-oncogene B	protein-coding	855.547	-0.0193247	0.114507	0.0309156	0.554541
ENSG00000170458	CD14	CD14 molecule	protein-coding	31167.1	-0.043511	0.237965	0.0312304	0.555039
ENSG00000204228	HSD17B8	hydroxysteroid 17-beta dehydrogenase 8	protein-coding	91.7266	0.0442527	0.241579	0.0312533	0.555039
ENSG00000104312	RIPK2	receptor interacting serine/threonine kinase 2	protein-coding	2366.72	0.0611465	0.324219	0.0310575	0.555039
ENSG00000271780	NA	NA	NA	70.4468	0.0491306	0.26502	0.0312378	0.555039
ENSG00000261207	NA	NA	NA	22.673	0.0394868	0.218586	0.0312258	0.555039
ENSG00000274736	CCL23	C-C motif chemokine ligand 23	protein-coding	38.7782	-0.0681523	0.363679	0.0310999	0.555039
ENSG00000178127	NDUFV2	NADH:ubiquinone oxidoreductase core subunit V2	protein-coding	81.4385	0.0548414	0.292331	0.0310536	0.555039
ENSG00000105697	HAMP	hepcidin antimicrobial peptide	protein-coding	24.2042	-0.0725885	0.398628	0.0312556	0.555039
ENSG00000105374	NKG7	natural killer cell granule protein 7	protein-coding	151.12	-0.0500249	0.269305	0.0312223	0.555039
ENSG00000272677	HNRNPD-DT	HNRNPD divergent transcript	ncRNA	73.1759	0.0282324	0.163513	0.0315942	0.556156
ENSG00000151014	NOCT	nocturnin	protein-coding	110.317	0.0563023	0.301375	0.0316214	0.556156
ENSG00000120437	ACAT2	acetyl-CoA acetyltransferase 2	protein-coding	305.061	0.0190118	0.113559	0.0316645	0.556156
ENSG00000151474	FRMD4A	FERM domain containing 4A	protein-coding	54.8988	-0.0410034	0.226495	0.031519	0.556156
ENSG00000236287	ZBED5	zinc finger BED-type containing 5	protein-coding	261.817	-0.0228442	0.135006	0.0315309	0.556156
ENSG00000257727	CNPY2	canopy FGF signaling regulator 2	protein-coding	118.693	0.0444529	0.242932	0.0314284	0.556156
ENSG00000034152	MAP2K3	mitogen-activated protein kinase kinase 3	protein-coding	3761.49	0.053451	0.287381	0.0317009	0.556156
ENSG00000267432	NA	NA	NA	7.97609	0.0709583	0.385812	0.0314763	0.556156
ENSG00000072071	ADGRL1	adhesion G protein-coupled receptor L1	protein-coding	88.0821	0.0258122	0.151097	0.0316977	0.556156
ENSG00000180509	KCNE1	potassium voltage-gated channel subfamily E regulatory subunit 1	protein-coding	41.14	0.0589242	0.314804	0.0316382	0.556156
ENSG00000180964	TCEAL8	transcription elongation factor A like 8	protein-coding	364.126	0.0424256	0.233391	0.031534	0.556156
ENSG00000169429	CXCL8	C-X-C motif chemokine ligand 8	protein-coding	153849	0.0654239	0.351547	0.0319186	0.558751
ENSG00000257524	ST6GALNAC6	ST6 N-acetylgalactosaminide alpha-2,6-sialyltransferase 6	protein-coding	9.53222	0.0559675	0.300543	0.031892	0.558751
ENSG00000225931	NA	NA	NA	12.763	0.0694421	0.380834	0.0323109	0.558891
ENSG00000162511	LAPTM5	lysosomal protein transmembrane 5	protein-coding	11486.8	-0.0346361	0.196576	0.0321501	0.558891
ENSG00000196975	ANXA4	annexin A4	protein-coding	478.764	-0.0419322	0.23255	0.0322788	0.558891
ENSG00000177853	ZNF518A	zinc finger protein 518A	protein-coding	184.19	-0.0257361	0.151519	0.0323096	0.558891
ENSG00000109861	CTSC	cathepsin C	protein-coding	1946.68	-0.0410001	0.227749	0.0321485	0.558891
ENSG00000129219	PLD2	phospholipase D2	protein-coding	483.169	-0.0153077	0.0911198	0.0320981	0.558891
ENSG00000132514	CLEC10A	C-type lectin domain containing 10A	protein-coding	422.544	-0.0686837	0.373411	0.0320861	0.558891
ENSG00000265784	NA	NA	NA	243.292	-0.0174946	0.105128	0.0322343	0.558891
ENSG00000108883	EFTUD2	elongation factor Tu GTP binding domain containing 2	protein-coding	963.187	-0.0238565	0.141457	0.0322889	0.558891
ENSG00000102003	SYP	synaptophysin	protein-coding	67.6232	0.0587536	0.315061	0.031963	0.558891
ENSG00000131724	IL13RA1	interleukin 13 receptor subunit alpha 1	protein-coding	1146.26	-0.0206577	0.123744	0.0322653	0.558891
ENSG00000160213	CSTB	cystatin B	protein-coding	4508.99	-0.0361903	0.204666	0.0323896	0.559648
ENSG00000148848	ADAM12	ADAM metallopeptidase domain 12	protein-coding	7.23071	-0.0686395	0.377264	0.0326524	0.56358
ENSG00000099956	SMARCB1	SWI/SNF related, matrix associated, actin dependent regulator of chromatin, subfamily b, member 1	protein-coding	375.472	-0.0278817	0.16328	0.0327021	0.563829
ENSG00000182568	SATB1	SATB homeobox 1	protein-coding	306.338	0.0252497	0.149676	0.0328701	0.566116
ENSG00000109184	DCUN1D4	defective in cullin neddylation 1 domain containing 4	protein-coding	109.676	0.0276527	0.162599	0.0330685	0.568595
ENSG00000187796	CARD9	caspase recruitment domain family member 9	protein-coding	872.432	-0.0518294	0.283178	0.0330851	0.568595
ENSG00000188015	S100A3	S100 calcium binding protein A3	protein-coding	8.10332	0.0680737	0.377489	0.0332438	0.569477
ENSG00000258663	NA	NA	NA	9.47274	0.067021	0.416663	0.033209	0.569477
ENSG00000230330	NA	NA	NA	28.7901	-0.0352994	0.201778	0.0332788	0.569477
ENSG00000197380	DACT3	dishevelled binding antagonist of beta catenin 3	protein-coding	50.3929	0.0555868	0.302776	0.033225	0.569477
ENSG00000280649	NA	NA	NA	24.5926	0.0350303	0.202447	0.0344944	0.570643
ENSG00000256029	NA	NA	NA	422.532	-0.0623923	0.410101	0.0343299	0.570643
ENSG00000162729	IGSF8	immunoglobulin superfamily member 8	protein-coding	347.977	0.043104	0.243327	0.034711	0.570643
ENSG00000162746	FCRLB	Fc receptor like B	protein-coding	64.0845	-0.0672257	0.375029	0.0337993	0.570643
ENSG00000235848	NA	NA	NA	15.2004	-0.0551895	0.305801	0.034868	0.570643
ENSG00000174501	ANKRD36C	ankyrin repeat domain 36C	protein-coding	240.601	0.0486319	0.268333	0.0335422	0.570643
ENSG00000272667	NA	NA	NA	57.0007	-0.0255988	0.15287	0.0339028	0.570643
ENSG00000187231	SESTD1	SEC14 and spectrin domain containing 1	protein-coding	344.979	0.0346593	0.199613	0.0339045	0.570643
ENSG00000079308	TNS1	tensin 1	protein-coding	157.103	-0.0593342	0.329085	0.0349324	0.570643
ENSG00000280739	EIF1B-AS1	EIF1B antisense RNA 1	ncRNA	47.8316	0.054705	0.300027	0.033824	0.570643
ENSG00000158186	MRAS	muscle RAS oncogene homolog	protein-coding	295.532	-0.0355315	0.204668	0.0343094	0.570643
ENSG00000138646	HERC5	HECT and RLD domain containing E3 ubiquitin protein ligase 5	protein-coding	367.614	-0.045388	0.255353	0.0349664	0.570643
ENSG00000071205	ARHGAP10	Rho GTPase activating protein 10	protein-coding	371.497	-0.0439099	0.246763	0.0344242	0.570643
ENSG00000248323	LUCAT1	lung cancer associated transcript 1	ncRNA	2295.85	0.0448859	0.250498	0.033898	0.570643
ENSG00000120708	TGFBI	transforming growth factor beta induced	protein-coding	3303.29	-0.0543724	0.298914	0.0340316	0.570643
ENSG00000204758	LOC100268168	uncharacterized LOC100268168	ncRNA	7.31946	0.0674573	0.379742	0.0341105	0.570643
ENSG00000137309	HMGA1	high mobility group AT-hook 1	protein-coding	1088.62	-0.0379606	0.215822	0.0337366	0.570643
ENSG00000272918	NA	NA	NA	18.4297	0.0450052	0.252272	0.034438	0.570643
ENSG00000105976	MET	MET proto-oncogene, receptor tyrosine kinase	protein-coding	326.071	0.063144	0.352598	0.0349466	0.570643
ENSG00000168615	ADAM9	ADAM metallopeptidase domain 9	protein-coding	610.536	-0.0238636	0.143839	0.0341756	0.570643
ENSG00000137073	UBAP2	ubiquitin associated protein 2	protein-coding	150.445	0.0289598	0.169921	0.0334543	0.570643
ENSG00000166224	SGPL1	sphingosine-1-phosphate lyase 1	protein-coding	463.461	-0.0321303	0.187671	0.0344583	0.570643
ENSG00000179331	RAB39A	RAB39A, member RAS oncogene family	protein-coding	39.526	-0.0513471	0.281784	0.0334686	0.570643
ENSG00000171840	NINJ2	ninjurin 2	protein-coding	114.018	-0.0371756	0.212783	0.0342312	0.570643
ENSG00000151062	CACNA2D4	calcium voltage-gated channel auxiliary subunit alpha2delta 4	protein-coding	293.151	-0.0243406	0.147335	0.0349138	0.570643
ENSG00000118971	CCND2	cyclin D2	protein-coding	141.201	0.0334556	0.195245	0.0349875	0.570643
ENSG00000129465	RIPK3	receptor interacting serine/threonine kinase 3	protein-coding	185.463	-0.036024	0.207655	0.0346134	0.570643
ENSG00000258667	HIF1A-AS3	HIF1A antisense RNA 3	ncRNA	80.5082	0.0385228	0.220181	0.0345997	0.570643
ENSG00000140497	SCAMP2	secretory carrier membrane protein 2	protein-coding	1756.7	-0.0230226	0.139654	0.0345418	0.570643
ENSG00000184602	SNN	stannin	protein-coding	991.892	0.0449576	0.25259	0.0346937	0.570643
ENSG00000205730	ITPRIPL2	ITPRIP like 2	protein-coding	364.997	-0.0305871	0.179283	0.0341333	0.570643
ENSG00000103544	VPS35L	VPS35 endosomal protein sorting factor like	protein-coding	263.493	-0.0222044	0.13561	0.0349854	0.570643
ENSG00000140968	IRF8	interferon regulatory factor 8	protein-coding	1595.19	0.0463213	0.258758	0.0343872	0.570643
ENSG00000108641	B9D1	B9 domain containing 1	protein-coding	16.6692	0.052723	0.291013	0.0342662	0.570643
ENSG00000279602	NA	NA	NA	182.971	0.066677	0.374058	0.0342471	0.570643
ENSG00000141664	ZCCHC2	zinc finger CCHC-type containing 2	protein-coding	155.188	-0.025809	0.154915	0.034626	0.570643
ENSG00000125733	TRIP10	thyroid hormone receptor interactor 10	protein-coding	762.919	0.0604514	0.332094	0.034056	0.570643
ENSG00000267062	NA	NA	NA	59.3112	0.0440176	0.248461	0.0349738	0.570643
ENSG00000118162	KPTN	kaptin, actin binding protein	protein-coding	68.4963	-0.0288322	0.171287	0.0349132	0.570643
ENSG00000225370	NA	NA	NA	10.4259	-0.0538987	0.296951	0.0342043	0.570643
ENSG00000273199	NA	NA	NA	12.7649	0.0638986	0.351421	0.0337592	0.570643
ENSG00000184470	TXNRD2	thioredoxin reductase 2	protein-coding	221.47	-0.0193616	0.117661	0.0334847	0.570643
ENSG00000100100	PIK3IP1	phosphoinositide-3-kinase interacting protein 1	protein-coding	132.74	0.0545975	0.301044	0.0343461	0.570643
ENSG00000047634	SCML1	Scm polycomb group protein like 1	protein-coding	253.655	0.0433535	0.243249	0.0340715	0.570643
ENSG00000086758	HUWE1	HECT, UBA and WWE domain containing E3 ubiquitin protein ligase 1	protein-coding	454.477	0.0417223	0.235905	0.0344571	0.570643
ENSG00000184083	FAM120C	family with sequence similarity 120C	protein-coding	25.5753	0.0311098	0.181228	0.0336371	0.570643
ENSG00000142920	AZIN2	antizyme inhibitor 2	protein-coding	15.8656	0.0602401	0.334903	0.0350566	0.571187
ENSG00000258086	NA	NA	NA	41.3034	-0.044838	0.252975	0.0351505	0.571553
ENSG00000264757	MIR3198-1	microRNA 3198-1	ncRNA	49.9007	0.0531649	0.29579	0.035133	0.571553
ENSG00000187164	SHTN1	shootin 1	protein-coding	409.179	-0.0242875	0.147514	0.035304	0.572884
ENSG00000166974	MAPRE2	microtubule associated protein RP/EB family member 2	protein-coding	500.271	0.0268057	0.161099	0.0352991	0.572884
ENSG00000188290	HES4	hes family bHLH transcription factor 4	protein-coding	358.315	0.0604968	0.339328	0.0357361	0.573598
ENSG00000083444	PLOD1	procollagen-lysine,2-oxoglutarate 5-dioxygenase 1	protein-coding	449.368	-0.0345747	0.202221	0.0357934	0.573598
ENSG00000169403	PTAFR	platelet activating factor receptor	protein-coding	4611.36	-0.0256614	0.155733	0.0359207	0.573598
ENSG00000127125	PPCS	phosphopantothenoylcysteine synthetase	protein-coding	648.45	-0.0220122	0.135232	0.0356094	0.573598
ENSG00000159374	M1AP	meiosis 1 associated protein	protein-coding	11.7195	-0.0604114	0.339221	0.0358344	0.573598
ENSG00000168890	TMEM150A	transmembrane protein 150A	protein-coding	210.818	-0.0364498	0.211479	0.0356105	0.573598
ENSG00000113916	BCL6	BCL6 transcription repressor	protein-coding	724.712	0.0511934	0.286569	0.0355555	0.573598
ENSG00000185112	FAM43A	family with sequence similarity 43 member A	protein-coding	187.576	0.0410181	0.234495	0.0355508	0.573598
ENSG00000153395	LPCAT1	lysophosphatidylcholine acyltransferase 1	protein-coding	828.171	0.0454683	0.257699	0.0358521	0.573598
ENSG00000092421	SEMA6A	semaphorin 6A	protein-coding	26.4791	-0.0339002	0.198552	0.0356537	0.573598
ENSG00000232295	NA	NA	NA	106.437	0.035937	0.208716	0.0355155	0.573598
ENSG00000253475	NA	NA	NA	10.4767	0.0541574	0.303439	0.0359216	0.573598
ENSG00000253320	NA	NA	NA	721.533	0.0598463	0.335717	0.0358318	0.573598
ENSG00000100938	GMPR2	guanosine monophosphate reductase 2	protein-coding	299.767	-0.0164734	0.102208	0.0355341	0.573598
ENSG00000184730	APOBR	apolipoprotein B receptor	protein-coding	752.325	-0.0193297	0.119843	0.035695	0.573598
ENSG00000138964	PARVG	parvin gamma	protein-coding	2746.48	-0.0254222	0.154119	0.03566	0.573598
ENSG00000100242	SUN2	Sad1 and UNC84 domain containing 2	protein-coding	2136.06	-0.0221939	0.136796	0.0360921	0.575747
ENSG00000054356	PTPRN	protein tyrosine phosphatase receptor type N	protein-coding	8.16906	0.0652488	0.400448	0.0361542	0.575834
ENSG00000130159	ECSIT	ECSIT signaling integrator	protein-coding	178.172	-0.0294389	0.176179	0.0361695	0.575834
ENSG00000260805	NA	NA	NA	89.7213	0.0482608	0.272944	0.0362261	0.57616
ENSG00000006652	IFRD1	interferon related developmental regulator 1	protein-coding	219.55	0.0404689	0.23318	0.0363318	0.577268
ENSG00000115073	ACTR1B	actin related protein 1B	protein-coding	163.396	0.0233269	0.143468	0.0363792	0.577447
ENSG00000172936	MYD88	MYD88 innate immune signal transduction adaptor	protein-coding	3310.26	-0.0297162	0.178062	0.0364828	0.578518
ENSG00000005238	FAM214B	family with sequence similarity 214 member B	protein-coding	627.012	-0.0186547	0.116775	0.0366349	0.57913
ENSG00000148481	MINDY3	MINDY lysine 48 deubiquitinase 3	protein-coding	185.954	0.041719	0.240293	0.0367152	0.57913
ENSG00000286264	LOC114841035	Uncharacterized protein LOC114841035	protein-coding	58.53	0.0336215	0.198641	0.0366463	0.57913
ENSG00000273015	NA	NA	NA	171.341	0.029428	0.17679	0.036665	0.57913
ENSG00000124466	LYPD3	LY6/PLAUR domain containing 3	protein-coding	178.405	0.0569302	0.321648	0.0367155	0.57913
ENSG00000157557	ETS2	ETS proto-oncogene 2, transcription factor	protein-coding	3603.35	0.046112	0.262962	0.0367385	0.57913
ENSG00000196872	CRACDL	CRACD like	protein-coding	35.4228	-0.0583333	0.330534	0.0368475	0.579705
ENSG00000196782	MAML3	mastermind like transcriptional coactivator 3	protein-coding	96.0862	0.0366234	0.214391	0.0368305	0.579705
ENSG00000166979	EVA1C	eva-1 homolog C	protein-coding	11.6015	0.0517665	0.293321	0.0369252	0.580357
ENSG00000055332	EIF2AK2	eukaryotic translation initiation factor 2 alpha kinase 2	protein-coding	657.442	-0.0375534	0.22006	0.0373612	0.582056
ENSG00000172986	GXYLT2	glucoside xylosyltransferase 2	protein-coding	22.9208	0.0472301	0.269858	0.0372083	0.582056
ENSG00000243313	RN7SL285P	RNA, 7SL, cytoplasmic 285, pseudogene	pseudo	10.7959	0.0505251	0.287226	0.0371538	0.582056
ENSG00000002726	AOC1	amine oxidase copper containing 1	protein-coding	33.4085	-0.0594256	0.338692	0.0371611	0.582056
ENSG00000134013	LOXL2	lysyl oxidase like 2	protein-coding	29.0055	-0.0509351	0.289817	0.0372977	0.582056
ENSG00000285448	NA	NA	NA	15.8914	0.0530646	0.301765	0.0373901	0.582056
ENSG00000205309	NT5M	5',3'-nucleotidase, mitochondrial	protein-coding	8.20434	0.0594461	0.339178	0.0372422	0.582056
ENSG00000168961	LGALS9	galectin 9	protein-coding	615.569	-0.0550311	0.312879	0.0373856	0.582056
ENSG00000079999	KEAP1	kelch like ECH associated protein 1	protein-coding	678.285	-0.0318144	0.189948	0.037121	0.582056
ENSG00000273192	NA	NA	NA	153.016	-0.0199348	0.125165	0.0373971	0.582056
ENSG00000197121	PGAP1	post-GPI attachment to proteins inositol deacylase 1	protein-coding	25.0075	0.0423063	0.24484	0.0375031	0.582573
ENSG00000110057	UNC93B1	unc-93 homolog B1, TLR signaling regulator	protein-coding	2670.94	-0.0367635	0.216164	0.0374706	0.582573
ENSG00000229891	LINC01315	long intergenic non-protein coding RNA 1315	ncRNA	19.7529	0.0569796	0.324968	0.0375593	0.582879
ENSG00000230113	NA	NA	NA	404.121	-0.0363193	0.214099	0.0376125	0.58314
ENSG00000259314	NA	NA	NA	27.1813	-0.0349867	0.207256	0.0376538	0.583214
ENSG00000184900	SUMO3	small ubiquitin like modifier 3	protein-coding	1035.2	-0.0235001	0.146198	0.037951	0.58725
ENSG00000105371	ICAM4	intercellular adhesion molecule 4 (Landsteiner-Wiener blood group)	protein-coding	64.548	0.0420693	0.244602	0.0380172	0.587706
ENSG00000182636	NDN	necdin, MAGE family member	protein-coding	31.4343	-0.0566291	0.324694	0.0380714	0.587976
ENSG00000270605	NA	NA	NA	13.28	0.0569658	0.328241	0.0384633	0.588002
ENSG00000160789	LMNA	lamin A/C	protein-coding	4989.16	-0.0272757	0.167717	0.0385745	0.588002
ENSG00000273080	NA	NA	NA	21.8646	0.038563	0.226724	0.0382091	0.588002
ENSG00000229647	MYOSLID	myocardin-induced smooth muscle lncRNA, inducer of differentiation	ncRNA	12.7309	0.0486605	0.280178	0.0383531	0.588002
ENSG00000114446	IFT57	intraflagellar transport 57	protein-coding	268.665	0.023112	0.144621	0.0385053	0.588002
ENSG00000198589	LRBA	LPS responsive beige-like anchor protein	protein-coding	69.6671	0.031563	0.19032	0.0383244	0.588002
ENSG00000153162	BMP6	bone morphogenetic protein 6	protein-coding	74.926	0.0489727	0.281528	0.0382139	0.588002
ENSG00000156535	CD109	CD109 molecule	protein-coding	91.1566	0.0301629	0.182996	0.0383963	0.588002
ENSG00000019102	VSIG2	V-set and immunoglobulin domain containing 2	protein-coding	8.77761	0.0621851	0.367564	0.0384377	0.588002
ENSG00000258928	LOC102723604	uncharacterized LOC102723604	ncRNA	43.0338	0.0589829	0.341587	0.0384762	0.588002
ENSG00000137831	UACA	uveal autoantigen with coiled-coil domains and ankyrin repeats	protein-coding	92.2621	0.0375919	0.222035	0.0384246	0.588002
ENSG00000169682	SPNS1	sphingolipid transporter 1 (putative)	protein-coding	49.9853	0.0345705	0.206437	0.0385365	0.588002
ENSG00000091640	SPAG7	sperm associated antigen 7	protein-coding	1323.68	-0.0195322	0.123731	0.0383478	0.588002
ENSG00000182676	PPP1R27	protein phosphatase 1 regulatory subunit 27	protein-coding	9.69728	0.0625999	0.374718	0.0385876	0.588002
ENSG00000106638	TBL2	transducin beta like 2	protein-coding	407.324	-0.0379078	0.224053	0.0386471	0.588348
ENSG00000215196	BASP1-AS1	BASP1 antisense RNA 1	ncRNA	35.3222	0.0597271	0.348172	0.0387277	0.589014
ENSG00000168679	SLC16A4	solute carrier family 16 member 4	protein-coding	7.087	-0.0514552	0.297564	0.0391025	0.590553
ENSG00000207108	NA	NA	NA	20.0192	0.055856	0.324561	0.0393623	0.590553
ENSG00000231507	NA	NA	NA	135.187	0.0484183	0.280623	0.039084	0.590553
ENSG00000163734	CXCL3	C-X-C motif chemokine ligand 3	protein-coding	19880.9	0.0556424	0.323052	0.0393166	0.590553
ENSG00000198517	MAFK	MAF bZIP transcription factor K	protein-coding	269.804	0.0369652	0.219795	0.0390566	0.590553
ENSG00000075223	SEMA3C	semaphorin 3C	protein-coding	63.7975	-0.0362897	0.216766	0.0393825	0.590553
ENSG00000279212	NA	NA	NA	20.1435	0.0602605	0.354834	0.0391558	0.590553
ENSG00000059915	PSD	pleckstrin and Sec7 domain containing	protein-coding	266.274	0.022575	0.14222	0.0391126	0.590553
ENSG00000244176	RPS2P37	ribosomal protein S2 pseudogene 37	pseudo	8.02906	0.0614425	0.390963	0.0390022	0.590553
ENSG00000127334	DYRK2	dual specificity tyrosine phosphorylation regulated kinase 2	protein-coding	172.612	-0.0415728	0.244381	0.039275	0.590553
ENSG00000140379	BCL2A1	BCL2 related protein A1	protein-coding	3818.01	0.0592088	0.347606	0.0393682	0.590553
ENSG00000131652	THOC6	THO complex 6	protein-coding	558.011	-0.0302295	0.184494	0.0392613	0.590553
ENSG00000262902	MTCO1P40	MT-CO1 pseudogene 40	pseudo	18.4306	0.0508489	0.294412	0.0392042	0.590553
ENSG00000175221	MED16	mediator complex subunit 16	protein-coding	385.198	-0.0202778	0.129128	0.0393411	0.590553
ENSG00000182621	PLCB1	phospholipase C beta 1	protein-coding	116.064	0.0444155	0.258623	0.0388711	0.590553
ENSG00000116761	CTH	cystathionine gamma-lyase	protein-coding	12.5903	0.0440908	0.258266	0.0395413	0.590825
ENSG00000198837	DENND4B	DENN domain containing 4B	protein-coding	825.739	-0.0173369	0.111456	0.0395513	0.590825
ENSG00000115738	ID2	inhibitor of DNA binding 2	protein-coding	8063.3	0.0348009	0.209365	0.039677	0.590825
ENSG00000201076	RNU4-51P	RNA, U4 small nuclear 51, pseudogene	pseudo	8.01772	0.0589892	0.347691	0.0397046	0.590825
ENSG00000165879	FRAT1	FRAT regulator of WNT signaling pathway 1	protein-coding	217.009	-0.0262941	0.163767	0.039769	0.590825
ENSG00000111642	CHD4	chromodomain helicase DNA binding protein 4	protein-coding	268.253	0.0252093	0.157737	0.0397477	0.590825
ENSG00000178695	KCTD12	potassium channel tetramerization domain containing 12	protein-coding	752.491	-0.0379335	0.225666	0.0395358	0.590825
ENSG00000103257	SLC7A5	solute carrier family 7 member 5	protein-coding	981.762	0.0553432	0.321713	0.039468	0.590825
ENSG00000161533	ACOX1	acyl-CoA oxidase 1	protein-coding	310.263	-0.0185256	0.11905	0.0398069	0.590825
ENSG00000182670	TTC3	tetratricopeptide repeat domain 3	protein-coding	915.046	0.0156397	0.100714	0.0397347	0.590825
ENSG00000182586	LINC00334	long intergenic non-protein coding RNA 334	ncRNA	35.1454	0.0373871	0.223216	0.0397995	0.590825
ENSG00000117461	PIK3R3	phosphoinositide-3-kinase regulatory subunit 3	protein-coding	7.33528	0.0528844	0.308714	0.0400873	0.593956
ENSG00000213145	CRIP1	cysteine rich protein 1	protein-coding	186.974	0.0392799	0.233717	0.040092	0.593956
ENSG00000244945	RUFY1-AS1	RUFY1 antisense RNA 1	ncRNA	55.6714	-0.0354968	0.213785	0.0401635	0.594465
ENSG00000164039	BDH2	3-hydroxybutyrate dehydrogenase 2	protein-coding	40.8346	0.041046	0.243474	0.0402999	0.595382
ENSG00000009950	MLXIPL	MLX interacting protein like	protein-coding	12.5539	-0.0519064	0.303465	0.0402758	0.595382
ENSG00000204253	NA	NA	NA	9.31936	0.0478142	0.280783	0.0405573	0.595577
ENSG00000086730	LAT2	linker for activation of T cells family member 2	protein-coding	2499.76	-0.0133637	0.0857345	0.0405737	0.595577
ENSG00000169398	PTK2	protein tyrosine kinase 2	protein-coding	47.7123	0.0317024	0.19409	0.0405415	0.595577
ENSG00000241058	NSUN6	NOP2/Sun RNA methyltransferase 6	protein-coding	143.645	0.0248621	0.156484	0.0403657	0.595577
ENSG00000174600	CMKLR1	chemerin chemokine-like receptor 1	protein-coding	220.045	-0.0592519	0.354042	0.0404098	0.595577
ENSG00000276791	NA	NA	NA	23.4831	0.0374887	0.224835	0.0404676	0.595577
ENSG00000105352	CEACAM4	CEA cell adhesion molecule 4	protein-coding	148.871	-0.0418776	0.248188	0.0404461	0.595577
ENSG00000230943	LINC02541	long intergenic non-protein coding RNA 2541	ncRNA	57.9539	0.0441285	0.260844	0.0407121	0.597062
ENSG00000134285	FKBP11	FKBP prolyl isomerase 11	protein-coding	48.3709	0.0295807	0.183116	0.0409151	0.599489
ENSG00000205364	MT1M	metallothionein 1M	protein-coding	432.024	-0.0547181	0.323197	0.0410189	0.60046
ENSG00000196511	TPK1	thiamin pyrophosphokinase 1	protein-coding	118.513	-0.0229839	0.146592	0.0410723	0.600692
ENSG00000143418	CERS2	ceramide synthase 2	protein-coding	777.868	-0.0175116	0.114032	0.0412085	0.601085
ENSG00000159674	SPON2	spondin 2	protein-coding	13.9771	0.055373	0.328458	0.0412567	0.601085
ENSG00000279584	NA	NA	NA	16.3204	0.04973	0.293244	0.0411935	0.601085
ENSG00000236709	DAPK1-IT1	DAPK1 intronic transcript 1	ncRNA	86.0872	-0.0404341	0.242029	0.0413246	0.601085
ENSG00000182796	TMEM198B	transmembrane protein 198B (pseudogene)	pseudo	156.844	0.0214047	0.137646	0.0412772	0.601085
ENSG00000258976	NA	NA	NA	7.28009	-0.0594264	0.363541	0.0413153	0.601085
ENSG00000153234	NR4A2	nuclear receptor subfamily 4 group A member 2	protein-coding	1067.88	0.0536367	0.317832	0.0414961	0.602803
ENSG00000275120	NA	NA	NA	37.5503	0.0253809	0.160654	0.041518	0.602803
ENSG00000197019	SERTAD1	SERTA domain containing 1	protein-coding	1585.34	-0.0195693	0.127011	0.0415641	0.602925
ENSG00000090104	RGS1	regulator of G protein signaling 1	protein-coding	795.342	0.0558747	0.333835	0.0417134	0.603448
ENSG00000171631	P2RY6	pyrimidinergic receptor P2Y6	protein-coding	1631.27	-0.0473773	0.280934	0.0416758	0.603448
ENSG00000273888	FRMD6-AS1	FRMD6 antisense RNA 1	ncRNA	30.1224	0.0369133	0.223693	0.0416855	0.603448
ENSG00000135749	PCNX2	pecanex 2	protein-coding	82.9951	0.0406574	0.244541	0.0420617	0.604118
ENSG00000234193	NA	NA	NA	10.7461	0.0570301	0.383095	0.0419528	0.604118
ENSG00000224660	SH3BP5-AS1	SH3BP5 antisense RNA 1	ncRNA	783.908	-0.0248421	0.158047	0.0419142	0.604118
ENSG00000279078	SND1-IT1	SND1 intronic transcript 1	ncRNA	68.9163	0.0381898	0.231078	0.0420049	0.604118
ENSG00000178719	GRINA	glutamate ionotropic receptor NMDA type subunit associated protein 1	protein-coding	726.072	-0.0174564	0.11433	0.0419502	0.604118
ENSG00000138166	DUSP5	dual specificity phosphatase 5	protein-coding	510.287	0.052591	0.312241	0.0418228	0.604118
ENSG00000181045	SLC26A11	solute carrier family 26 member 11	protein-coding	450.785	-0.0210193	0.136118	0.0420465	0.604118
ENSG00000010310	GIPR	gastric inhibitory polypeptide receptor	protein-coding	27.9579	0.0525839	0.312629	0.0419616	0.604118
ENSG00000117751	PPP1R8	protein phosphatase 1 regulatory subunit 8	protein-coding	137.778	-0.0145539	0.095511	0.0422408	0.60461
ENSG00000135905	DOCK10	dedicator of cytokinesis 10	protein-coding	593.678	-0.0190048	0.12419	0.0422358	0.60461
ENSG00000073792	IGF2BP2	insulin like growth factor 2 mRNA binding protein 2	protein-coding	175.692	0.0280841	0.176527	0.0422471	0.60461
ENSG00000196296	ATP2A1	ATPase sarcoplasmic/endoplasmic reticulum Ca2+ transporting 1	protein-coding	11.5414	0.0403887	0.243295	0.042184	0.60461
ENSG00000075884	ARHGAP15	Rho GTPase activating protein 15	protein-coding	271.266	0.0293984	0.183986	0.0424264	0.605627
ENSG00000111186	WNT5B	Wnt family member 5B	protein-coding	20.4287	-0.0520535	0.310843	0.0424681	0.605627
ENSG00000092330	TINF2	TERF1 interacting nuclear factor 2	protein-coding	610.466	-0.017875	0.117349	0.0424002	0.605627
ENSG00000279080	NA	NA	NA	7.22888	0.0509224	0.303798	0.0424696	0.605627
ENSG00000235151	NA	NA	NA	13.7725	0.0577039	0.354698	0.0426387	0.605981
ENSG00000260231	KDM7A-DT	KDM7A divergent transcript	ncRNA	290.756	0.0286444	0.180058	0.0426159	0.605981
ENSG00000023697	DERA	deoxyribose-phosphate aldolase	protein-coding	209.712	-0.0313633	0.195048	0.0426637	0.605981
ENSG00000111199	TRPV4	transient receptor potential cation channel subfamily V member 4	protein-coding	23.3012	-0.050196	0.299955	0.0426838	0.605981
ENSG00000259392	LOC107984761	microtubule-associated proteins 1A/1B light chain 3 beta 2-like	pseudo	9.7281	-0.0465172	0.278173	0.0426147	0.605981
ENSG00000145979	TBC1D7	TBC1 domain family member 7	protein-coding	475.022	0.0271321	0.171812	0.0427453	0.606316
ENSG00000145979	TBC1D7-LOC100130357	TBC1D7-LOC100130357 readthrough	protein-coding	475.022	0.0271321	0.171812	0.0427453	0.606316
ENSG00000010671	BTK	Bruton tyrosine kinase	protein-coding	360.11	-0.0202937	0.132575	0.0428805	0.607695
ENSG00000066136	NFYC	nuclear transcription factor Y subunit gamma	protein-coding	422.613	-0.0206393	0.134739	0.0429851	0.60833
ENSG00000264633	MIR4271	microRNA 4271	ncRNA	16.4219	0.0403605	0.24458	0.0430085	0.60833
ENSG00000265840	NA	NA	NA	8.87933	0.0534607	0.321968	0.0430393	0.60833
ENSG00000273002	ARHGEF2-AS2	ARHGEF2 antisense RNA 2	ncRNA	31.8246	0.0468628	0.282063	0.0434534	0.608568
ENSG00000158711	ELK4	ETS transcription factor ELK4	protein-coding	131.408	0.016139	0.107028	0.0433363	0.608568
ENSG00000168763	CNNM3	cyclin and CBS domain divalent metal cation transport mediator 3	protein-coding	89.4127	-0.022336	0.145045	0.0432913	0.608568
ENSG00000164330	EBF1	EBF transcription factor 1	protein-coding	37.9998	0.0567409	0.348372	0.0431631	0.608568
ENSG00000204590	GNL1	G protein nucleolar 1 (putative)	protein-coding	531.541	0.0291094	0.183618	0.043447	0.608568
ENSG00000287865	NA	NA	NA	9.23328	0.0555708	0.378306	0.0434714	0.608568
ENSG00000134780	DAGLA	diacylglycerol lipase alpha	protein-coding	124.417	-0.0392385	0.238922	0.043303	0.608568
ENSG00000279700	NA	NA	NA	61.8822	0.0345995	0.213419	0.0431959	0.608568
ENSG00000279660	NA	NA	NA	57.0818	-0.0345723	0.213153	0.0431137	0.608568
ENSG00000224383	PRR29	proline rich 29	protein-coding	172.556	0.0352133	0.217169	0.0434746	0.608568
ENSG00000204044	SLC12A5-AS1	SLC12A5 and MMP9 antisense RNA 1	ncRNA	10790.1	-0.0547273	0.33201	0.0432878	0.608568
ENSG00000215187	FAM166B	family with sequence similarity 166 member B	protein-coding	9.17854	0.0469229	0.282916	0.0436724	0.610443
ENSG00000070413	DGCR2	DiGeorge syndrome critical region gene 2	protein-coding	364.913	-0.0202847	0.13325	0.0436848	0.610443
ENSG00000228086	NA	NA	NA	11.4207	0.0432867	0.262979	0.0441455	0.610736
ENSG00000158163	DZIP1L	DAZ interacting zinc finger protein 1 like	protein-coding	30.1302	-0.0504192	0.305469	0.0441638	0.610736
ENSG00000287778	NA	NA	NA	20.6125	-0.0508093	0.307872	0.0441284	0.610736
ENSG00000180113	TDRD6	tudor domain containing 6	protein-coding	246.39	-0.0488371	0.29497	0.043929	0.610736
ENSG00000187189	TSPYL4	TSPY like 4	protein-coding	50.8287	0.022469	0.146582	0.0440821	0.610736
ENSG00000235872	NA	NA	NA	8.29354	-0.0487011	0.294145	0.04393	0.610736
ENSG00000092445	TYRO3	TYRO3 protein tyrosine kinase	protein-coding	12.574	0.0421009	0.25603	0.0440083	0.610736
ENSG00000157456	CCNB2	cyclin B2	protein-coding	13.5229	-0.0461596	0.27894	0.0438868	0.610736
ENSG00000168101	NUDT16L1	nudix hydrolase 16 like 1	protein-coding	475.672	-0.0183168	0.121612	0.0441609	0.610736
ENSG00000155666	KDM8	lysine demethylase 8	protein-coding	37.1135	-0.0353686	0.218861	0.044056	0.610736
ENSG00000099992	TBC1D10A	TBC1 domain family member 10A	protein-coding	314.175	0.023493	0.152612	0.0441468	0.610736
ENSG00000184205	TSPYL2	TSPY like 2	protein-coding	682.251	0.0297783	0.187933	0.0439546	0.610736
ENSG00000130479	MAP1S	microtubule associated protein 1S	protein-coding	806.972	-0.0179548	0.11941	0.0442392	0.611249
ENSG00000139428	MMAB	metabolism of cobalamin associated B	protein-coding	99.8883	-0.0365228	0.225842	0.0444814	0.613937
ENSG00000271984	NA	NA	NA	1478.68	0.0172865	0.115399	0.0445104	0.613937
ENSG00000101019	UQCC1	ubiquinol-cytochrome c reductase complex assembly factor 1	protein-coding	108.878	-0.0238365	0.155036	0.0445867	0.614184
ENSG00000100197	CYP2D6	cytochrome P450 family 2 subfamily D member 6	protein-coding	10.771	0.048023	0.291706	0.0446051	0.614184
ENSG00000100197	LOC107987478	cytochrome P450 2D6-like	protein-coding	10.771	0.048023	0.291706	0.0446051	0.614184
ENSG00000100197	LOC107987479	cytochrome P450 2D6	protein-coding	10.771	0.048023	0.291706	0.0446051	0.614184
ENSG00000273783	NA	NA	NA	16.2767	0.0369808	0.228623	0.0446466	0.614226
ENSG00000132122	SPATA6	spermatogenesis associated 6	protein-coding	73.6133	0.0303384	0.19198	0.0447277	0.614813
ENSG00000203872	C6orf163	chromosome 6 open reading frame 163	protein-coding	8.97865	0.038975	0.239964	0.0448174	0.615518
ENSG00000111331	OAS3	2'-5'-oligoadenylate synthetase 3	protein-coding	571.079	-0.0432496	0.264156	0.0448602	0.615577
ENSG00000155367	PPM1J	protein phosphatase, Mg2+/Mn2+ dependent 1J	protein-coding	16.4256	0.052356	0.321596	0.045115	0.618543
ENSG00000188818	ZDHHC11	zinc finger DHHC-type containing 11	protein-coding	7.94801	0.0543054	0.337236	0.0451679	0.618738
ENSG00000167604	NFKBID	NFKB inhibitor delta	protein-coding	1839.21	0.0330137	0.207454	0.045211	0.618798
ENSG00000100889	PCK2	phosphoenolpyruvate carboxykinase 2, mitochondrial	protein-coding	318.863	-0.0344088	0.215359	0.0453291	0.619356
ENSG00000168350	DEGS2	delta 4-desaturase, sphingolipid 2	protein-coding	53.4393	-0.049628	0.303617	0.0453087	0.619356
ENSG00000164168	TMEM184C	transmembrane protein 184C	protein-coding	156.912	-0.018341	0.122846	0.0454598	0.620082
ENSG00000120875	DUSP4	dual specificity phosphatase 4	protein-coding	324.885	0.0538252	0.33442	0.0454453	0.620082
ENSG00000269713	NBPF9	NBPF member 9	protein-coding	267.776	0.0353685	0.221673	0.0460195	0.621908
ENSG00000236790	LINC00299	long intergenic non-protein coding RNA 299	ncRNA	41.6087	0.0522161	0.323557	0.0459286	0.621908
ENSG00000270390	SFXN4P1	SFXN4 pseudogene 1	pseudo	13.4071	0.0483762	0.297326	0.0459588	0.621908
ENSG00000138443	ABI2	abl interactor 2	protein-coding	167.146	0.024147	0.158117	0.0458902	0.621908
ENSG00000168546	GFRA2	GDNF family receptor alpha 2	protein-coding	18.0199	-0.0547864	0.344785	0.045652	0.621908
ENSG00000072609	CHFR	checkpoint with forkhead and ring finger domains	protein-coding	584.489	-0.0125282	0.0836831	0.0458472	0.621908
ENSG00000141510	TP53	tumor protein p53	protein-coding	105.492	-0.0273328	0.176533	0.0459976	0.621908
ENSG00000089639	GMIP	GEM interacting protein	protein-coding	1088.2	-0.0192923	0.129229	0.0460212	0.621908
ENSG00000011422	PLAUR	plasminogen activator, urokinase receptor	protein-coding	25335.7	0.0462986	0.284156	0.0458471	0.621908
ENSG00000130724	CHMP2A	charged multivesicular body protein 2A	protein-coding	1843.96	-0.014638	0.0988603	0.0457948	0.621908
ENSG00000165195	PIGA	phosphatidylinositol glycan anchor biosynthesis class A	protein-coding	190.096	0.0300425	0.191471	0.0456812	0.621908
ENSG00000189423	NA	NA	NA	9.32289	0.0488631	0.301024	0.0461721	0.623411
ENSG00000189050	RNFT1	ring finger protein, transmembrane 1	protein-coding	279.084	-0.0182208	0.122703	0.0462103	0.623411
ENSG00000136732	GYPC	glycophorin C (Gerbich blood group)	protein-coding	390.479	0.0245654	0.161022	0.0463733	0.624149
ENSG00000230074	NA	NA	NA	18.6396	0.0305892	0.195292	0.0463107	0.624149
ENSG00000111729	CLEC4A	C-type lectin domain family 4 member A	protein-coding	110.901	-0.034463	0.21711	0.0463821	0.624149
ENSG00000183597	TANGO2	transport and golgi organization 2 homolog	protein-coding	539.201	-0.017383	0.117675	0.046582	0.626313
ENSG00000123989	CHPF	chondroitin polymerizing factor	protein-coding	98.8331	0.0446698	0.276446	0.0468257	0.62686
ENSG00000235351	NA	NA	NA	30.1639	-0.0334183	0.211838	0.046824	0.62686
ENSG00000249242	TMEM150C	transmembrane protein 150C	protein-coding	10.3716	-0.0539047	0.342928	0.0468075	0.62686
ENSG00000287733	NA	NA	NA	60.8656	0.0432477	0.267772	0.0467264	0.62686
ENSG00000184489	PTP4A3	protein tyrosine phosphatase 4A3	protein-coding	89.7636	0.0511854	0.319187	0.0468578	0.62686
ENSG00000171794	UTF1	undifferentiated embryonic cell transcription factor 1	protein-coding	28.3326	0.0530176	0.333619	0.0467472	0.62686
ENSG00000214548	MEG3	maternally expressed 3	ncRNA	103.643	0.0526568	0.368141	0.0469359	0.627131
ENSG00000124257	NEURL2	neuralized E3 ubiquitin protein ligase 2	protein-coding	16.446	0.0380474	0.238154	0.0469564	0.627131
ENSG00000230910	NA	NA	NA	29.8418	0.0544879	0.356798	0.0470013	0.627207
ENSG00000237398	NA	NA	NA	54.6156	-0.0535871	0.341123	0.0470716	0.627621
ENSG00000142949	PTPRF	protein tyrosine phosphatase receptor type F	protein-coding	8.42045	-0.0533487	0.339141	0.047168	0.628041
ENSG00000110841	PPFIBP1	PPFIA binding protein 1	protein-coding	115.96	0.0332118	0.211142	0.0471816	0.628041
ENSG00000271980	NA	NA	NA	368.567	-0.0166387	0.113388	0.0472725	0.628728
ENSG00000163683	SMIM14	small integral membrane protein 14	protein-coding	365.391	-0.0214355	0.143473	0.0474016	0.628877
ENSG00000124882	EREG	epiregulin	protein-coding	4157.46	0.04628	0.287588	0.0473936	0.628877
ENSG00000152213	ARL11	ADP ribosylation factor like GTPase 11	protein-coding	317.9	-0.0243813	0.160924	0.0473761	0.628877
ENSG00000250069	NA	NA	NA	14.111	0.0395779	0.247765	0.0474883	0.628949
ENSG00000222047	C10orf55	chromosome 10 putative open reading frame 55	ncRNA	242.505	-0.0204135	0.13736	0.0475037	0.628949
ENSG00000136026	CKAP4	cytoskeleton associated protein 4	protein-coding	1108.38	-0.0152101	0.104058	0.047525	0.628949
ENSG00000278791	NA	NA	NA	89.1749	0.0323952	0.207173	0.0476879	0.630134
ENSG00000023902	PLEKHO1	pleckstrin homology domain containing O1	protein-coding	3532.12	-0.0170582	0.116639	0.0479549	0.630134
ENSG00000138074	SLC5A6	solute carrier family 5 member 6	protein-coding	211.773	-0.0210524	0.141606	0.0479208	0.630134
ENSG00000273356	NA	NA	NA	86.5093	0.0325969	0.208526	0.0478545	0.630134
ENSG00000242094	NA	NA	NA	19.9653	0.0314095	0.201849	0.0479049	0.630134
ENSG00000121578	B4GALT4	beta-1,4-galactosyltransferase 4	protein-coding	147.507	0.0181499	0.12353	0.0478108	0.630134
ENSG00000257337	LOC283335	uncharacterized LOC283335	ncRNA	120.784	0.0201673	0.136243	0.0479689	0.630134
ENSG00000196218	RYR1	ryanodine receptor 1	protein-coding	32.3063	-0.0470577	0.293551	0.0478152	0.630134
ENSG00000198355	PIM3	Pim-3 proto-oncogene, serine/threonine kinase	protein-coding	8938.97	0.0364615	0.230342	0.0477606	0.630134
ENSG00000142669	SH3BGRL3	SH3 domain binding glutamate rich protein like 3	protein-coding	31035.8	-0.0211241	0.142227	0.0481385	0.630876
ENSG00000184005	ST6GALNAC3	ST6 N-acetylgalactosaminide alpha-2,6-sialyltransferase 3	protein-coding	35.4473	0.0355383	0.225644	0.0481552	0.630876
ENSG00000182158	CREB3L2	cAMP responsive element binding protein 3 like 2	protein-coding	297.139	0.0208704	0.140664	0.0481135	0.630876
ENSG00000106868	SUSD1	sushi domain containing 1	protein-coding	162.067	-0.0279825	0.1826	0.0481832	0.630876
ENSG00000157827	FMNL2	formin like 2	protein-coding	67.1937	0.0260402	0.171514	0.0483147	0.631525
ENSG00000184009	ACTG1	actin gamma 1	protein-coding	15422.3	-0.014838	0.102077	0.0483075	0.631525
ENSG00000235568	NFAM1	NFAT activating protein with ITAM motif 1	protein-coding	660.686	-0.0266648	0.175175	0.0483512	0.631525
ENSG00000150347	ARID5B	AT-rich interaction domain 5B	protein-coding	519.402	0.033874	0.216514	0.0484193	0.631899
ENSG00000164466	SFXN1	sideroflexin 1	protein-coding	84.6532	0.0162175	0.111519	0.0484827	0.632211
ENSG00000186056	MATN1-AS1	MATN1 antisense RNA 1	ncRNA	19.711	0.0324672	0.208633	0.0485271	0.632273
ENSG00000234678	NA	NA	NA	398.075	-0.0213708	0.144158	0.0486455	0.632273
ENSG00000198586	TLK1	tousled like kinase 1	protein-coding	293.139	-0.015565	0.107262	0.0486279	0.632273
ENSG00000102057	KCND1	potassium voltage-gated channel subfamily D member 1	protein-coding	20.289	0.0370532	0.234935	0.0485802	0.632273
ENSG00000101194	SLC17A9	solute carrier family 17 member 9	protein-coding	209.021	0.0253721	0.167992	0.0486906	0.632346
ENSG00000147883	CDKN2B	cyclin dependent kinase inhibitor 2B	protein-coding	162.825	0.0352882	0.225091	0.0487851	0.633059
ENSG00000168924	LETM1	leucine zipper and EF-hand containing transmembrane protein 1	protein-coding	199.201	-0.0184499	0.126368	0.0490099	0.634013
ENSG00000130340	SNX9	sorting nexin 9	protein-coding	1638.57	0.0415993	0.262388	0.0490805	0.634013
ENSG00000135446	CDK4	cyclin dependent kinase 4	protein-coding	801.513	0.0339566	0.217793	0.0490326	0.634013
ENSG00000285612	NA	NA	NA	189.951	0.0411327	0.259568	0.0490643	0.634013
ENSG00000167487	KLHL26	kelch like family member 26	protein-coding	94.9748	-0.0177534	0.121992	0.0490964	0.634013
ENSG00000100003	SEC14L2	SEC14 like lipid binding 2	protein-coding	26.6616	0.03556	0.226878	0.0489482	0.634013
ENSG00000177096	PHETA2	PH domain containing endocytic trafficking adaptor 2	protein-coding	54.1889	-0.022459	0.151291	0.0492959	0.635564
ENSG00000126947	ARMCX1	armadillo repeat containing X-linked 1	protein-coding	41.6163	0.0307796	0.199882	0.0492775	0.635564
ENSG00000230359	TPI1P2	triosephosphate isomerase 1 pseudogene 2	pseudo	11.1235	0.038776	0.246307	0.0494681	0.636453
ENSG00000129535	NRL	neural retina leucine zipper	protein-coding	37.6429	-0.0247897	0.165333	0.0494842	0.636453
ENSG00000171659	GPR34	G protein-coupled receptor 34	protein-coding	21.55	-0.0450741	0.284553	0.0494303	0.636453
ENSG00000233038	NA	NA	NA	31.8115	-0.0452854	0.286268	0.0495892	0.637291
ENSG00000158470	B4GALT5	beta-1,4-galactosyltransferase 5	protein-coding	366.867	0.029622	0.193753	0.0497479	0.638817
ENSG00000227591	HSD11B1-AS1	HSD11B1 antisense RNA 1	ncRNA	38.803	0.0284183	0.186952	0.0498998	0.639229
ENSG00000135930	EIF4E2	eukaryotic translation initiation factor 4E family member 2	protein-coding	952.704	-0.0129647	0.0897985	0.0498844	0.639229
ENSG00000164167	LSM6	LSM6 homolog, U6 small nuclear RNA and mRNA degradation associated	protein-coding	258.178	-0.0209857	0.142814	0.0498372	0.639229
ENSG00000136933	RABEPK	Rab9 effector protein with kelch motifs	protein-coding	154.224	-0.0179582	0.123993	0.0500068	0.639856
ENSG00000101384	JAG1	jagged canonical Notch ligand 1	protein-coding	89.94	0.0266888	0.177014	0.0500288	0.639856
ENSG00000162772	ATF3	activating transcription factor 3	protein-coding	475.089	0.0446982	0.284124	0.0503342	0.640701
ENSG00000243819	RN7SL832P	RNA, 7SL, cytoplasmic 832, pseudogene	pseudo	10.5506	0.0439075	0.278703	0.0501698	0.640701
ENSG00000128617	OPN1SW	opsin 1, short wave sensitive	protein-coding	10.3764	0.0425809	0.270711	0.0503351	0.640701
ENSG00000188938	FAM120AOS	family with sequence similarity 120A opposite strand	protein-coding	591.456	-0.0107072	0.0721016	0.0502094	0.640701
ENSG00000076685	NT5C2	5'-nucleotidase, cytosolic II	protein-coding	623.82	-0.0114956	0.0787191	0.0502782	0.640701
ENSG00000129757	CDKN1C	cyclin dependent kinase inhibitor 1C	protein-coding	126.732	0.0440418	0.279885	0.0503267	0.640701
ENSG00000163939	PBRM1	polybromo 1	protein-coding	600.344	-0.0186332	0.128611	0.0504159	0.64071
ENSG00000138600	SPPL2A	signal peptide peptidase like 2A	protein-coding	1416.85	-0.0188052	0.129695	0.0504071	0.64071
ENSG00000226608	NA	NA	NA	723.478	-0.0130755	0.0910457	0.0505224	0.641554
ENSG00000217801	LOC100288175	uncharacterized LOC100288175	ncRNA	610.408	0.0418596	0.266694	0.0505702	0.641584
ENSG00000170006	TMEM154	transmembrane protein 154	protein-coding	176.511	0.0340961	0.220655	0.0506049	0.641584
ENSG00000220412	NA	NA	NA	39.513	0.0515111	0.344114	0.0507193	0.642017
ENSG00000170779	CDCA4	cell division cycle associated 4	protein-coding	325.056	0.0294079	0.193569	0.0507061	0.642017
ENSG00000230021	LOC101928626	uncharacterized LOC101928626	ncRNA	5188.44	0.0293581	0.193896	0.0512716	0.647227
ENSG00000214922	HLA-F-AS1	HLA-F antisense RNA 1	ncRNA	34.9756	0.0238309	0.161353	0.0513592	0.647227
ENSG00000165476	REEP3	receptor accessory protein 3	protein-coding	273.509	-0.0164186	0.114883	0.0513059	0.647227
ENSG00000165714	BORCS5	BLOC-1 related complex subunit 5	protein-coding	131.283	0.0174972	0.121928	0.0512421	0.647227
ENSG00000257747	LINC02426	long intergenic non-protein coding RNA 2426	ncRNA	32.7348	0.0507961	0.337462	0.0513737	0.647227
ENSG00000160602	NEK8	NIMA related kinase 8	protein-coding	95.1527	-0.0201445	0.138763	0.051254	0.647227
ENSG00000064042	LIMCH1	LIM and calponin homology domains 1	protein-coding	16.5627	-0.0363847	0.235212	0.0514548	0.64774
ENSG00000117592	PRDX6	peroxiredoxin 6	protein-coding	1294.23	0.0139386	0.0979635	0.0515056	0.64787
ENSG00000137776	SLTM	SAFB like transcription modulator	protein-coding	1182.19	-0.0122674	0.0856346	0.0515529	0.647955
ENSG00000168306	ACOX2	acyl-CoA oxidase 2	protein-coding	17.0022	0.0334043	0.218061	0.0517313	0.649592
ENSG00000106785	TRIM14	tripartite motif containing 14	protein-coding	1029.94	-0.0168876	0.118321	0.0517775	0.649592
ENSG00000128274	A4GALT	alpha 1,4-galactosyltransferase (P blood group)	protein-coding	119.365	0.0359592	0.23319	0.0518049	0.649592
ENSG00000118263	KLF7	Kruppel like factor 7	protein-coding	288.002	0.0219899	0.150686	0.0519182	0.650502
ENSG00000115419	GLS	glutaminase	protein-coding	484.563	0.0249178	0.168506	0.0520722	0.651436
ENSG00000125375	DMAC2L	distal membrane arm assembly component 2 like	protein-coding	74.6723	-0.015478	0.109078	0.0520742	0.651436
ENSG00000008283	CYB561	cytochrome b561	protein-coding	129.689	0.0229741	0.156876	0.0521504	0.65188
ENSG00000188735	TMEM120B	transmembrane protein 120B	protein-coding	602.595	0.0280886	0.187473	0.0522421	0.652008
ENSG00000177469	CAVIN1	caveolae associated protein 1	protein-coding	81.8441	0.0458297	0.296193	0.0522128	0.652008
ENSG00000161835	TAMALIN	trafficking regulator and scaffold protein tamalin	protein-coding	792.162	0.0441628	0.285005	0.0523459	0.652794
ENSG00000185100	ADSS1	adenylosuccinate synthase 1	protein-coding	9.24679	0.0476754	0.310693	0.0524118	0.653107
ENSG00000135842	NIBAN1	niban apoptosis regulator 1	protein-coding	552.092	0.033392	0.219031	0.0525619	0.653634
ENSG00000080007	DDX43	DEAD-box helicase 43	protein-coding	16.8024	0.0262969	0.177137	0.052512	0.653634
ENSG00000229502	NA	NA	NA	259.645	0.0358829	0.234119	0.0527994	0.653634
ENSG00000273363	NA	NA	NA	10.8011	-0.0320004	0.211185	0.0528592	0.653634
ENSG00000132109	TRIM21	tripartite motif containing 21	protein-coding	566.874	-0.0271183	0.182281	0.0527852	0.653634
ENSG00000174327	SLC16A13	solute carrier family 16 member 13	protein-coding	34.2444	0.0345369	0.226066	0.0527677	0.653634
ENSG00000274767	NA	NA	NA	1851.81	0.047811	0.312882	0.05273	0.653634
ENSG00000267265	NA	NA	NA	44.5256	0.0326041	0.214751	0.0528627	0.653634
ENSG00000100412	ACO2	aconitase 2	protein-coding	934.625	-0.0184692	0.129229	0.052646	0.653634
ENSG00000198960	ARMCX6	armadillo repeat containing X-linked 6	protein-coding	104.646	0.0158273	0.111899	0.052736	0.653634
ENSG00000237973	MTCO1P12	MT-CO1 pseudogene 12	pseudo	336.296	0.0240377	0.164121	0.053078	0.653643
ENSG00000128604	IRF5	interferon regulatory factor 5	protein-coding	1805.07	-0.0169642	0.119758	0.0531085	0.653643
ENSG00000261026	NA	NA	NA	18.2616	0.0494892	0.349197	0.0530587	0.653643
ENSG00000106976	DNM1	dynamin 1	protein-coding	71.08	0.0428942	0.277764	0.0529073	0.653643
ENSG00000088053	GP6	glycoprotein VI platelet	protein-coding	43.9353	0.0402258	0.260911	0.0530199	0.653643
ENSG00000183963	SMTN	smoothelin	protein-coding	74.5255	0.0199735	0.139028	0.0529726	0.653643
ENSG00000162882	HAAO	3-hydroxyanthranilate 3,4-dioxygenase	protein-coding	98.2997	-0.0454943	0.296492	0.053279	0.655238
ENSG00000123562	MORF4L2	mortality factor 4 like 2	protein-coding	898.417	0.0189396	0.132744	0.0533304	0.655366
ENSG00000132570	PCBD2	pterin-4 alpha-carbinolamine dehydratase 2	protein-coding	127.138	-0.0203432	0.141802	0.0535612	0.657438
ENSG00000159069	FBXW5	F-box and WD repeat domain containing 5	protein-coding	2486.35	-0.0190455	0.133605	0.0535812	0.657438
ENSG00000259075	POC1B-GALNT4	POC1B-GALNT4 readthrough	protein-coding	8.83434	0.0390643	0.254695	0.0536329	0.657569
ENSG00000272831	NA	NA	NA	126.176	0.0178534	0.126056	0.0537721	0.657893
ENSG00000167967	E4F1	E4F transcription factor 1	protein-coding	250.822	-0.013747	0.098057	0.0537827	0.657893
ENSG00000104951	IL4I1	interleukin 4 induced 1	protein-coding	2767.13	-0.045703	0.299225	0.0537331	0.657893
ENSG00000230583	GTF2IRD1P1	GTF2I repeat domain containing 1 pseudogene 1	pseudo	109.856	0.0314142	0.208978	0.0539465	0.659392
ENSG00000169918	OTUD7A	OTU deubiquitinase 7A	protein-coding	18.2143	0.0304263	0.203292	0.054113	0.660744
ENSG00000275385	CCL18	C-C motif chemokine ligand 18	protein-coding	84.3899	-0.047963	0.349573	0.0541397	0.660744
ENSG00000134070	IRAK2	interleukin 1 receptor associated kinase 2	protein-coding	826.758	0.0371279	0.243785	0.0543022	0.661306
ENSG00000014216	CAPN1	calpain 1	protein-coding	751.154	-0.0203407	0.142327	0.0542687	0.661306
ENSG00000141526	SLC16A3	solute carrier family 16 member 3	protein-coding	397.96	-0.0144624	0.103497	0.0543098	0.661306
ENSG00000117862	TXNDC12	thioredoxin domain containing 12	protein-coding	151.154	-0.0142611	0.102194	0.0545043	0.66317
ENSG00000103174	NAGPA	N-acetylglucosamine-1-phosphodiester alpha-N-acetylglucosaminidase	protein-coding	542.551	-0.0183349	0.129841	0.054702	0.66507
ENSG00000116741	RGS2	regulator of G protein signaling 2	protein-coding	4511.91	0.0424145	0.278337	0.0547779	0.665259
ENSG00000283480	NA	NA	NA	88.6968	0.0274949	0.186505	0.0548007	0.665259
ENSG00000183386	FHL3	four and a half LIM domains 3	protein-coding	694.623	-0.0181078	0.128545	0.0549587	0.666671
ENSG00000271857	NA	NA	NA	16.0016	0.0420936	0.276965	0.0551779	0.66734
ENSG00000177675	CD163L1	CD163 molecule like 1	protein-coding	18.723	-0.0467883	0.312498	0.0551578	0.66734
ENSG00000139154	AEBP2	AE binding protein 2	protein-coding	175.207	0.0124269	0.0891411	0.0552067	0.66734
ENSG00000111144	LTA4H	leukotriene A4 hydrolase	protein-coding	2850.21	-0.0284676	0.192683	0.0551462	0.66734
ENSG00000256092	NA	NA	NA	15.24	0.0338308	0.22501	0.0552453	0.66734
ENSG00000170004	CHD3	chromodomain helicase DNA binding protein 3	protein-coding	490.391	0.0153441	0.110256	0.0552641	0.66734
ENSG00000103888	CEMIP	cell migration inducing hyaluronidase 1	protein-coding	20.0903	-0.0443173	0.293157	0.0554072	0.667768
ENSG00000167676	PLIN4	perilipin 4	protein-coding	57.8242	0.038801	0.255918	0.0554248	0.667768
ENSG00000215533	LINC00189	long intergenic non-protein coding RNA 189	ncRNA	53.0695	0.0425063	0.28023	0.0554013	0.667768
ENSG00000168497	CAVIN2	caveolae associated protein 2	protein-coding	9.62111	0.047219	0.345993	0.0556009	0.668941
ENSG00000122779	TRIM24	tripartite motif containing 24	protein-coding	235.613	-0.0285716	0.193772	0.0556057	0.668941
ENSG00000152931	PART1	prostate androgen-regulated transcript 1	ncRNA	19.939	0.0417517	0.342543	0.0557072	0.669481
ENSG00000184903	IMMP2L	inner mitochondrial membrane peptidase subunit 2	protein-coding	21.4718	0.0243028	0.16805	0.0557453	0.669481
ENSG00000174306	ZHX3	zinc fingers and homeoboxes 3	protein-coding	205.893	0.0213271	0.149673	0.0557761	0.669481
ENSG00000284882	LOC105378819	uncharacterized LOC105378819	ncRNA	91.4497	-0.0189073	0.134633	0.0562436	0.670046
ENSG00000014914	MTMR11	myotubularin related protein 11	protein-coding	315.831	0.0277861	0.189452	0.056023	0.670046
ENSG00000183763	TRAIP	TRAF interacting protein	protein-coding	10.4451	-0.0368661	0.244585	0.0559669	0.670046
ENSG00000001084	GCLC	glutamate-cysteine ligase catalytic subunit	protein-coding	163.161	-0.0318168	0.214067	0.0562839	0.670046
ENSG00000187210	GCNT1	glucosaminyl (N-acetyl) transferase 1	protein-coding	74.4481	-0.0369598	0.245322	0.0560726	0.670046
ENSG00000156110	ADK	adenosine kinase	protein-coding	694.974	-0.0386151	0.255604	0.0559695	0.670046
ENSG00000161955	TNFSF13	TNF superfamily member 13	protein-coding	177.812	-0.0344106	0.229387	0.0559186	0.670046
ENSG00000267009	NA	NA	NA	37.827	0.0199026	0.140903	0.0560804	0.670046
ENSG00000279981	NA	NA	NA	10.9013	0.0373293	0.24781	0.0561909	0.670046
ENSG00000228705	LINC00659	long intergenic non-protein coding RNA 659	ncRNA	9.39647	0.0477542	0.339587	0.056208	0.670046
ENSG00000130066	SAT1	spermidine/spermine N1-acetyltransferase 1	protein-coding	28294.5	0.0243514	0.168762	0.0562277	0.670046
ENSG00000225300	NA	NA	NA	11.0348	0.0435443	0.290291	0.0566092	0.672418
ENSG00000213626	LBH	LBH regulator of WNT signaling pathway	protein-coding	7.25489	0.0431329	0.287184	0.056577	0.672418
ENSG00000224411	NA	NA	NA	11.2136	-0.0284397	0.193909	0.0565359	0.672418
ENSG00000100227	POLDIP3	DNA polymerase delta interacting protein 3	protein-coding	670.959	-0.016221	0.117149	0.0566607	0.67253
ENSG00000115282	TTC31	tetratricopeptide repeat domain 31	protein-coding	294.305	-0.0161691	0.116936	0.0568799	0.672637
ENSG00000133612	AGAP3	ArfGAP with GTPase domain, ankyrin repeat and PH domain 3	protein-coding	1292.8	-0.0118808	0.0858843	0.0568464	0.672637
ENSG00000171045	TSNARE1	t-SNARE domain containing 1	protein-coding	139.663	0.0244047	0.169615	0.0568437	0.672637
ENSG00000136770	DNAJC1	DnaJ heat shock protein family (Hsp40) member C1	protein-coding	457.138	0.0148895	0.108051	0.0567897	0.672637
ENSG00000197555	SIPA1L1	signal induced proliferation associated 1 like 1	protein-coding	668.869	0.035974	0.240189	0.0567927	0.672637
ENSG00000079335	CDC14A	cell division cycle 14A	protein-coding	125.781	0.0214296	0.151236	0.0569733	0.673245
ENSG00000258302	NA	NA	NA	43.1276	0.0447223	0.300548	0.0570182	0.673278
ENSG00000160255	ITGB2	integrin subunit beta 2	protein-coding	17190.1	-0.0242763	0.169038	0.057094	0.673675
ENSG00000116273	PHF13	PHD finger protein 13	protein-coding	100.861	0.020298	0.1442	0.0571441	0.67377
ENSG00000110719	TCIRG1	T cell immune regulator 1, ATPase H+ transporting V0 subunit a3	protein-coding	12779	-0.0124184	0.0903162	0.0573015	0.675128
ENSG00000183475	ASB7	ankyrin repeat and SOCS box containing 7	protein-coding	118.862	0.0140483	0.10247	0.0574379	0.676237
ENSG00000215022	LOC100130357	uncharacterized LOC100130357	ncRNA	146.447	0.0347906	0.233748	0.0574838	0.67628
ENSG00000133056	PIK3C2B	phosphatidylinositol-4-phosphate 3-kinase catalytic subunit type 2 beta	protein-coding	8.90974	0.036948	0.247578	0.0576791	0.676727
ENSG00000163913	IFT122	intraflagellar transport 122	protein-coding	116.789	-0.0230521	0.162051	0.0578187	0.676727
ENSG00000043143	JADE2	jade family PHD finger 2	protein-coding	143.354	0.0245183	0.171142	0.0578173	0.676727
ENSG00000048052	HDAC9	histone deacetylase 9	protein-coding	81.5983	0.0262655	0.181835	0.0577594	0.676727
ENSG00000224988	NA	NA	NA	13.1461	0.0458774	0.313576	0.0577331	0.676727
ENSG00000008394	MGST1	microsomal glutathione S-transferase 1	protein-coding	1094.88	-0.0190313	0.136541	0.057826	0.676727
ENSG00000109099	PMP22	peripheral myelin protein 22	protein-coding	861.314	-0.0271073	0.187081	0.0578602	0.676727
ENSG00000175387	SMAD2	SMAD family member 2	protein-coding	348.354	-0.0118971	0.0865303	0.0577419	0.676727
ENSG00000064651	SLC12A2	solute carrier family 12 member 2	protein-coding	28.6655	0.0181957	0.131142	0.0579089	0.676802
ENSG00000162078	ZG16B	zymogen granule protein 16B	protein-coding	22.73	-0.0331448	0.22414	0.057952	0.676812
ENSG00000014257	ACP3	acid phosphatase 3	protein-coding	105.434	-0.0231592	0.162863	0.0579993	0.67687
ENSG00000198804	COX1	cytochrome c oxidase subunit I	protein-coding	84889.7	0.0199928	0.142942	0.058105	0.677609
ENSG00000204420	MPIG6B	megakaryocyte and platelet inhibitory receptor G6b	protein-coding	11.1172	0.0458383	0.315179	0.0581941	0.677661
ENSG00000197971	MBP	myelin basic protein	protein-coding	972.663	-0.0165135	0.120099	0.0581784	0.677661
ENSG00000286035	NA	NA	NA	12.724	0.0463699	0.323389	0.0583448	0.678496
ENSG00000110046	ATG2A	autophagy related 2A	protein-coding	986.145	0.0334004	0.226256	0.058393	0.678496
ENSG00000149646	CNBD2	cyclic nucleotide binding domain containing 2	protein-coding	80.8339	0.0137714	0.101024	0.0583812	0.678496
ENSG00000160991	ORAI2	ORAI calcium release-activated calcium modulator 2	protein-coding	901.212	-0.0137682	0.101056	0.0584772	0.67898
ENSG00000138316	ADAMTS14	ADAM metallopeptidase with thrombospondin type 1 motif 14	protein-coding	193.397	-0.0434878	0.294625	0.0585526	0.679363
ENSG00000199377	RNU5F-1	RNA, U5F small nuclear 1	snRNA	37.6882	0.044885	0.306915	0.0586037	0.679463
ENSG00000095397	WHRN	whirlin	protein-coding	46.3271	0.0385036	0.259244	0.0587091	0.680192
ENSG00000042317	SPATA7	spermatogenesis associated 7	protein-coding	18.4269	0.0335281	0.227545	0.0587993	0.680744
ENSG00000110848	CD69	CD69 molecule	protein-coding	123.845	0.0351582	0.237878	0.0588757	0.681136
ENSG00000197956	S100A6	S100 calcium binding protein A6	protein-coding	9668.78	-0.0235338	0.166143	0.059172	0.681243
ENSG00000229056	HECW2-AS1	HECW2 antisense RNA 1	ncRNA	16.0674	0.0458665	0.32308	0.0593864	0.681243
ENSG00000144746	ARL6IP5	ADP ribosylation factor like GTPase 6 interacting protein 5	protein-coding	3736.28	-0.013279	0.0982346	0.0598217	0.681243
ENSG00000256235	SMIM3	small integral membrane protein 3	protein-coding	1102.97	0.0291228	0.200683	0.0591426	0.681243
ENSG00000277075	H2AC8	H2A clustered histone 8	protein-coding	18.8931	0.0368132	0.249375	0.059515	0.681243
ENSG00000096433	ITPR3	inositol 1,4,5-trisphosphate receptor type 3	protein-coding	39.9403	0.0309484	0.212428	0.059595	0.681243
ENSG00000155115	GTF3C6	general transcription factor IIIC subunit 6	protein-coding	748.651	-0.0183757	0.133411	0.0595364	0.681243
ENSG00000254272	NA	NA	NA	11.4183	0.0380882	0.25696	0.0590022	0.681243
ENSG00000234268	NA	NA	NA	21.0016	0.0347328	0.235845	0.0593808	0.681243
ENSG00000149591	TAGLN	transgelin	protein-coding	142.97	0.0192733	0.139398	0.0596923	0.681243
ENSG00000167528	ZNF641	zinc finger protein 641	protein-coding	183.798	-0.0178628	0.129851	0.0592803	0.681243
ENSG00000139974	SLC38A6	solute carrier family 38 member 6	protein-coding	198.18	-0.0265266	0.185185	0.0596916	0.681243
ENSG00000128739	SNRPN	small nuclear ribonucleoprotein polypeptide N	protein-coding	15.0924	0.0312771	0.2145	0.0596251	0.681243
ENSG00000103381	CPPED1	calcineurin like phosphoesterase domain containing 1	protein-coding	949.882	-0.0159197	0.116948	0.0596383	0.681243
ENSG00000129255	MPDU1	mannose-P-dolichol utilization defect 1	protein-coding	758.989	-0.0190241	0.137855	0.0598161	0.681243
ENSG00000264739	NA	NA	NA	17.9493	-0.0283539	0.196146	0.0593441	0.681243
ENSG00000161654	LSM12	LSM12 homolog	protein-coding	260.839	-0.0172551	0.126104	0.0597624	0.681243
ENSG00000109089	CDR2L	cerebellar degeneration related protein 2 like	protein-coding	19.2173	0.040363	0.273645	0.0596846	0.681243
ENSG00000125741	OPA3	outer mitochondrial membrane lipid metabolism regulator OPA3	protein-coding	166.73	-0.0143256	0.105845	0.0597908	0.681243
ENSG00000129450	SIGLEC9	sialic acid binding Ig like lectin 9	protein-coding	1329.03	-0.0202022	0.145023	0.0591373	0.681243
ENSG00000064601	CTSA	cathepsin A	protein-coding	3783.17	0.0125898	0.0929282	0.0595899	0.681243
ENSG00000243279	PRAF2	PRA1 domain family member 2	protein-coding	57.4431	0.0167024	0.12226	0.0595798	0.681243
ENSG00000132274	TRIM22	tripartite motif containing 22	protein-coding	982.885	-0.0365975	0.248688	0.0600139	0.681492
ENSG00000166881	NEMP1	nuclear envelope integral membrane protein 1	protein-coding	102.521	0.0296394	0.204654	0.0599143	0.681492
ENSG00000281376	ABALON	apoptotic BCL2L1-antisense long non-coding RNA	ncRNA	121.469	0.0313734	0.215514	0.0600039	0.681492
ENSG00000254995	STX16-NPEPL1	STX16-NPEPL1 readthrough (NMD candidate)	ncRNA	29.6457	0.0299435	0.206578	0.0599538	0.681492
ENSG00000223804	NA	NA	NA	46.8522	0.0260014	0.182322	0.0601357	0.681907
ENSG00000261029	NA	NA	NA	10.1464	0.03448	0.235207	0.0601345	0.681907
ENSG00000127481	UBR4	ubiquitin protein ligase E3 component n-recognin 4	protein-coding	1050.27	0.0224178	0.160001	0.060295	0.682497
ENSG00000145703	IQGAP2	IQ motif containing GTPase activating protein 2	protein-coding	1110.61	0.0254198	0.179113	0.0606142	0.682497
ENSG00000129691	ASH2L	ASH2 like, histone lysine methyltransferase complex subunit	protein-coding	215.258	-0.0142277	0.105542	0.0604873	0.682497
ENSG00000178498	DTX3	deltex E3 ubiquitin ligase 3	protein-coding	8.39217	0.0441211	0.305862	0.060441	0.682497
ENSG00000111445	RFC5	replication factor C subunit 5	protein-coding	91.6667	-0.0154997	0.114542	0.0604769	0.682497
ENSG00000100461	RBM23	RNA binding motif protein 23	protein-coding	739.016	-0.0104713	0.0764243	0.0605509	0.682497
ENSG00000109047	RCVRN	recoverin	protein-coding	7.95102	0.0439623	0.33711	0.0604066	0.682497
ENSG00000250067	YJEFN3	YjeF N-terminal domain containing 3	protein-coding	12.56	0.0358706	0.244755	0.0605872	0.682497
ENSG00000157625	TAB3	TGF-beta activated kinase 1 (MAP3K7) binding protein 3	protein-coding	141.59	0.015453	0.114273	0.0605732	0.682497
ENSG00000147119	CHST7	carbohydrate sulfotransferase 7	protein-coding	422.385	0.0314395	0.216533	0.0605549	0.682497
ENSG00000158246	TENT5B	terminal nucleotidyltransferase 5B	protein-coding	15.619	0.0347813	0.238163	0.0609326	0.684116
ENSG00000013288	MAN2B2	mannosidase alpha class 2B member 2	protein-coding	243.735	-0.0159782	0.118136	0.0609387	0.684116
ENSG00000271646	NA	NA	NA	170.504	0.0221829	0.15916	0.0611588	0.684116
ENSG00000228624	HDAC2-AS2	HDAC2 and HS3ST5 antisense RNA 2	ncRNA	20.023	-0.0299099	0.207328	0.0608855	0.684116
ENSG00000236324	NA	NA	NA	19.7312	0.0447534	0.317147	0.0611856	0.684116
ENSG00000102763	VWA8	von Willebrand factor A domain containing 8	protein-coding	82.474	-0.0300346	0.208316	0.0610883	0.684116
ENSG00000136448	NMT1	N-myristoyltransferase 1	protein-coding	399.035	-0.0159239	0.117789	0.060986	0.684116
ENSG00000169696	ASPSCR1	ASPSCR1 tether for SLC2A4, UBX domain containing	protein-coding	455.699	-0.00929269	0.0659734	0.0609816	0.684116
ENSG00000167210	LOXHD1	lipoxygenase homology PLAT domains 1	protein-coding	14.9529	0.0400866	0.27432	0.0611023	0.684116
ENSG00000210144	NA	NA	NA	56.5794	0.0285032	0.198719	0.0610484	0.684116
ENSG00000135763	URB2	URB2 ribosome biogenesis homolog	protein-coding	26.6117	-0.0304248	0.211002	0.0613233	0.684124
ENSG00000145014	TMEM44	transmembrane protein 44	protein-coding	47.8794	0.0361176	0.247561	0.061442	0.684124
ENSG00000177432	NAP1L5	nucleosome assembly protein 1 like 5	protein-coding	25.3665	0.0290883	0.202732	0.061418	0.684124
ENSG00000231721	LINC-PINT	long intergenic non-protein coding RNA, p53 induced transcript	ncRNA	341.175	0.0258937	0.182702	0.0613444	0.684124
ENSG00000151135	TMEM263	transmembrane protein 263	protein-coding	95.5274	0.0211789	0.152945	0.0614429	0.684124
ENSG00000127507	ADGRE2	adhesion G protein-coupled receptor E2	protein-coding	1878.08	-0.0168744	0.124531	0.0613634	0.684124
ENSG00000228329	LINC01890	long intergenic non-protein coding RNA 1890	ncRNA	50.7313	0.0229906	0.164645	0.06162	0.685198
ENSG00000198692	EIF1AY	eukaryotic translation initiation factor 1A Y-linked	protein-coding	401.571	0.0151613	0.112842	0.061625	0.685198
ENSG00000188396	DYNLT4	dynein light chain Tctex-type 4	protein-coding	151.307	0.0306767	0.213099	0.0618122	0.686802
ENSG00000213024	NUP62	nucleoporin 62	protein-coding	1208.64	-0.0162495	0.120566	0.0618742	0.687014
ENSG00000187688	TRPV2	transient receptor potential cation channel subfamily V member 2	protein-coding	436.515	-0.0187895	0.137752	0.0619868	0.687787
ENSG00000143344	RGL1	ral guanine nucleotide dissociation stimulator like 1	protein-coding	753.015	-0.0355354	0.244967	0.0623509	0.689638
ENSG00000273064	NA	NA	NA	15.2755	0.0334139	0.231089	0.0623214	0.689638
ENSG00000082269	FAM135A	family with sequence similarity 135 member A	protein-coding	60.724	0.0178105	0.131377	0.0622128	0.689638
ENSG00000172159	FRMD3	FERM domain containing 3	protein-coding	18.3579	0.0385826	0.26563	0.0622761	0.689638
ENSG00000276644	DACH1	dachshund family transcription factor 1	protein-coding	11.3955	0.0334509	0.231385	0.0623691	0.689638
ENSG00000268518	NA	NA	NA	55.9376	-0.0219524	0.158618	0.0624181	0.689703
ENSG00000085563	ABCB1	ATP binding cassette subfamily B member 1	protein-coding	7.78386	-0.0428998	0.300655	0.0625058	0.690196
ENSG00000225111	NA	NA	NA	9.06525	0.0373174	0.257473	0.0626927	0.691708
ENSG00000111679	PTPN6	protein tyrosine phosphatase non-receptor type 6	protein-coding	4496.4	-0.013226	0.0994697	0.0627766	0.691708
ENSG00000167670	CHAF1A	chromatin assembly factor 1 subunit A	protein-coding	172.76	-0.0124963	0.093958	0.062792	0.691708
ENSG00000282826	FRG1CP	FSHD region gene 1 family member C, pseudogene	pseudo	114.834	-0.0185906	0.136969	0.0628157	0.691708
ENSG00000145365	TIFA	TRAF interacting protein with forkhead associated domain	protein-coding	129.738	0.025675	0.182996	0.063305	0.694229
ENSG00000147471	PLPBP	pyridoxal phosphate binding protein	protein-coding	607.593	-0.0140455	0.105752	0.0632256	0.694229
ENSG00000260018	NA	NA	NA	31.3463	0.0241228	0.17307	0.063205	0.694229
ENSG00000269439	PGLS-DT	PGLS divergent transcript	ncRNA	208.014	-0.0122421	0.0922544	0.0632784	0.694229
ENSG00000152433	ZNF547	zinc finger protein 547	protein-coding	13.9564	0.0323752	0.225465	0.0632315	0.694229
ENSG00000068323	TFE3	transcription factor binding to IGHM enhancer 3	protein-coding	793.12	-0.00879769	0.062298	0.0631745	0.694229
ENSG00000163219	ARHGAP25	Rho GTPase activating protein 25	protein-coding	453.656	0.0158256	0.118495	0.0633528	0.694277
ENSG00000287510	NA	NA	NA	4816.16	-0.0182712	0.135259	0.0634804	0.6952
ENSG00000197093	GAL3ST4	galactose-3-O-sulfotransferase 4	protein-coding	10.2588	-0.042895	0.304316	0.063563	0.695572
ENSG00000160932	LY6E	lymphocyte antigen 6 family member E	protein-coding	3969.7	-0.0321852	0.224752	0.0636827	0.695572
ENSG00000258843	LOC105370489	uncharacterized LOC105370489	ncRNA	54.9856	0.017554	0.130561	0.0636883	0.695572
ENSG00000283538	NA	NA	NA	26.8245	0.0265547	0.188877	0.063668	0.695572
ENSG00000153029	MR1	major histocompatibility complex, class I-related	protein-coding	437.229	-0.0136942	0.103483	0.0637842	0.696144
ENSG00000111229	ARPC3	actin related protein 2/3 complex subunit 3	protein-coding	4949.28	-0.00879988	0.0626952	0.0638302	0.696171
ENSG00000234028	EIF2AK3-DT	EIF2AK3 divergent transcript	ncRNA	13.0634	0.0336468	0.234609	0.0639754	0.696331
ENSG00000076108	BAZ2A	bromodomain adjacent to zinc finger domain 2A	protein-coding	1000.09	0.0165098	0.123563	0.0639106	0.696331
ENSG00000139725	RHOF	ras homolog family member F, filopodia associated	protein-coding	626.363	0.0261718	0.186686	0.0639426	0.696331
ENSG00000162521	RBBP4	RB binding protein 4, chromatin remodeling factor	protein-coding	797.419	-0.0118134	0.0893332	0.0641205	0.69729
ENSG00000137575	SDCBP	syndecan binding protein	protein-coding	5525.46	-0.0141772	0.107214	0.0641507	0.69729
ENSG00000161267	BDH1	3-hydroxybutyrate dehydrogenase 1	protein-coding	65.7021	-0.0155287	0.116905	0.0642096	0.697457
ENSG00000183943	PRKX	protein kinase X-linked	protein-coding	272.638	0.0126407	0.0958465	0.0642818	0.697767
ENSG00000229331	NA	NA	NA	18.1988	0.0416515	0.294382	0.0644235	0.698831
ENSG00000231999	LRRC8C-DT	LRRC8C divergent transcript	ncRNA	63.432	0.0128801	0.0977852	0.0645073	0.699266
ENSG00000142224	IL19	interleukin 19	protein-coding	1440.7	0.0419808	0.327087	0.065448	0.699922
ENSG00000163794	UCN	urocortin	protein-coding	17.3293	0.0326457	0.229307	0.0650476	0.699922
ENSG00000188219	POTEE	POTE ankyrin domain family member E	protein-coding	17.3792	-0.0224208	0.163591	0.0651045	0.699922
ENSG00000115271	GCA	grancalcin	protein-coding	1290.7	-0.0149348	0.113307	0.0653153	0.699922
ENSG00000197885	NKIRAS1	NFKB inhibitor interacting Ras like 1	protein-coding	201.105	0.0109132	0.082784	0.0655845	0.699922
ENSG00000241155	ARHGAP31-AS1	ARHGAP31 antisense RNA 1	ncRNA	89.0256	0.0353711	0.248381	0.0656723	0.699922
ENSG00000184305	CCSER1	coiled-coil serine rich protein 1	protein-coding	8.09548	0.0351316	0.24617	0.0652524	0.699922
ENSG00000163110	PDLIM5	PDZ and LIM domain 5	protein-coding	640.456	-0.0121586	0.0926791	0.0653629	0.699922
ENSG00000145494	NDUFS6	NADH:ubiquinone oxidoreductase subunit S6	protein-coding	620.783	-0.0145932	0.110871	0.0653446	0.699922
ENSG00000112137	PHACTR1	phosphatase and actin regulator 1	protein-coding	774.857	0.0332192	0.232989	0.0649671	0.699922
ENSG00000031691	CENPQ	centromere protein Q	protein-coding	26.0893	-0.025959	0.186772	0.065649	0.699922
ENSG00000157224	CLDN12	claudin 12	protein-coding	34.7109	0.0364723	0.255471	0.0652695	0.699922
ENSG00000127928	GNGT1	G protein subunit gamma transducin 1	protein-coding	11.6943	0.0428556	0.322254	0.0653282	0.699922
ENSG00000160813	PPP1R35	protein phosphatase 1 regulatory subunit 35	protein-coding	777.376	0.0175743	0.131841	0.0655818	0.699922
ENSG00000173295	FAM86B3P	family with sequence similarity 86, member A pseudogene	pseudo	17.7375	0.029648	0.210012	0.0651963	0.699922
ENSG00000095485	CWF19L1	CWF19 like cell cycle control factor 1	protein-coding	349.718	-0.0103427	0.0780527	0.0657699	0.699922
ENSG00000162222	TTC9C	tetratricopeptide repeat domain 9C	protein-coding	135.408	-0.0216353	0.158511	0.0651274	0.699922
ENSG00000151164	RAD9B	RAD9 checkpoint clamp component B	protein-coding	59.4403	0.0206432	0.152372	0.0656342	0.699922
ENSG00000286334	NA	NA	NA	9.28089	0.0403009	0.285585	0.0657479	0.699922
ENSG00000269910	NA	NA	NA	7.87959	-0.0334069	0.234136	0.0648887	0.699922
ENSG00000170037	CNTROB	centrobin, centriole duplication and spindle assembly protein	protein-coding	277.153	0.0136776	0.103837	0.064677	0.699922
ENSG00000267042	NA	NA	NA	10.2531	0.0301791	0.212988	0.0647594	0.699922
ENSG00000182481	KPNA2	karyopherin subunit alpha 2	protein-coding	630.526	0.0221029	0.161804	0.0654852	0.699922
ENSG00000153391	INO80C	INO80 complex subunit C	protein-coding	188.54	-0.0115085	0.0875702	0.0654347	0.699922
ENSG00000269050	NA	NA	NA	8.91594	-0.0305369	0.216359	0.0657927	0.699922
ENSG00000160285	LSS	lanosterol synthase	protein-coding	516.196	0.0334211	0.234465	0.0650838	0.699922
ENSG00000100068	LRP5L	LDL receptor related protein 5 like	pseudo	176.577	0.021664	0.158489	0.0648315	0.699922
ENSG00000130021	PUDP	pseudouridine 5'-phosphatase	protein-coding	110.616	-0.0187753	0.139542	0.0649303	0.699922
ENSG00000286588	NA	NA	NA	34.4251	0.0250757	0.181257	0.0658375	0.699934
ENSG00000138018	SELENOI	selenoprotein I	protein-coding	69.0212	0.0125266	0.095866	0.0660265	0.700136
ENSG00000145107	TM4SF19	transmembrane 4 L six family member 19	protein-coding	17.4344	-0.0376162	0.264921	0.0660468	0.700136
ENSG00000225822	NA	NA	NA	12.6564	0.0316587	0.223939	0.0660357	0.700136
ENSG00000107821	KAZALD1	Kazal type serine peptidase inhibitor domain 1	protein-coding	15.625	0.0350233	0.246492	0.0660457	0.700136
ENSG00000138606	SHF	Src homology 2 domain containing F	protein-coding	34.7941	0.02766	0.19806	0.0660753	0.700136
ENSG00000233621	LINC01137	long intergenic non-protein coding RNA 1137	ncRNA	173.473	0.0276224	0.197974	0.0662494	0.700547
ENSG00000241357	NA	NA	NA	141.009	0.0201737	0.149703	0.0662778	0.700547
ENSG00000261236	BOP1	BOP1 ribosomal biogenesis factor	protein-coding	359.999	-0.0203846	0.151104	0.0662893	0.700547
ENSG00000171298	GAA	alpha glucosidase	protein-coding	1487.71	-0.0139836	0.106882	0.0661805	0.700547
ENSG00000110880	CORO1C	coronin 1C	protein-coding	1952.78	-0.0117642	0.0900658	0.0663418	0.700639
ENSG00000135439	AGAP2	ArfGAP with GTPase domain, ankyrin repeat and PH domain 2	protein-coding	51.3772	0.0233785	0.170813	0.0664929	0.70131
ENSG00000229851	ARSD-AS1	ARSD antisense RNA 1	ncRNA	19.6269	-0.0253057	0.183261	0.0664866	0.70131
ENSG00000205581	HMGN1	high mobility group nucleosome binding domain 1	protein-coding	1592.21	0.00869625	0.0631258	0.066538	0.701322
ENSG00000230732	NA	NA	NA	16.797	0.0327237	0.231775	0.0667333	0.702475
ENSG00000112149	CD83	CD83 molecule	protein-coding	6064.21	0.037117	0.262361	0.0667406	0.702475
ENSG00000108551	RASD1	ras related dexamethasone induced 1	protein-coding	31.5917	0.0312142	0.221821	0.0667791	0.702475
ENSG00000268112	NA	NA	NA	193.782	-0.0118433	0.0909948	0.066951	0.703568
ENSG00000142173	COL6A2	collagen type VI alpha 2 chain	protein-coding	16.1472	-0.0394585	0.281104	0.0669709	0.703568
ENSG00000179862	CITED4	Cbp/p300 interacting transactivator with Glu/Asp rich carboxy-terminal domain 4	protein-coding	470.944	0.0275405	0.198201	0.0670957	0.703733
ENSG00000118292	C1orf54	chromosome 1 open reading frame 54	protein-coding	171.523	-0.0258661	0.187349	0.0670651	0.703733
ENSG00000181830	SLC35C1	solute carrier family 35 member C1	protein-coding	130.579	-0.0154388	0.117884	0.0671268	0.703733
ENSG00000168807	SNTB2	syntrophin beta 2	protein-coding	143.51	-0.0192239	0.143944	0.0671625	0.703733
ENSG00000272666	KLHDC7B-DT	KLHDC7B divergent transcript	ncRNA	68.5217	-0.0181697	0.136865	0.0672144	0.703815
ENSG00000203709	NA	NA	NA	44.0657	0.0181397	0.136769	0.0673935	0.703848
ENSG00000054983	GALC	galactosylceramidase	protein-coding	217.833	-0.0106814	0.0817167	0.0673526	0.703848
ENSG00000266049	NA	NA	NA	62.5469	0.0258332	0.187387	0.0673688	0.703848
ENSG00000242550	SERPINB10	serpin family B member 10	protein-coding	13.0497	0.0400911	0.287572	0.0673546	0.703848
ENSG00000226791	LINC02611	long intergenic non-protein coding RNA 2611	ncRNA	17.8734	-0.039579	0.283285	0.0674905	0.704007
ENSG00000155304	HSPA13	heat shock protein family A (Hsp70) member 13	protein-coding	242.865	0.0219667	0.162332	0.0674967	0.704007
ENSG00000146063	TRIM41	tripartite motif containing 41	protein-coding	69.2553	0.0154227	0.118017	0.0675857	0.704018
ENSG00000177732	SOX12	SRY-box transcription factor 12	protein-coding	23.7569	0.0294203	0.210871	0.0675781	0.704018
ENSG00000100994	PYGB	glycogen phosphorylase B	protein-coding	402.561	-0.0102293	0.078004	0.0676629	0.704364
ENSG00000238164	NA	NA	NA	299.645	0.0195673	0.146797	0.0680429	0.704736
ENSG00000126106	TMEM53	transmembrane protein 53	protein-coding	438.643	-0.00974365	0.0742898	0.0688594	0.704736
ENSG00000174021	GNG5	G protein subunit gamma 5	protein-coding	1219.82	-0.0150994	0.116223	0.0685548	0.704736
ENSG00000225062	CATIP-AS1	CATIP antisense RNA 1	ncRNA	113.568	0.0222331	0.16479	0.0685136	0.704736
ENSG00000164023	SGMS2	sphingomyelin synthase 2	protein-coding	102.02	-0.0231435	0.17085	0.0686287	0.704736
ENSG00000286408	NA	NA	NA	22.4871	0.0248844	0.182104	0.068467	0.704736
ENSG00000255587	RAB44	RAB44, member RAS oncogene family	protein-coding	31.7528	0.0320044	0.228433	0.06803	0.704736
ENSG00000112419	PHACTR2	phosphatase and actin regulator 2	protein-coding	461.003	-0.0179078	0.135933	0.0686552	0.704736
ENSG00000120256	LRP11	LDL receptor related protein 11	protein-coding	13.3284	0.0349822	0.250044	0.068888	0.704736
ENSG00000254027	NA	NA	NA	45.7491	-0.0279416	0.202253	0.0687077	0.704736
ENSG00000148180	GSN	gelsolin	protein-coding	9672.97	-0.0355327	0.25297	0.0681552	0.704736
ENSG00000160360	GPSM1	G protein signaling modulator 1	protein-coding	45.1885	0.0189173	0.142874	0.0687778	0.704736
ENSG00000198018	ENTPD7	ectonucleoside triphosphate diphosphohydrolase 7	protein-coding	103.785	0.0216054	0.160174	0.067811	0.704736
ENSG00000179630	LACC1	laccase domain containing 1	protein-coding	926.938	-0.025847	0.188624	0.0687708	0.704736
ENSG00000228889	UBAC2-AS1	UBAC2 antisense RNA 1	ncRNA	13.6918	0.0225987	0.167103	0.0683854	0.704736
ENSG00000258940	MIA2-AS1	MIA2 antisense RNA 1	ncRNA	26.6443	0.0187119	0.140863	0.0677543	0.704736
ENSG00000287543	NA	NA	NA	27.5973	-0.0254319	0.185858	0.0686991	0.704736
ENSG00000259948	NA	NA	NA	91.1498	-0.0197885	0.148172	0.0678757	0.704736
ENSG00000184517	ZFP1	ZFP1 zinc finger protein	protein-coding	36.0331	-0.0159012	0.121695	0.0681152	0.704736
ENSG00000175711	B3GNTL1	UDP-GlcNAc:betaGal beta-1,3-N-acetylglucosaminyltransferase like 1	protein-coding	239.315	0.0149012	0.114898	0.0687468	0.704736
ENSG00000283667	NA	NA	NA	15.4905	0.0293897	0.21117	0.0680931	0.704736
ENSG00000105479	ODAD1	outer dynein arm docking complex subunit 1	protein-coding	11.6307	0.0337169	0.240758	0.0685929	0.704736
ENSG00000274717	NA	NA	NA	12.0027	0.0407475	0.299151	0.0688517	0.704736
ENSG00000101928	MOSPD1	motile sperm domain containing 1	protein-coding	64.0645	0.0123633	0.095619	0.0680676	0.704736
ENSG00000165359	INTS6L	integrator complex subunit 6 like	protein-coding	148.643	0.0154308	0.118611	0.0685842	0.704736
ENSG00000147383	NSDHL	NAD(P) dependent steroid dehydrogenase-like	protein-coding	126.738	-0.019696	0.148049	0.068663	0.704736
ENSG00000007350	TKTL1	transketolase like 1	protein-coding	24.2966	0.040918	0.300095	0.0685367	0.704736
ENSG00000220785	NA	NA	NA	24.615	0.033776	0.242061	0.0693083	0.705428
ENSG00000155366	RHOC	ras homolog family member C	protein-coding	751.736	0.0214582	0.160167	0.0692364	0.705428
ENSG00000018280	SLC11A1	solute carrier family 11 member 1	protein-coding	7974.68	-0.0130177	0.101239	0.069284	0.705428
ENSG00000144959	NCEH1	neutral cholesterol ester hydrolase 1	protein-coding	293.121	-0.0222258	0.165129	0.0690694	0.705428
ENSG00000134480	CCNH	cyclin H	protein-coding	640.512	0.0127521	0.0992208	0.0693031	0.705428
ENSG00000172638	EFEMP2	EGF containing fibulin extracellular matrix protein 2	protein-coding	69.4483	0.024775	0.182003	0.0692555	0.705428
ENSG00000257530	BICD1-AS1	BICD1 antisense RNA 1	ncRNA	10.6274	0.0263213	0.192093	0.0692212	0.705428
ENSG00000076067	RBMS2	RNA binding motif single stranded interacting protein 2	protein-coding	202.602	0.0167932	0.12853	0.0691711	0.705428
ENSG00000183578	TNFAIP8L3	TNF alpha induced protein 8 like 3	protein-coding	9.01004	-0.0373829	0.268838	0.0694122	0.706036
ENSG00000272379	NA	NA	NA	207.07	0.0271841	0.197964	0.0694764	0.706241
ENSG00000149418	ST14	ST14 transmembrane serine protease matriptase	protein-coding	767.3	-0.0222579	0.165771	0.0696909	0.707971
ENSG00000186591	UBE2H	ubiquitin conjugating enzyme E2 H	protein-coding	501.964	0.0113049	0.0880473	0.0698132	0.708763
ENSG00000124813	RUNX2	RUNX family transcription factor 2	protein-coding	133.957	0.015964	0.123093	0.0698813	0.709005
ENSG00000227825	SLC9A7P1	solute carrier family 9 member 7 pseudogene 1	pseudo	165.252	-0.0207554	0.156104	0.0701723	0.711055
ENSG00000272669	NA	NA	NA	25.3041	0.0270264	0.197489	0.0701309	0.711055
ENSG00000237489	C10orf143	chromosome 10 open reading frame 143	protein-coding	20.4261	-0.0270181	0.197603	0.0703287	0.711739
ENSG00000257725	LINC02399	long intergenic non-protein coding RNA 2399	ncRNA	11.0084	0.040602	0.314961	0.0703038	0.711739
ENSG00000276517	NA	NA	NA	47.2695	0.0191088	0.14531	0.0706588	0.712376
ENSG00000070950	RAD18	RAD18 E3 ubiquitin protein ligase	protein-coding	53.5326	-0.0124345	0.0973732	0.070561	0.712376
ENSG00000148400	NOTCH1	notch receptor 1	protein-coding	536.097	-0.0111312	0.0869275	0.0704589	0.712376
ENSG00000213994	NA	NA	NA	10.1235	0.0362688	0.261999	0.0705442	0.712376
ENSG00000154134	ROBO3	roundabout guidance receptor 3	protein-coding	65.8966	0.0286025	0.208359	0.0706247	0.712376
ENSG00000111737	RAB35	RAB35, member RAS oncogene family	protein-coding	389.368	-0.00894321	0.0676695	0.0706431	0.712376
ENSG00000259049	NA	NA	NA	22.4076	-0.0273431	0.200388	0.0710688	0.716058
ENSG00000250317	SMIM20	small integral membrane protein 20	protein-coding	144.282	-0.00998839	0.0776224	0.0713243	0.718181
ENSG00000075391	RASAL2	RAS protein activator like 2	protein-coding	192.354	-0.0310102	0.225597	0.0716395	0.718685
ENSG00000079150	FKBP7	FKBP prolyl isomerase 7	protein-coding	14.3523	0.0294716	0.215144	0.0716472	0.718685
ENSG00000113749	HRH2	histamine receptor H2	protein-coding	615.323	-0.0257561	0.190211	0.0714801	0.718685
ENSG00000233665	NA	NA	NA	50.5612	-0.0136008	0.106828	0.0717271	0.718685
ENSG00000091592	NLRP1	NLR family pyrin domain containing 1	protein-coding	952.191	0.0240314	0.178822	0.0715318	0.718685
ENSG00000278607	NA	NA	NA	10.1984	0.0329567	0.238953	0.0714768	0.718685
ENSG00000177380	PPFIA3	PTPRF interacting protein alpha 3	protein-coding	10.91	0.0377425	0.276188	0.0717337	0.718685
ENSG00000100092	SH3BP1	SH3 domain binding protein 1	protein-coding	88.3352	-0.0213013	0.160694	0.0716115	0.718685
ENSG00000284602	NA	NA	NA	11.1664	0.0300213	0.219441	0.0722299	0.718706
ENSG00000143375	CGN	cingulin	protein-coding	24.7074	0.0381915	0.280801	0.0719732	0.718706
ENSG00000110497	AMBRA1	autophagy and beclin 1 regulator 1	protein-coding	113.773	0.016434	0.127613	0.0721209	0.718706
ENSG00000255363	NA	NA	NA	51.4597	0.0347797	0.252634	0.0718422	0.718706
ENSG00000136052	SLC41A2	solute carrier family 41 member 2	protein-coding	127.433	-0.0252543	0.187443	0.0721954	0.718706
ENSG00000231856	NA	NA	NA	35.7448	0.0274227	0.201652	0.0719192	0.718706
ENSG00000103335	PIEZO1	piezo type mechanosensitive ion channel component 1	protein-coding	471.693	0.00971934	0.0756177	0.0721764	0.718706
ENSG00000239291	RPS2P47	ribosomal protein S2 pseudogene 47	pseudo	23.276	0.0280316	0.20599	0.07222	0.718706
ENSG00000130203	APOE	apolipoprotein E	protein-coding	29.8888	-0.0286081	0.209604	0.071937	0.718706
ENSG00000279413	NA	NA	NA	112.505	0.0113344	0.0893498	0.0721165	0.718706
ENSG00000102302	FGD1	FYVE, RhoGEF and PH domain containing 1	protein-coding	14.8398	0.0210633	0.159481	0.0722062	0.718706
ENSG00000105290	APLP1	amyloid beta precursor like protein 1	protein-coding	9.52196	0.0375317	0.275551	0.0723434	0.719388
ENSG00000132692	BCAN	brevican	protein-coding	8.72374	0.0382234	0.282242	0.0724609	0.719525
ENSG00000204569	PPP1R10	protein phosphatase 1 regulatory subunit 10	protein-coding	657.301	0.017995	0.138761	0.0725371	0.719525
ENSG00000258752	NA	NA	NA	22.8838	0.0253734	0.188495	0.0725291	0.719525
ENSG00000268001	CARD8-AS1	CARD8 antisense RNA 1	ncRNA	79.2786	-0.0182016	0.140154	0.0724734	0.719525
ENSG00000224272	NA	NA	NA	7.93968	0.0387558	0.315473	0.0729341	0.723015
ENSG00000244203	FOXP1-AS1	FOXP1 antisense RNA 1	ncRNA	8.22806	0.034725	0.254017	0.0731245	0.723117
ENSG00000272277	NA	NA	NA	71.1421	0.0193841	0.148638	0.0730897	0.723117
ENSG00000136295	TTYH3	tweety family member 3	protein-coding	848.014	-0.0120681	0.0956455	0.0730235	0.723117
ENSG00000253593	LOC101927822	uncharacterized LOC101927822	ncRNA	63.6313	0.02033	0.155104	0.0731253	0.723117
ENSG00000279592	NA	NA	NA	80.8186	0.023489	0.176406	0.0731856	0.723267
ENSG00000186104	CYP2R1	cytochrome P450 family 2 subfamily R member 1	protein-coding	162.067	0.0127064	0.100737	0.0732508	0.723465
ENSG00000269604	NA	NA	NA	286.09	-0.013695	0.108302	0.0733283	0.723783
ENSG00000135540	NHSL1	NHS like 1	protein-coding	20.2067	-0.0201686	0.154167	0.0733845	0.723891
ENSG00000080200	CRYBG3	crystallin beta-gamma domain containing 3	protein-coding	182.941	-0.0138336	0.109405	0.0734627	0.723891
ENSG00000260589	STAM-DT	STAM divergent transcript	ncRNA	8.47449	0.0357818	0.262814	0.073475	0.723891
ENSG00000240445	FOXO3B	forkhead box O3B	protein-coding	14.2301	0.0222392	0.168325	0.0736276	0.724948
ENSG00000117425	PTCH2	patched 2	protein-coding	16.6439	0.0272505	0.20223	0.0739428	0.725568
ENSG00000273136	NBPF26	NBPF member 26	protein-coding	191.369	0.00949891	0.0743701	0.0738456	0.725568
ENSG00000112561	TFEB	transcription factor EB	protein-coding	685.215	-0.0106477	0.0845021	0.0740079	0.725568
ENSG00000106992	AK1	adenylate kinase 1	protein-coding	24.2857	0.0195194	0.149981	0.0737918	0.725568
ENSG00000261336	EIF4BP5	eukaryotic translation initiation factor 4B pseudogene 5	pseudo	7.37943	0.0309348	0.227531	0.0739735	0.725568
ENSG00000172831	CES2	carboxylesterase 2	protein-coding	396.785	-0.0100457	0.0792403	0.0738084	0.725568
ENSG00000105559	PLEKHA4	pleckstrin homology domain containing A4	protein-coding	39.7079	0.0273381	0.202873	0.0740028	0.725568
ENSG00000117676	RPS6KA1	ribosomal protein S6 kinase A1	protein-coding	2564.06	-0.0159333	0.125097	0.0741343	0.725748
ENSG00000204482	LST1	leukocyte specific transcript 1	protein-coding	2893.15	-0.0222972	0.169125	0.0742395	0.725748
ENSG00000272267	NA	NA	NA	50.5466	0.0156329	0.123007	0.0742728	0.725748
ENSG00000257802	NA	NA	NA	22.8412	0.0275996	0.204818	0.0742053	0.725748
ENSG00000102984	ZNF821	zinc finger protein 821	protein-coding	184.905	0.0174156	0.135694	0.0742985	0.725748
ENSG00000074181	NOTCH3	notch receptor 3	protein-coding	136.536	-0.0301003	0.222023	0.0742786	0.725748
ENSG00000249119	MTND6P4	MT-ND6 pseudogene 4	pseudo	42.7495	0.022089	0.167842	0.0744235	0.726526
ENSG00000134243	SORT1	sortilin 1	protein-coding	431.189	-0.0137474	0.109334	0.0746832	0.726607
ENSG00000133069	TMCC2	transmembrane and coiled-coil domain family 2	protein-coding	55.2962	0.0337604	0.249185	0.0749572	0.726607
ENSG00000279897	BIRC6-AS2	BIRC6 antisense RNA 2	ncRNA	7.60078	0.0288753	0.214701	0.0754912	0.726607
ENSG00000196460	RFX8	regulatory factor X8	protein-coding	29.5853	0.0367688	0.273866	0.0749441	0.726607
ENSG00000235852	NA	NA	NA	65.934	0.0266538	0.19935	0.0753365	0.726607
ENSG00000170860	LSM3	LSM3 homolog, U6 small nuclear RNA and mRNA degradation associated	protein-coding	595.18	-0.00927966	0.0730407	0.075415	0.726607
ENSG00000138459	SLC35A5	solute carrier family 35 member A5	protein-coding	159.47	-0.014691	0.116525	0.0750443	0.726607
ENSG00000171109	MFN1	mitofusin 1	protein-coding	160.883	0.0123987	0.0992434	0.0752355	0.726607
ENSG00000163739	CXCL1	C-X-C motif chemokine ligand 1	protein-coding	60227.5	0.0386967	0.301239	0.0754979	0.726607
ENSG00000164038	SLC9B2	solute carrier family 9 member B2	protein-coding	35.2597	0.0270542	0.201484	0.0746325	0.726607
ENSG00000105849	POLR1F	RNA polymerase I subunit F	protein-coding	540.231	0.0239287	0.180558	0.0748632	0.726607
ENSG00000142089	IFITM3	interferon induced transmembrane protein 3	protein-coding	2415.25	-0.0275095	0.204529	0.0745791	0.726607
ENSG00000110011	DNAJC4	DnaJ heat shock protein family (Hsp40) member C4	protein-coding	431.852	0.00961139	0.0760341	0.075313	0.726607
ENSG00000169372	CRADD	CASP2 and RIPK1 domain containing adaptor with death domain	protein-coding	118.357	0.026475	0.197583	0.074658	0.726607
ENSG00000287837	NA	NA	NA	8.99013	0.0244001	0.183549	0.0746081	0.726607
ENSG00000129515	SNX6	sorting nexin 6	protein-coding	697.324	-0.00932174	0.0731759	0.0748312	0.726607
ENSG00000181827	RFX7	regulatory factor X7	protein-coding	55.3926	0.0186334	0.144804	0.0754037	0.726607
ENSG00000181026	AEN	apoptosis enhancing nuclease	protein-coding	104.571	0.0249926	0.18816	0.0754299	0.726607
ENSG00000103044	HAS3	hyaluronan synthase 3	protein-coding	174.781	-0.0124962	0.100085	0.0754127	0.726607
ENSG00000108523	RNF167	ring finger protein 167	protein-coding	257.694	0.0093946	0.0739962	0.0751696	0.726607
ENSG00000018869	ZNF582	zinc finger protein 582	protein-coding	15.3994	-0.0293626	0.21811	0.0755217	0.726607
ENSG00000088899	LZTS3	leucine zipper tumor suppressor family member 3	protein-coding	21.7524	0.0216542	0.165354	0.0751251	0.726607
ENSG00000100290	BIK	BCL2 interacting killer	protein-coding	28.0396	0.0261386	0.195921	0.0754236	0.726607
ENSG00000130119	GNL3L	G protein nucleolar 3 like	protein-coding	194.533	-0.0102973	0.0819418	0.0749906	0.726607
ENSG00000185436	IFNLR1	interferon lambda receptor 1	protein-coding	23.4868	0.0384913	0.296207	0.0756167	0.727084
ENSG00000162604	TM2D1	TM2 domain containing 1	protein-coding	246.233	-0.00912512	0.0717936	0.0758701	0.727887
ENSG00000145911	N4BP3	NEDD4 binding protein 3	protein-coding	49.2195	0.0223791	0.170774	0.0758822	0.727887
ENSG00000126803	HSPA2	heat shock protein family A (Hsp70) member 2	protein-coding	31.4978	0.0271146	0.202884	0.0758105	0.727887
ENSG00000100321	SYNGR1	synaptogyrin 1	protein-coding	207.027	0.0253696	0.190999	0.075803	0.727887
ENSG00000234332	NA	NA	NA	8.61101	0.0365886	0.274569	0.076122	0.728479
ENSG00000188566	NDOR1	NADPH dependent diflavin oxidoreductase 1	protein-coding	208.428	-0.010216	0.0816972	0.076059	0.728479
ENSG00000167553	TUBA1C	tubulin alpha 1c	protein-coding	1975.83	-0.017054	0.134117	0.0761261	0.728479
ENSG00000122122	SASH3	SAM and SH3 domain containing 3	protein-coding	1616.05	-0.0157595	0.12481	0.0760495	0.728479
ENSG00000243749	TMEM35B	transmembrane protein 35B	protein-coding	46.5651	-0.026738	0.20098	0.076624	0.729086
ENSG00000228436	LOC105378663	uncharacterized LOC105378663	ncRNA	10.509	-0.0274921	0.206157	0.0766168	0.729086
ENSG00000282608	ADORA3	adenosine A3 receptor	protein-coding	10.6124	-0.0357321	0.267098	0.0762922	0.729086
ENSG00000186792	HYAL3	hyaluronidase 3	protein-coding	46.917	0.0238572	0.181264	0.0765322	0.729086
ENSG00000145491	ROPN1L	rhophilin associated tail protein 1 like	protein-coding	11.8722	0.0242118	0.183698	0.0765629	0.729086
ENSG00000164611	PTTG1	PTTG1 regulator of sister chromatid separation, securin	protein-coding	163.675	0.0214651	0.165034	0.0766413	0.729086
ENSG00000272288	ILRUN-AS1	ILRUN antisense RNA 1	ncRNA	48.9105	0.0137593	0.110243	0.0764475	0.729086
ENSG00000273391	NA	NA	NA	14.4298	0.0247298	0.187283	0.0766451	0.729086
ENSG00000166016	ABTB2	ankyrin repeat and BTB domain containing 2	protein-coding	45.0277	0.0332599	0.247322	0.0764534	0.729086
ENSG00000197943	PLCG2	phospholipase C gamma 2	protein-coding	371.959	-0.0110042	0.088517	0.0763916	0.729086
ENSG00000117632	STMN1	stathmin 1	protein-coding	304.589	0.0299904	0.223736	0.0767723	0.729384
ENSG00000107968	MAP3K8	mitogen-activated protein kinase kinase kinase 8	protein-coding	3113.46	0.0288508	0.215755	0.0768132	0.729384
ENSG00000182473	EXOC7	exocyst complex component 7	protein-coding	672.272	-0.00887577	0.0698201	0.0767959	0.729384
ENSG00000180712	LINC02363	long intergenic non-protein coding RNA 2363	ncRNA	22.2543	0.0302818	0.226119	0.0770798	0.731047
ENSG00000165238	WNK2	WNK lysine deficient protein kinase 2	protein-coding	12.0485	0.033453	0.249613	0.0770698	0.731047
ENSG00000225450	NA	NA	NA	116.46	-0.0181051	0.142076	0.0771435	0.731218
ENSG00000280228	NA	NA	NA	136.742	0.0317713	0.237195	0.0773233	0.732489
ENSG00000274387	NA	NA	NA	11.8676	0.0229796	0.175944	0.0774932	0.73262
ENSG00000138670	RASGEF1B	RasGEF domain family member 1B	protein-coding	728.054	0.0294272	0.220585	0.0776356	0.73262
ENSG00000180354	MTURN	maturin, neural progenitor differentiation regulator homolog	protein-coding	84.2043	0.0138688	0.111525	0.0774427	0.73262
ENSG00000254639	NA	NA	NA	21.3583	0.0301581	0.225734	0.0775741	0.73262
ENSG00000184277	TM2D3	TM2 domain containing 3	protein-coding	547.36	0.0110233	0.089232	0.0777069	0.73262
ENSG00000102970	CCL17	C-C motif chemokine ligand 17	protein-coding	19.1792	-0.0364981	0.276531	0.077454	0.73262
ENSG00000173786	CNP	2',3'-cyclic nucleotide 3' phosphodiesterase	protein-coding	817.779	-0.0116017	0.093952	0.077659	0.73262
ENSG00000267493	CIRBP-AS1	CIRBP antisense RNA 1	ncRNA	56.3006	0.0183625	0.144213	0.0777493	0.73262
ENSG00000233746	LINC00656	long intergenic non-protein coding RNA 656	ncRNA	50.6724	0.0301349	0.225619	0.0776255	0.73262
ENSG00000119771	KLHL29	kelch like family member 29	protein-coding	8.42244	0.0256402	0.194417	0.0778473	0.733041
ENSG00000157764	BRAF	B-Raf proto-oncogene, serine/threonine kinase	protein-coding	182.149	0.0125833	0.101876	0.0779314	0.733041
ENSG00000061656	SPAG4	sperm associated antigen 4	protein-coding	23.4319	0.0351176	0.264515	0.077922	0.733041
ENSG00000148572	NRBF2	nuclear receptor binding factor 2	protein-coding	533.185	-0.0103468	0.0836593	0.0780433	0.733054
ENSG00000083544	TDRD3	tudor domain containing 3	protein-coding	45.1984	-0.0147303	0.118233	0.0780268	0.733054
ENSG00000159055	MIS18A	MIS18 kinetochore protein A	protein-coding	100.953	0.0171514	0.13582	0.0780702	0.733054
ENSG00000069702	TGFBR3	transforming growth factor beta receptor 3	protein-coding	12.4273	0.034106	0.256448	0.0782407	0.733086
ENSG00000282386	NA	NA	NA	18.5054	0.0310793	0.23394	0.0790058	0.733086
ENSG00000143320	CRABP2	cellular retinoic acid binding protein 2	protein-coding	11.7397	-0.0358362	0.272505	0.0786657	0.733086
ENSG00000185414	MRPL30	mitochondrial ribosomal protein L30	protein-coding	81.6205	-0.0100575	0.0814876	0.0788612	0.733086
ENSG00000204311	PJVK	pejvakin	protein-coding	12.5681	0.0325868	0.244655	0.0784348	0.733086
ENSG00000168237	GLYCTK	glycerate kinase	protein-coding	139.938	-0.0104257	0.0845761	0.0786234	0.733086
ENSG00000283154	SCHIP1	schwannomin interacting protein 1	protein-coding	12.5985	0.030192	0.226946	0.0785323	0.733086
ENSG00000283154	IQCJ-SCHIP1	IQCJ-SCHIP1 readthrough	protein-coding	12.5985	0.030192	0.226946	0.0785323	0.733086
ENSG00000145555	MYO10	myosin X	protein-coding	74.6765	0.0177668	0.140678	0.0789958	0.733086
ENSG00000185972	CCIN	calicin	protein-coding	12.4434	0.0355324	0.269979	0.0788703	0.733086
ENSG00000196116	TDRD7	tudor domain containing 7	protein-coding	162.898	-0.00986939	0.079619	0.0783415	0.733086
ENSG00000157693	TMEM268	transmembrane protein 268	protein-coding	239.563	0.0218222	0.168429	0.0781316	0.733086
ENSG00000122862	SRGN	serglycin	protein-coding	17060.8	0.016557	0.131625	0.0781824	0.733086
ENSG00000133812	SBF2	SET binding factor 2	protein-coding	521.224	0.011639	0.0945152	0.078276	0.733086
ENSG00000111275	ALDH2	aldehyde dehydrogenase 2 family member	protein-coding	2238.33	-0.0171123	0.135936	0.0788377	0.733086
ENSG00000155330	C16orf87	chromosome 16 open reading frame 87	protein-coding	339.3	0.0119019	0.0967275	0.0785034	0.733086
ENSG00000178607	ERN1	endoplasmic reticulum to nucleus signaling 1	protein-coding	1095.55	0.0174347	0.138309	0.0789787	0.733086
ENSG00000180061	TMEM150B	transmembrane protein 150B	protein-coding	129.265	-0.0140911	0.113641	0.0784126	0.733086
ENSG00000124191	TOX2	TOX high mobility group box family member 2	protein-coding	7.16645	0.0366182	0.280214	0.0784552	0.733086
ENSG00000008056	SYN1	synapsin I	protein-coding	69.0819	0.0212083	0.164643	0.0788433	0.733086
ENSG00000072501	SMC1A	structural maintenance of chromosomes 1A	protein-coding	486.572	-0.00874517	0.0694739	0.0789525	0.733086
ENSG00000102119	EMD	emerin	protein-coding	155.746	0.0134699	0.109212	0.0790359	0.733086
ENSG00000243646	IL10RB	interleukin 10 receptor subunit beta	protein-coding	111.159	-0.0102457	0.0832179	0.0790897	0.733161
ENSG00000136315	NA	NA	NA	12.3811	0.033438	0.252312	0.0791671	0.733453
ENSG00000163513	TGFBR2	transforming growth factor beta receptor 2	protein-coding	633.913	-0.00863064	0.068533	0.0793804	0.734204
ENSG00000095951	HIVEP1	HIVEP zinc finger 1	protein-coding	304.014	0.0220621	0.170882	0.0793858	0.734204
ENSG00000112787	FBRSL1	fibrosin like 1	protein-coding	276.054	0.0140055	0.113422	0.0793527	0.734204
ENSG00000235859	NA	NA	NA	350.819	0.0141769	0.114782	0.0795064	0.734894
ENSG00000111886	GABRR2	gamma-aminobutyric acid type A receptor subunit rho2	protein-coding	9.52546	-0.0363954	0.280813	0.0796514	0.735004
ENSG00000206650	SNORA70G	small nucleolar RNA, H/ACA box 70G	snoRNA	12.7893	0.0285582	0.216338	0.079702	0.735004
ENSG00000127720	METTL25	methyltransferase like 25	protein-coding	64.5486	-0.013494	0.109683	0.0796851	0.735004
ENSG00000152223	EPG5	ectopic P-granules autophagy protein 5 homolog	protein-coding	241.374	0.0165959	0.132651	0.0796715	0.735004
ENSG00000176871	WSB2	WD repeat and SOCS box containing 2	protein-coding	467.263	-0.0131038	0.106751	0.0798404	0.735857
ENSG00000053438	NNAT	neuronatin	protein-coding	25.0597	0.0236412	0.182146	0.0799164	0.736128
ENSG00000235246	NA	NA	NA	47.2755	0.0141309	0.114641	0.0799619	0.736128
ENSG00000100726	TELO2	telomere maintenance 2	protein-coding	435.709	-0.010471	0.0855525	0.0800682	0.736306
ENSG00000012048	BRCA1	BRCA1 DNA repair associated	protein-coding	29.7843	-0.0275559	0.209552	0.0800732	0.736306
ENSG00000241553	ARPC4	actin related protein 2/3 complex subunit 4	protein-coding	2079.06	-0.0108266	0.0886159	0.0801962	0.736786
ENSG00000156515	HK1	hexokinase 1	protein-coding	1386.53	-0.00766199	0.0587127	0.0802176	0.736786
ENSG00000143119	CD53	CD53 molecule	protein-coding	5149.43	-0.0130277	0.106504	0.0806357	0.738348
ENSG00000170801	HTRA3	HtrA serine peptidase 3	protein-coding	9.94785	-0.0361918	0.281177	0.0806645	0.738348
ENSG00000221914	PPP2R2A	protein phosphatase 2 regulatory subunit Balpha	protein-coding	245.391	0.0124385	0.101886	0.0806186	0.738348
ENSG00000285533	RELA-DT	RELA divergent transcript	ncRNA	54.8416	0.0159858	0.128603	0.0804416	0.738348
ENSG00000011478	QPCTL	glutaminyl-peptide cyclotransferase like	protein-coding	64.3106	0.0128206	0.104857	0.0805524	0.738348
ENSG00000268583	NA	NA	NA	26.1207	-0.0177252	0.141184	0.0805297	0.738348
ENSG00000173218	VANGL1	VANGL planar cell polarity protein 1	protein-coding	10.9751	-0.027889	0.212875	0.0811802	0.738443
ENSG00000180867	NA	NA	NA	27.0901	-0.0157645	0.1274	0.0813109	0.738443
ENSG00000136631	VPS45	vacuolar protein sorting 45 homolog	protein-coding	201.815	-0.0155746	0.126018	0.0813386	0.738443
ENSG00000143256	PFDN2	prefoldin subunit 2	protein-coding	1023.03	0.0133676	0.109352	0.0811536	0.738443
ENSG00000243155	NA	NA	NA	27.3059	0.0140754	0.114796	0.0812486	0.738443
ENSG00000124357	NAGK	N-acetylglucosamine kinase	protein-coding	2534.68	-0.0141702	0.115487	0.0811923	0.738443
ENSG00000138231	DBR1	debranching RNA lariats 1	protein-coding	108.49	-0.0134149	0.109759	0.081252	0.738443
ENSG00000164300	SERINC5	serine incorporator 5	protein-coding	247.219	-0.0183006	0.145489	0.0809302	0.738443
ENSG00000137274	BPHL	biphenyl hydrolase like	protein-coding	74.2844	0.015726	0.126935	0.0809255	0.738443
ENSG00000237596	LOC644135	uncharacterized LOC644135	ncRNA	7.823	0.0367205	0.290122	0.0808008	0.738443
ENSG00000173599	PC	pyruvate carboxylase	protein-coding	121.926	-0.021059	0.164829	0.0808492	0.738443
ENSG00000185650	ZFP36L1	ZFP36 ring finger protein like 1	protein-coding	2268.29	-0.0171663	0.137363	0.0808819	0.738443
ENSG00000108406	DHX40	DEAH-box helicase 40	protein-coding	167.562	0.00987929	0.080857	0.081185	0.738443
ENSG00000104881	PPP1R13L	protein phosphatase 1 regulatory subunit 13 like	protein-coding	47.7353	0.015922	0.128455	0.0811029	0.738443
ENSG00000124222	STX16	syntaxin 16	protein-coding	556.518	0.00988632	0.0809914	0.0813672	0.738443
ENSG00000013375	PGM3	phosphoglucomutase 3	protein-coding	159.377	0.0198696	0.156844	0.0814309	0.738603
ENSG00000243485	NA	NA	NA	73.4841	0.0185395	0.14767	0.081841	0.738754
ENSG00000072840	EVC	EvC ciliary complex subunit 1	protein-coding	26.253	-0.0314568	0.239821	0.08171	0.738754
ENSG00000287265	NA	NA	NA	26.8318	0.0204423	0.161189	0.0819907	0.738754
ENSG00000137200	CMTR1	cap methyltransferase 1	protein-coding	190.814	-0.00919365	0.0749463	0.0819412	0.738754
ENSG00000237310	GS1-124K5.4	uncharacterized LOC100289098	ncRNA	19.8578	0.0185019	0.147305	0.081658	0.738754
ENSG00000157212	PAXIP1	PAX interacting protein 1	protein-coding	104.653	0.0196032	0.155236	0.0819069	0.738754
ENSG00000137054	POLR1E	RNA polymerase I subunit E	protein-coding	38.1527	-0.0160986	0.129979	0.0815913	0.738754
ENSG00000255398	HCAR3	hydroxycarboxylic acid receptor 3	protein-coding	549.642	0.0364609	0.290121	0.0817441	0.738754
ENSG00000136100	VPS36	vacuolar protein sorting 36 homolog	protein-coding	248.864	-0.0111765	0.0922174	0.0818967	0.738754
ENSG00000245888	NSMCE1-DT	NSMCE1 divergent transcript	ncRNA	16.5381	0.0251627	0.194235	0.0820016	0.738754
ENSG00000141854	MISP3	MISP family member 3	protein-coding	59.532	0.028037	0.214629	0.0819706	0.738754
ENSG00000249115	HAUS5	HAUS augmin like complex subunit 5	protein-coding	107.12	0.0141891	0.115962	0.0819414	0.738754
ENSG00000254988	NA	NA	NA	21.6712	-0.0180188	0.144154	0.0822131	0.740242
ENSG00000244151	NA	NA	NA	324.627	-0.00947397	0.0776688	0.0823157	0.740525
ENSG00000184076	UQCR10	ubiquinol-cytochrome c reductase, complex III subunit X	protein-coding	1002.03	-0.0114875	0.0949531	0.0823371	0.740525
ENSG00000279399	NA	NA	NA	37.9472	-0.0269421	0.207222	0.0825006	0.741371
ENSG00000139684	ESD	esterase D	protein-coding	611.152	-0.007708	0.0602526	0.0825239	0.741371
ENSG00000234793	NA	NA	NA	19.8349	0.0247761	0.191979	0.0826352	0.741732
ENSG00000168795	ZBTB5	zinc finger and BTB domain containing 5	protein-coding	65.8433	0.0146798	0.120017	0.0827495	0.741732
ENSG00000205740	LOC107984285	uncharacterized LOC107984285	ncRNA	8.08189	0.0332139	0.255448	0.0827288	0.741732
ENSG00000154263	ABCA10	ATP binding cassette subfamily A member 10	protein-coding	7.71707	0.0278363	0.213804	0.0826844	0.741732
ENSG00000063601	MTMR1	myotubularin related protein 1	protein-coding	93.6356	0.0133633	0.110041	0.0828417	0.742143
ENSG00000164823	OSGIN2	oxidative stress induced growth inhibitor family member 2	protein-coding	577.945	0.0204441	0.16187	0.0831434	0.744012
ENSG00000267344	NA	NA	NA	57.6452	-0.0133797	0.110293	0.0831371	0.744012
ENSG00000187801	ZFP69B	ZFP69 zinc finger protein B	protein-coding	29.1457	0.0244619	0.190238	0.0832984	0.744151
ENSG00000135452	TSPAN31	tetraspanin 31	protein-coding	736.813	0.0176763	0.142235	0.0832635	0.744151
ENSG00000121749	TBC1D15	TBC1 domain family member 15	protein-coding	386.264	0.0144713	0.118659	0.0832244	0.744151
ENSG00000232956	SNHG15	small nucleolar RNA host gene 15	ncRNA	1442.1	0.0218095	0.171687	0.0834755	0.744486
ENSG00000119950	MXI1	MAX interactor 1, dimerization protein	protein-coding	380.903	0.0230263	0.180225	0.0834421	0.744486
ENSG00000175334	BANF1	BAF nuclear assembly factor 1	protein-coding	1095.28	-0.0122242	0.101347	0.0834339	0.744486
ENSG00000078967	UBE2D4	ubiquitin conjugating enzyme E2 D4 (putative)	protein-coding	161.226	-0.0139798	0.115062	0.083523	0.744495
ENSG00000167280	ENGASE	endo-beta-N-acetylglucosaminidase	protein-coding	512.123	0.0193685	0.154529	0.0836331	0.745061
ENSG00000145287	PLAC8	placenta associated 8	protein-coding	628.853	0.032878	0.254001	0.0837488	0.745321
ENSG00000172922	RNASEH2C	ribonuclease H2 subunit C	protein-coding	1257.3	-0.00915719	0.0753153	0.0837554	0.745321
ENSG00000160973	FOXH1	forkhead box H1	protein-coding	65.5843	0.0198671	0.158183	0.0838383	0.745644
ENSG00000172738	TMEM217	transmembrane protein 217	protein-coding	11.6078	0.0335686	0.260537	0.083983	0.746045
ENSG00000196696	PDXDC2P-NPIPB14P	nuclear pore complex-interacting protein	pseudo	46.7801	0.0134963	0.11153	0.0839339	0.746045
ENSG00000161647	MPP3	membrane palmitoylated protein 3	protein-coding	25.7998	0.022219	0.174912	0.0840233	0.746045
ENSG00000156026	MCU	mitochondrial calcium uniporter	protein-coding	109.956	-0.00851995	0.069395	0.0842074	0.74725
ENSG00000213977	TAX1BP3	Tax1 binding protein 3	protein-coding	33.2069	-0.0192216	0.153819	0.0842525	0.74725
ENSG00000286729	NA	NA	NA	9.47022	0.0251564	0.195901	0.0843225	0.747457
ENSG00000245281	LOC101929066	uncharacterized LOC101929066	ncRNA	18.7828	0.0275494	0.213222	0.0844294	0.747925
ENSG00000082212	ME2	malic enzyme 2	protein-coding	398.914	-0.0130641	0.108398	0.0844688	0.747925
ENSG00000213654	GPSM3	G protein signaling modulator 3	protein-coding	706.073	-0.00769996	0.0610579	0.0846392	0.748526
ENSG00000092068	SLC7A8	solute carrier family 7 member 8	protein-coding	12.3189	-0.0327771	0.254443	0.084677	0.748526
ENSG00000087245	MMP2	matrix metallopeptidase 2	protein-coding	8.06437	-0.032362	0.250826	0.0846657	0.748526
ENSG00000237436	NA	NA	NA	23.421	0.0169494	0.137747	0.0848336	0.748669
ENSG00000173559	NABP1	nucleic acid binding protein 1	protein-coding	541.842	0.0119452	0.0996509	0.0847952	0.748669
ENSG00000149115	TNKS1BP1	tankyrase 1 binding protein 1	protein-coding	99.2059	0.0133151	0.110499	0.0848248	0.748669
ENSG00000257663	NA	NA	NA	577.902	0.0155472	0.127517	0.0850234	0.749105
ENSG00000126351	THRA	thyroid hormone receptor alpha	protein-coding	157.823	0.0288123	0.223077	0.0850013	0.749105
ENSG00000269743	SLC25A53	solute carrier family 25 member 53	protein-coding	54.3775	-0.0125321	0.104432	0.0850087	0.749105
ENSG00000272211	NA	NA	NA	49.1819	0.019845	0.158832	0.0852884	0.749118
ENSG00000150753	CCT5	chaperonin containing TCP1 subunit 5	protein-coding	1424.85	-0.0112205	0.0938733	0.0851825	0.749118
ENSG00000135241	PNPLA8	patatin like phospholipase domain containing 8	protein-coding	967.808	0.0182798	0.147544	0.0851533	0.749118
ENSG00000179241	LDLRAD3	low density lipoprotein receptor class A domain containing 3	protein-coding	60.6495	-0.020467	0.163252	0.0852692	0.749118
ENSG00000123095	BHLHE41	basic helix-loop-helix family member e41	protein-coding	672.374	-0.0354142	0.288371	0.0853526	0.749118
ENSG00000139117	CPNE8	copine 8	protein-coding	302.694	0.0151431	0.124597	0.0852352	0.749118
ENSG00000154040	CABYR	calcium binding tyrosine phosphorylation regulated	protein-coding	13.1054	0.027261	0.211882	0.0853409	0.749118
ENSG00000106100	NOD1	nucleotide binding oligomerization domain containing 1	protein-coding	97.4639	-0.0109368	0.0916196	0.0854789	0.749815
ENSG00000276101	NA	NA	NA	72.8452	-0.014407	0.119217	0.085623	0.750424
ENSG00000099337	KCNK6	potassium two pore domain channel subfamily K member 6	protein-coding	692.296	-0.0117553	0.0984448	0.0856421	0.750424
ENSG00000163820	FYCO1	FYVE and coiled-coil domain autophagy adaptor 1	protein-coding	72.5777	0.0127363	0.106483	0.0860905	0.751472
ENSG00000170088	TMEM192	transmembrane protein 192	protein-coding	140.601	-0.0117557	0.0986001	0.0860326	0.751472
ENSG00000281103	TRG-AS1	T cell receptor gamma locus antisense RNA 1	ncRNA	111.379	0.0280304	0.218177	0.0860458	0.751472
ENSG00000131969	ABHD12B	abhydrolase domain containing 12B	protein-coding	12.6079	-0.0246175	0.193237	0.0859661	0.751472
ENSG00000131979	GCH1	GTP cyclohydrolase 1	protein-coding	661.235	0.018494	0.149541	0.0860311	0.751472
ENSG00000285518	NA	NA	NA	79.8991	0.0270288	0.210749	0.0860263	0.751472
ENSG00000101856	PGRMC1	progesterone receptor membrane component 1	protein-coding	284.767	-0.010086	0.0844922	0.0859	0.751472
ENSG00000197520	FAM177B	family with sequence similarity 177 member B	protein-coding	33.8117	0.0293871	0.228913	0.0865133	0.751881
ENSG00000158234	FAIM	Fas apoptotic inhibitory molecule	protein-coding	28.8535	-0.0184663	0.149506	0.0863522	0.751881
ENSG00000268592	RAET1E-AS1	RAET1E antisense RNA 1	ncRNA	9.94403	0.0301594	0.234869	0.0864284	0.751881
ENSG00000147408	CSGALNACT1	chondroitin sulfate N-acetylgalactosaminyltransferase 1	protein-coding	53.4405	-0.0306138	0.238562	0.0864835	0.751881
ENSG00000068976	PYGM	glycogen phosphorylase, muscle associated	protein-coding	13.3728	0.0315371	0.246121	0.0864405	0.751881
ENSG00000140545	MFGE8	milk fat globule EGF and factor V/VIII domain containing	protein-coding	13.8197	0.0288639	0.224816	0.0864321	0.751881
ENSG00000127526	SLC35E1	solute carrier family 35 member E1	protein-coding	591.61	0.00889773	0.0738517	0.0863195	0.751881
ENSG00000204673	AKT1S1	AKT1 substrate 1	protein-coding	274.757	-0.0132148	0.110327	0.086301	0.751881
ENSG00000168002	POLR2G	RNA polymerase II subunit G	protein-coding	921.215	-0.00903648	0.0752706	0.0866161	0.752365
ENSG00000154380	ENAH	ENAH actin regulator	protein-coding	10.8133	0.0219399	0.174581	0.0866893	0.752593
ENSG00000106605	BLVRA	biliverdin reductase A	protein-coding	1408.2	0.0118999	0.100053	0.0867582	0.752782
ENSG00000162496	DHRS3	dehydrogenase/reductase 3	protein-coding	274.405	-0.0197462	0.1591	0.0870647	0.752992
ENSG00000224081	SLC44A3-AS1	SLC44A3 antisense RNA 1	ncRNA	8.35103	0.0214766	0.276166	0.0870466	0.752992
ENSG00000287593	NA	NA	NA	60.6677	0.0269274	0.21085	0.0870573	0.752992
ENSG00000273117	NA	NA	NA	154.052	0.0206138	0.165265	0.0869627	0.752992
ENSG00000122861	PLAU	plasminogen activator, urokinase	protein-coding	632.231	-0.0128888	0.108025	0.0869343	0.752992
ENSG00000260135	NA	NA	NA	133.513	-0.0326158	0.25627	0.0869136	0.752992
ENSG00000128815	WDFY4	WDFY family member 4	protein-coding	328.935	-0.00756647	0.0607189	0.0874359	0.753473
ENSG00000242338	NA	NA	NA	12.557	0.0217687	0.173817	0.0874476	0.753473
ENSG00000152219	ARL14EP	ADP ribosylation factor like GTPase 14 effector protein	protein-coding	185.586	-0.0112445	0.0948633	0.0872525	0.753473
ENSG00000232684	ATP11A-AS1	ATP11A antisense RNA 1	ncRNA	22.841	0.0171154	0.140168	0.0873415	0.753473
ENSG00000198796	ALPK2	alpha kinase 2	protein-coding	44.9228	0.0242177	0.191428	0.0874897	0.753473
ENSG00000105245	NUMBL	NUMB like endocytic adaptor protein	protein-coding	28.2245	0.0132599	0.11106	0.0872416	0.753473
ENSG00000101400	SNTA1	syntrophin alpha 1	protein-coding	35.5734	0.0216293	0.172727	0.0872956	0.753473
ENSG00000185340	GAS2L1	growth arrest specific 2 like 1	protein-coding	453.198	-0.0120531	0.10158	0.0874971	0.753473
ENSG00000197959	DNM3	dynamin 3	protein-coding	31.257	0.0280667	0.219802	0.0875664	0.753664
ENSG00000100099	HPS4	HPS4 biogenesis of lysosomal organelles complex 3 subunit 2	protein-coding	252.422	0.00907355	0.0759872	0.0876177	0.7537
ENSG00000259773	NA	NA	NA	135.318	-0.012354	0.104122	0.0878104	0.754953
ENSG00000173846	PLK3	polo like kinase 3	protein-coding	3075.38	0.0211514	0.169699	0.0879704	0.755347
ENSG00000189077	TMEM120A	transmembrane protein 120A	protein-coding	959.06	0.0170342	0.139932	0.0880978	0.755347
ENSG00000246089	LOC100287015	uncharacterized LOC100287015	ncRNA	38.6802	0.0117485	0.0993866	0.088234	0.755347
ENSG00000064201	TSPAN32	tetraspanin 32	protein-coding	310.115	0.0250013	0.197532	0.0880928	0.755347
ENSG00000214787	MS4A4E	membrane spanning 4-domains A4E	protein-coding	48.4877	0.0308026	0.24181	0.0879703	0.755347
ENSG00000135677	GNS	glucosamine (N-acetyl)-6-sulfatase	protein-coding	1656.2	-0.0113341	0.0959416	0.0881411	0.755347
ENSG00000185480	PARPBP	PARP1 binding protein	protein-coding	11.7618	-0.0255908	0.201929	0.0882184	0.755347
ENSG00000267551	GNA15-DT	GNA15 divergent transcript	ncRNA	416.174	-0.00748149	0.0600396	0.0881173	0.755347
ENSG00000198055	GRK6	G protein-coupled receptor kinase 6	protein-coding	2147.24	-0.00982097	0.0830583	0.0883496	0.755932
ENSG00000123609	NMI	N-myc and STAT interactor	protein-coding	447.09	-0.00881347	0.0738294	0.0884303	0.756203
ENSG00000083097	DOP1A	DOP1 leucine zipper like protein A	protein-coding	111.289	0.0113658	0.096376	0.0885995	0.756203
ENSG00000067057	PFKP	phosphofructokinase, platelet	protein-coding	372.918	0.0144302	0.12063	0.0885288	0.756203
ENSG00000092020	PPP2R3C	protein phosphatase 2 regulatory subunit B''gamma	protein-coding	574.665	-0.0075028	0.0604781	0.0886176	0.756203
ENSG00000100239	PPP6R2	protein phosphatase 6 regulatory subunit 2	protein-coding	521.565	-0.00760054	0.0615293	0.0885301	0.756203
ENSG00000048140	TSPAN17	tetraspanin 17	protein-coding	396.128	-0.0104619	0.0887955	0.0887205	0.756678
ENSG00000133678	TMEM254	transmembrane protein 254	protein-coding	94.4081	-0.016279	0.134668	0.0887889	0.756795
ENSG00000196388	INCA1	inhibitor of CDK, cyclin A1 interacting protein 1	protein-coding	22.5317	0.0143967	0.1205	0.0888289	0.756795
ENSG00000143753	DEGS1	delta 4-desaturase, sphingolipid 1	protein-coding	603.51	-0.0113427	0.0963171	0.0889542	0.757232
ENSG00000256948	NA	NA	NA	16.9811	0.0317283	0.251099	0.0889748	0.757232
ENSG00000115604	IL18R1	interleukin 18 receptor 1	protein-coding	12.5616	0.028374	0.223585	0.0891406	0.757435
ENSG00000106733	NMRK1	nicotinamide riboside kinase 1	protein-coding	302.573	0.0143469	0.12021	0.0890483	0.757435
ENSG00000165672	PRDX3	peroxiredoxin 3	protein-coding	1267.07	-0.0134425	0.113238	0.089105	0.757435
ENSG00000102595	UGGT2	UDP-glucose glycoprotein glucosyltransferase 2	protein-coding	129.592	0.0114704	0.0974721	0.0892162	0.757675
ENSG00000134986	NREP	neuronal regeneration related protein	protein-coding	70.6458	0.0160111	0.132973	0.0894566	0.758391
ENSG00000198873	GRK5	G protein-coupled receptor kinase 5	protein-coding	31.139	0.0252752	0.200555	0.0894901	0.758391
ENSG00000269176	NA	NA	NA	80.1284	-0.00975161	0.0828347	0.0894428	0.758391
ENSG00000122986	HVCN1	hydrogen voltage gated channel 1	protein-coding	394.968	-0.0182038	0.149139	0.0893997	0.758391
ENSG00000169641	LUZP1	leucine zipper protein 1	protein-coding	509.586	0.0100199	0.0852858	0.0896466	0.758791
ENSG00000123975	CKS2	CDC28 protein kinase regulatory subunit 2	protein-coding	146.832	0.0128193	0.108559	0.0896796	0.758791
ENSG00000177030	DEAF1	DEAF1 transcription factor	protein-coding	223.524	-0.0102256	0.0870714	0.0896055	0.758791
ENSG00000144445	KANSL1L	KAT8 regulatory NSL complex subunit 1 like	protein-coding	51.3028	-0.0136358	0.115022	0.0897927	0.759044
ENSG00000156853	ZNF689	zinc finger protein 689	protein-coding	129.35	-0.0103103	0.0878792	0.0898044	0.759044
ENSG00000256826	NA	NA	NA	9.76455	-0.0270056	0.213952	0.0901091	0.761217
ENSG00000049249	TNFRSF9	TNF receptor superfamily member 9	protein-coding	614.054	0.0248447	0.197926	0.090238	0.761904
ENSG00000139146	SINHCAF	SIN3-HDAC complex associated factor	protein-coding	389.125	0.0154422	0.129073	0.0903053	0.76207
ENSG00000091972	CD200	CD200 molecule	protein-coding	23.8312	-0.0300085	0.237948	0.0904012	0.762076
ENSG00000157107	FCHO2	FCH and mu domain containing endocytic adaptor 2	protein-coding	141.535	-0.0137874	0.116431	0.0903636	0.762076
ENSG00000160094	ZNF362	zinc finger protein 362	protein-coding	145.421	-0.0171565	0.142067	0.0907112	0.762718
ENSG00000115841	RMDN2	regulator of microtubule dynamics 2	protein-coding	69.6496	-0.0120246	0.102644	0.0909064	0.762718
ENSG00000173905	GOLIM4	golgi integral membrane protein 4	protein-coding	175.969	-0.0117714	0.10052	0.090753	0.762718
ENSG00000215068	LOC153684	uncharacterized LOC153684	ncRNA	76.082	-0.0135069	0.114386	0.0907201	0.762718
ENSG00000135074	ADAM19	ADAM metallopeptidase domain 19	protein-coding	135.545	-0.0191033	0.156455	0.0908663	0.762718
ENSG00000112118	MCM3	minichromosome maintenance complex component 3	protein-coding	103.094	-0.0179328	0.147803	0.0907246	0.762718
ENSG00000146281	PM20D2	peptidase M20 domain containing 2	protein-coding	30.1182	0.0135365	0.114582	0.0906304	0.762718
ENSG00000174945	AMZ1	archaelysin family metallopeptidase 1	protein-coding	116.841	0.023083	0.185394	0.0907977	0.762718
ENSG00000118707	TGIF2	TGFB induced factor homeobox 2	protein-coding	278.866	0.00767323	0.0632185	0.0908792	0.762718
ENSG00000196850	PPTC7	protein phosphatase targeting COQ7	protein-coding	360.166	0.0138882	0.117458	0.0909693	0.762846
ENSG00000175573	C11orf68	chromosome 11 open reading frame 68	protein-coding	271.373	-0.0152328	0.127883	0.0912243	0.764583
ENSG00000115170	ACVR1	activin A receptor type 1	protein-coding	131.382	-0.0189029	0.155236	0.0913484	0.7648
ENSG00000231131	LNCAROD	lncRNA activating regulator of DKK1	ncRNA	8.73795	-0.0276254	0.219848	0.0914453	0.7648
ENSG00000231131	LOC105378305	uncharacterized LOC105378305	ncRNA	8.73795	-0.0276254	0.219848	0.0914453	0.7648
ENSG00000174744	BRMS1	BRMS1 transcriptional repressor and anoikis regulator	protein-coding	1373.61	-0.00679672	0.053121	0.0913921	0.7648
ENSG00000279434	NA	NA	NA	103.421	-0.00790911	0.0659085	0.0913939	0.7648
ENSG00000278048	NA	NA	NA	12.8904	0.033698	0.282475	0.0914892	0.7648
ENSG00000183828	NUDT14	nudix hydrolase 14	protein-coding	191.742	-0.0122636	0.104826	0.091559	0.764984
ENSG00000117298	ECE1	endothelin converting enzyme 1	protein-coding	738.893	0.0226212	0.182694	0.0918714	0.765595
ENSG00000114115	RBP1	retinol binding protein 1	protein-coding	23.5525	-0.0276396	0.220316	0.091852	0.765595
ENSG00000176485	PLAAT3	phospholipase A and acyltransferase 3	protein-coding	216.099	0.0182224	0.150405	0.0916841	0.765595
ENSG00000257242	LINC01619	long intergenic non-protein coding RNA 1619	ncRNA	21.3231	0.0303348	0.24238	0.0918479	0.765595
ENSG00000224649	NA	NA	NA	13.2068	0.0308268	0.246653	0.0917757	0.765595
ENSG00000261654	NA	NA	NA	14.0777	0.0302869	0.242306	0.0921389	0.766356
ENSG00000163528	CHCHD4	coiled-coil-helix-coiled-coil-helix domain containing 4	protein-coding	62.8747	-0.022712	0.183485	0.0920725	0.766356
ENSG00000174837	ADGRE1	adhesion G protein-coupled receptor E1	protein-coding	164.023	-0.00954455	0.0819046	0.0920814	0.766356
ENSG00000100023	PPIL2	peptidylprolyl isomerase like 2	protein-coding	437.521	-0.00677233	0.0531296	0.0921543	0.766356
ENSG00000233822	H2BC15	H2B clustered histone 15	protein-coding	28.927	0.0194115	0.159461	0.0923124	0.767272
ENSG00000246214	RETREG1-AS1	RETREG1 antisense RNA 1	ncRNA	7.88904	0.0324665	0.264494	0.0925773	0.767928
ENSG00000113621	TXNDC15	thioredoxin domain containing 15	protein-coding	170.696	-0.0102089	0.0879756	0.0925675	0.767928
ENSG00000262884	LOC101927911	uncharacterized LOC101927911	ncRNA	21.3425	0.0225661	0.182731	0.0925833	0.767928
ENSG00000267416	HEATR6-DT	HEATR6 divergent transcript	ncRNA	255.473	-0.0251865	0.202124	0.0925336	0.767928
ENSG00000154589	LY96	lymphocyte antigen 96	protein-coding	248.39	-0.0117455	0.101037	0.0927387	0.76862
ENSG00000198954	KIFBP	kinesin family binding protein	protein-coding	142.84	-0.0116062	0.0998969	0.0927629	0.76862
ENSG00000121690	DEPDC7	DEP domain containing 7	protein-coding	39.6411	0.0184679	0.15288	0.0930339	0.770467
ENSG00000286864	NA	NA	NA	20.7186	0.0244766	0.197205	0.0930906	0.770538
ENSG00000255968	NA	NA	NA	10.7893	-0.0226621	0.183792	0.093155	0.770672
ENSG00000270299	NA	NA	NA	7.47613	0.0329646	0.273429	0.0932879	0.771257
ENSG00000126767	ELK1	ETS transcription factor ELK1	protein-coding	143.359	0.0143596	0.12206	0.0933221	0.771257
ENSG00000163932	PRKCD	protein kinase C delta	protein-coding	2905.68	-0.00733708	0.0604509	0.0934092	0.771578
ENSG00000134255	CEPT1	choline/ethanolamine phosphotransferase 1	protein-coding	246.851	-0.010201	0.0883075	0.0937249	0.773616
ENSG00000261716	H2BC20P	H2B clustered histone 20, pseudogene	pseudo	12.2034	-0.0191758	0.158492	0.093801	0.773616
ENSG00000285967	NIPBL-DT	NIPBL divergent transcript	ncRNA	68.4741	0.00863354	0.0739933	0.0937871	0.773616
ENSG00000166946	CCNDBP1	cyclin D1 binding protein 1	protein-coding	666.645	-0.00909746	0.0784232	0.093891	0.77396
ENSG00000144837	PLA1A	phospholipase A1 member A	protein-coding	29.4665	0.0286066	0.230109	0.0940476	0.774453
ENSG00000102974	CTCF	CCCTC-binding factor	protein-coding	582.623	-0.0079064	0.0668195	0.0940297	0.774453
ENSG00000228526	MIR34AHG	MIR34A host gene	ncRNA	12.3335	-0.0277267	0.225728	0.0970926	0.774641
ENSG00000009724	MASP2	MBL associated serine protease 2	protein-coding	14.5454	0.0272529	0.221569	0.0967906	0.774641
ENSG00000133216	EPHB2	EPH receptor B2	protein-coding	125.059	-0.0176975	0.147721	0.0941914	0.774641
ENSG00000197147	LRRC8B	leucine rich repeat containing 8 VRAC subunit B	protein-coding	119.699	0.00841039	0.0723728	0.0954129	0.774641
ENSG00000183508	TENT5C	terminal nucleotidyltransferase 5C	protein-coding	16.1932	0.0284368	0.229491	0.0948521	0.774641
ENSG00000143614	GATAD2B	GATA zinc finger domain containing 2B	protein-coding	164.934	0.0118335	0.103248	0.0968889	0.774641
ENSG00000143337	TOR1AIP1	torsin 1A interacting protein 1	protein-coding	325.396	-0.0103097	0.0899588	0.0957786	0.774641
ENSG00000232860	SMG7-AS1	SMG7 antisense RNA 1	ncRNA	12.3133	0.0257708	0.209681	0.0966664	0.774641
ENSG00000213699	SLC35F6	solute carrier family 35 member F6	protein-coding	235.535	-0.00928664	0.0806941	0.0954346	0.774641
ENSG00000115944	COX7A2L	cytochrome c oxidase subunit 7A2 like	protein-coding	1035.89	0.00729555	0.0608762	0.0958556	0.774641
ENSG00000272663	NA	NA	NA	7.2633	0.0261314	0.211308	0.0951445	0.774641
ENSG00000115350	POLE4	DNA polymerase epsilon 4, accessory subunit	protein-coding	957.427	-0.0129757	0.112713	0.0973627	0.774641
ENSG00000115523	GNLY	granulysin	protein-coding	39.235	0.031122	0.252902	0.0943015	0.774641
ENSG00000162971	TYW5	tRNA-yW synthesizing protein 5	protein-coding	75.9135	0.0110006	0.0960624	0.0962642	0.774641
ENSG00000153823	PID1	phosphotyrosine interaction domain containing 1	protein-coding	3062.67	-0.0143209	0.122304	0.0946814	0.774641
ENSG00000135899	SP110	SP110 nuclear body protein	protein-coding	741.437	-0.0174574	0.14661	0.0956607	0.774641
ENSG00000114735	HEMK1	HemK methyltransferase family member 1	protein-coding	168.532	0.0121548	0.105452	0.0956698	0.774641
ENSG00000173230	GOLGB1	golgin B1	protein-coding	945.273	0.00957294	0.0839318	0.097323	0.774641
ENSG00000251196	NA	NA	NA	8.59504	0.0312211	0.257483	0.0965138	0.774641
ENSG00000175471	MCTP1	multiple C2 and transmembrane domain containing 1	protein-coding	598.446	0.011887	0.103447	0.0962031	0.774641
ENSG00000153922	CHD1	chromodomain helicase DNA binding protein 1	protein-coding	2161.45	0.0178572	0.148985	0.0943497	0.774641
ENSG00000246859	STARD4-AS1	STARD4 antisense RNA 1	ncRNA	68.9547	0.0155332	0.132006	0.0955656	0.774641
ENSG00000181904	C5orf24	chromosome 5 open reading frame 24	protein-coding	157.974	-0.010464	0.090785	0.0942782	0.774641
ENSG00000120738	EGR1	early growth response 1	protein-coding	1739.45	0.0226403	0.184644	0.0947928	0.774641
ENSG00000213722	DDAH2	dimethylarginine dimethylaminohydrolase 2	protein-coding	1069.13	0.0102947	0.0901296	0.0966748	0.774641
ENSG00000204305	AGER	advanced glycosylation end-product specific receptor	protein-coding	107.565	0.0178196	0.148904	0.094771	0.774641
ENSG00000164430	CGAS	cyclic GMP-AMP synthase	protein-coding	270.314	-0.00892086	0.0778227	0.0970478	0.774641
ENSG00000218596	NA	NA	NA	12.9678	0.0216247	0.177847	0.0960615	0.774641
ENSG00000146592	CREB5	cAMP responsive element binding protein 5	protein-coding	365.121	0.0169034	0.142977	0.0968529	0.774641
ENSG00000223969	NA	NA	NA	18.0971	0.0228408	0.187346	0.0967344	0.774641
ENSG00000146830	GIGYF1	GRB10 interacting GYF protein 1	protein-coding	231.783	0.014764	0.125831	0.0949185	0.774641
ENSG00000146776	ATXN7L1	ataxin 7 like 1	protein-coding	111.937	0.0166965	0.141465	0.0969751	0.774641
ENSG00000283041	LOC729998	eukaryotic translation elongation factor 1 gamma pseudogene	pseudo	35.0081	0.0132741	0.114572	0.0959534	0.774641
ENSG00000104635	SLC39A14	solute carrier family 39 member 14	protein-coding	26.0631	0.0242449	0.197626	0.0962336	0.774641
ENSG00000147454	SLC25A37	solute carrier family 25 member 37	protein-coding	2469.77	0.0230242	0.188329	0.096104	0.774641
ENSG00000164953	TMEM67	transmembrane protein 67	protein-coding	18.8713	0.0246605	0.200148	0.0953173	0.774641
ENSG00000185009	AP3M1	adaptor related protein complex 3 subunit mu 1	protein-coding	224.617	-0.0114434	0.100138	0.0972673	0.774641
ENSG00000107819	SFXN3	sideroflexin 3	protein-coding	499.851	-0.00750136	0.0632238	0.0960485	0.774641
ENSG00000148842	CNNM2	cyclin and CBS domain divalent metal cation transport mediator 2	protein-coding	458.846	-0.00633621	0.0480477	0.0945718	0.774641
ENSG00000133315	MACROD1	mono-ADP ribosylhydrolase 1	protein-coding	28.1256	0.0152385	0.129392	0.0947059	0.774641
[truncated: 28,420 more rows]
