# Supplementary material for: HDAC Inhibition with Valproate Improves Direct Cytotoxicity of Monocytes against Mesothelioma Tumor Cells
Source: Cancers (Basel). 2022 Apr 26;14(9):2164. doi: 10.3390/cancers14092164 (PMC9100202; doi:10.3390/cancers14092164)
Supplement: Supplementary file 1 [file cancers-14-02164-s001.zip › cancers-1660468-supplementary-final/Supplementary files/Table/Table S3_Results of DGEA between conditions D1+VPA and D0.xlsx]

## Sheet: DEG_table_VPA_d1_zero
ensembl_gene_id	gene_symbol	gene_name	locus_group	baseMean	log2FoldChange	lfcSE	pvalue	padj
ENSG00000105419	MEIS3	Meis homeobox 3	protein-coding	142.725	5.10335	0.939299	9.07371e-11	1.39862e-06
ENSG00000185519	FAM131C	family with sequence similarity 131 member C	protein-coding	45.5356	3.93444	1.46508	1.71791e-06	0.00513341
ENSG00000158485	CD1B	CD1b molecule	protein-coding	154.777	-4.17512	1.45131	9.5018e-07	0.00513341
ENSG00000123989	CHPF	chondroitin polymerizing factor	protein-coding	98.8331	3.2109	1.03089	1.99821e-06	0.00513341
ENSG00000105711	SCN1B	sodium voltage-gated channel beta subunit 1	protein-coding	210.283	3.57713	1.06304	1.00337e-06	0.00513341
ENSG00000184867	ARMCX2	armadillo repeat containing X-linked 2	protein-coding	23.9126	4.00281	1.64937	1.93895e-06	0.00513341
ENSG00000177383	MAGEF1	MAGE family member F1	protein-coding	201.953	3.30685	1.2061	3.49353e-06	0.00598325
ENSG00000110841	PPFIBP1	PPFIA binding protein 1	protein-coding	115.96	2.40531	0.853569	3.15243e-06	0.00598325
ENSG00000198832	SELENOM	selenoprotein M	protein-coding	260.564	2.15599	0.789309	2.9539e-06	0.00598325
ENSG00000204161	TMEM273	transmembrane protein 273	protein-coding	226.839	2.38143	0.884847	4.2532e-06	0.00655588
ENSG00000168917	SLC35G2	solute carrier family 35 member G2	protein-coding	31.339	2.24319	0.892601	6.04269e-06	0.00827678
ENSG00000213889	PPM1N	protein phosphatase, Mg2+/Mn2+ dependent 1N (putative)	protein-coding	314.601	2.10193	0.859619	6.44358e-06	0.00827678
ENSG00000106976	DNM1	dynamin 1	protein-coding	71.08	2.8571	1.28781	1.11864e-05	0.0107767
ENSG00000231233	NA	NA	NA	206.804	2.41295	1.03339	1.02669e-05	0.0107767
ENSG00000103494	RPGRIP1L	RPGRIP1 like	protein-coding	9.18374	3.15162	2.03037	1.06721e-05	0.0107767
ENSG00000228695	CES1P1	carboxylesterase 1 pseudogene 1	pseudo	103.393	2.72498	1.1976	1.10408e-05	0.0107767
ENSG00000228695	LOC107987423	liver carboxylesterase 1-like	protein-coding	103.393	2.72498	1.1976	1.10408e-05	0.0107767
ENSG00000137563	GGH	gamma-glutamyl hydrolase	protein-coding	424.56	1.91424	0.872648	1.19184e-05	0.0108065
ENSG00000109654	TRIM2	tripartite motif containing 2	protein-coding	15.4841	2.96371	1.56942	1.50055e-05	0.0116056
ENSG00000228113	NA	NA	NA	242.999	2.53063	1.18367	1.55027e-05	0.0116056
ENSG00000253214	LOC105375924	uncharacterized LOC105375924	ncRNA	60.0269	2.33454	1.08801	1.58114e-05	0.0116056
ENSG00000280832	NA	NA	NA	35.1279	2.87814	1.42828	1.46346e-05	0.0116056
ENSG00000233621	LINC01137	long intergenic non-protein coding RNA 1137	ncRNA	173.473	2.14851	1.0253	1.75746e-05	0.0123134
ENSG00000214194	SMIM30	small integral membrane protein 30	protein-coding	702.933	1.81157	0.899229	2.0139e-05	0.0123321
ENSG00000182359	KBTBD3	kelch repeat and BTB domain containing 3	protein-coding	45.9984	2.08445	1.03511	2.16016e-05	0.0123321
ENSG00000151135	TMEM263	transmembrane protein 263	protein-coding	95.5274	1.556	0.777208	2.03169e-05	0.0123321
ENSG00000181885	CLDN7	claudin 7	protein-coding	50.9813	2.00659	0.979667	1.93253e-05	0.0123321
ENSG00000167105	TMEM92	transmembrane protein 92	protein-coding	44.7625	2.7905	1.57865	2.11564e-05	0.0123321
ENSG00000260231	KDM7A-DT	KDM7A divergent transcript	ncRNA	290.756	1.44291	0.729292	2.33999e-05	0.0128816
ENSG00000143156	NME7	NME/NM23 family member 7	protein-coding	87.837	1.62478	0.833221	2.42732e-05	0.0129016
ENSG00000127954	STEAP4	STEAP4 metalloreductase	protein-coding	646.749	2.44511	1.30653	2.67572e-05	0.0137478
ENSG00000102003	SYP	synaptophysin	protein-coding	67.6232	2.20936	1.17734	2.99119e-05	0.014873
ENSG00000172590	MRPL52	mitochondrial ribosomal protein L52	protein-coding	1104.8	1.44939	0.763621	3.11862e-05	0.015022
ENSG00000132692	BCAN	brevican	protein-coding	8.72374	2.33942	2.0959	3.2696e-05	0.015272
ENSG00000143515	ATP8B2	ATPase phospholipid transporting 8B2	protein-coding	59.7124	1.92503	1.05884	3.67956e-05	0.0162048
ENSG00000146233	CYP39A1	cytochrome P450 family 39 subfamily A member 1	protein-coding	18.0926	2.26106	2.08576	3.64302e-05	0.0162048
ENSG00000153291	SLC25A27	solute carrier family 25 member 27	protein-coding	45.1314	2.18328	1.24254	3.92349e-05	0.0162379
ENSG00000087085	ACHE	acetylcholinesterase (Cartwright blood group)	protein-coding	124.344	2.21516	1.27466	4.00311e-05	0.0162379
ENSG00000156127	BATF	basic leucine zipper ATF-like transcription factor	protein-coding	669.829	1.93392	1.07681	3.90362e-05	0.0162379
ENSG00000146281	PM20D2	peptidase M20 domain containing 2	protein-coding	30.1182	1.36143	0.737824	4.13741e-05	0.0163523
ENSG00000184357	H1-5	H1.5 linker histone, cluster member	protein-coding	19.0918	2.2623	1.91599	4.97775e-05	0.017438
ENSG00000170899	GSTA4	glutathione S-transferase alpha 4	protein-coding	18.1069	2.21286	1.36304	4.94402e-05	0.017438
ENSG00000135245	HILPDA	hypoxia inducible lipid droplet associated	protein-coding	59.2161	1.74807	1.0119	4.93195e-05	0.017438
ENSG00000130956	HABP4	hyaluronan binding protein 4	protein-coding	85.0667	1.6548	0.954319	4.96395e-05	0.017438
ENSG00000119431	HDHD3	haloacid dehalogenase like hydrolase domain containing 3	protein-coding	143.258	1.0977	0.541649	4.82053e-05	0.017438
ENSG00000248092	NA	NA	NA	53.6815	1.22646	0.660724	5.18317e-05	0.0177541
ENSG00000277496	NA	NA	NA	25.4429	2.28793	1.53122	5.37183e-05	0.0180003
ENSG00000272555	NA	NA	NA	52.3752	-1.70567	1.00624	5.50564e-05	0.0180562
ENSG00000186104	CYP2R1	cytochrome P450 family 2 subfamily R member 1	protein-coding	162.067	0.98845	0.449103	5.82252e-05	0.0186976
ENSG00000149557	FEZ1	fasciculation and elongation protein zeta 1	protein-coding	210.018	2.08472	1.33803	6.21872e-05	0.0187952
ENSG00000149557	STT3A-AS1	STT3A antisense RNA 1	ncRNA	210.018	2.08472	1.33803	6.21872e-05	0.0187952
ENSG00000172602	RND1	Rho family GTPase 1	protein-coding	70.2674	2.20929	1.51423	6.18763e-05	0.0187952
ENSG00000267385	NA	NA	NA	12.3116	2.00294	1.97669	6.06647e-05	0.0187952
ENSG00000162694	EXTL2	exostosin like glycosyltransferase 2	protein-coding	33.5376	1.83338	1.16311	7.20686e-05	0.0209469
ENSG00000122873	CISD1	CDGSH iron sulfur domain 1	protein-coding	129.075	1.1367	0.61584	7.10233e-05	0.0209469
ENSG00000074695	LMAN1	lectin, mannose binding 1	protein-coding	332.991	1.23273	0.712542	7.74603e-05	0.0209469
ENSG00000269388	NA	NA	NA	18.543	2.10107	1.50558	7.64222e-05	0.0209469
ENSG00000125841	NRSN2	neurensin 2	protein-coding	90.1823	1.95233	1.28318	7.48328e-05	0.0209469
ENSG00000204272	NBDY	negative regulator of P-body association	protein-coding	353.361	0.92225	0.395351	7.39249e-05	0.0209469
ENSG00000049249	TNFRSF9	TNF receptor superfamily member 9	protein-coding	614.054	1.85329	1.21061	7.92643e-05	0.0210652
ENSG00000177706	FAM20C	FAM20C golgi associated secretory pathway kinase	protein-coding	677.65	-0.96587	0.45384	8.27673e-05	0.0212673
ENSG00000197841	ZNF181	zinc finger protein 181	protein-coding	147.108	1.92636	1.30005	8.27845e-05	0.0212673
ENSG00000123178	SPRYD7	SPRY domain containing 7	protein-coding	124.297	0.972724	0.466226	8.71362e-05	0.0220183
ENSG00000085662	AKR1B1	aldo-keto reductase family 1 member B	protein-coding	2985.48	1.47154	0.944315	9.6196e-05	0.0239156
ENSG00000180964	TCEAL8	transcription elongation factor A like 8	protein-coding	364.126	1.21016	0.743357	0.000112998	0.0276469
ENSG00000231806	NA	NA	NA	1657.14	-1.85271	1.39813	0.000116443	0.0280447
ENSG00000160791	CCR5	C-C motif chemokine receptor 5	protein-coding	553.734	-1.77875	1.33233	0.00012616	0.0282343
ENSG00000227502	MROCKI	MARCKS cis regulating lncRNA promoter of cytokines and inflammation	ncRNA	42.09	1.73297	1.28017	0.000128842	0.0282343
ENSG00000175003	SLC22A1	solute carrier family 22 member 1	protein-coding	25.604	1.80467	1.41239	0.000132	0.0282343
ENSG00000165140	FBP1	fructose-bisphosphatase 1	protein-coding	5187.9	-1.84525	1.41664	0.000121	0.0282343
ENSG00000255508	TUT1	terminal uridylyl transferase 1, U6 snRNA-specific	protein-coding	17.9815	1.48834	1.02747	0.000131035	0.0282343
ENSG00000187607	ZNF286A	zinc finger protein 286A	protein-coding	18.7338	1.54016	1.06868	0.000127243	0.0282343
ENSG00000154040	CABYR	calcium binding tyrosine phosphorylation regulated	protein-coding	13.1054	1.86103	1.47126	0.000122666	0.0282343
ENSG00000090659	CD209	CD209 molecule	protein-coding	101.89	-1.63988	1.1855	0.000133716	0.0282343
ENSG00000180884	ZNF792	zinc finger protein 792	protein-coding	42.0542	1.81481	1.37988	0.000124143	0.0282343
ENSG00000133739	LRRCC1	leucine rich repeat and coiled-coil centrosomal protein 1	protein-coding	40.362	1.35465	0.920481	0.000142554	0.0296936
ENSG00000111850	SMIM8	small integral membrane protein 8	protein-coding	58.6366	1.02074	0.580047	0.000148944	0.0303921
ENSG00000111850	LINC01590	long intergenic non-protein coding RNA 1590	ncRNA	58.6366	1.02074	0.580047	0.000148944	0.0303921
ENSG00000260196	NA	NA	NA	156.073	1.70661	1.3371	0.000151823	0.0303921
ENSG00000277258	PCGF2	polycomb group ring finger 2	protein-coding	81.2851	1.02855	0.590343	0.000150164	0.0303921
ENSG00000117020	AKT3	AKT serine/threonine kinase 3	protein-coding	142.134	1.13699	0.719344	0.00015751	0.0309174
ENSG00000133101	CCNA1	cyclin A1	protein-coding	21.0554	1.5848	1.18804	0.000158458	0.0309174
ENSG00000196636	SDHAF3	succinate dehydrogenase complex assembly factor 3	protein-coding	120.131	1.07088	0.654294	0.000166941	0.0321653
ENSG00000143375	CGN	cingulin	protein-coding	24.7074	1.66205	1.63007	0.000173065	0.032532
ENSG00000177469	CAVIN1	caveolae associated protein 1	protein-coding	81.8441	1.6792	1.38814	0.000172154	0.032532
ENSG00000119915	ELOVL3	ELOVL fatty acid elongase 3	protein-coding	50.274	1.64718	1.62806	0.000177463	0.0325644
ENSG00000139266	MARCHF9	membrane associated ring-CH-type finger 9	protein-coding	109.343	1.0209	0.602418	0.00017607	0.0325644
ENSG00000106992	AK1	adenylate kinase 1	protein-coding	24.2857	1.1676	0.780639	0.000185936	0.0337178
ENSG00000132423	COQ3	coenzyme Q3, methyltransferase	protein-coding	27.8483	1.13076	0.751372	0.000199075	0.0352837
ENSG00000109089	CDR2L	cerebellar degeneration related protein 2 like	protein-coding	19.2173	1.62741	1.42981	0.000199149	0.0352837
ENSG00000135931	ARMC9	armadillo repeat containing 9	protein-coding	105.564	1.54132	1.34622	0.000231267	0.0382973
ENSG00000183742	MACC1	MET transcriptional regulator MACC1	protein-coding	59.5306	1.54961	1.37058	0.000230797	0.0382973
ENSG00000271122	HERPUD2-AS1	HERPUD2 antisense RNA 1	ncRNA	81.372	1.06654	0.701388	0.000231927	0.0382973
ENSG00000081377	CDC14B	cell division cycle 14B	protein-coding	27.1519	1.15293	0.807631	0.000233551	0.0382973
ENSG00000134873	CLDN10	claudin 10	protein-coding	9.53228	1.1588	1.64563	0.000226241	0.0382973
ENSG00000167617	CDC42EP5	CDC42 effector protein 5	protein-coding	18.5148	1.48076	1.61965	0.000225642	0.0382973
ENSG00000166681	BEX3	brain expressed X-linked 3	protein-coding	79.3243	1.51403	1.27412	0.000229151	0.0382973
ENSG00000233058	NA	NA	NA	344.539	1.30306	0.988987	0.000236786	0.0384192
ENSG00000162729	IGSF8	immunoglobulin superfamily member 8	protein-coding	347.977	1.1163	0.772936	0.000244924	0.0393256
ENSG00000269680	NA	NA	NA	62.0859	1.4865	1.2812	0.000249269	0.0396106
ENSG00000135929	CYP27A1	cytochrome P450 family 27 subfamily A member 1	protein-coding	11520.1	-1.27458	0.974754	0.000254446	0.0396164
ENSG00000181045	SLC26A11	solute carrier family 26 member 11	protein-coding	450.785	-0.828432	0.383192	0.000253919	0.0396164
ENSG00000010327	STAB1	stabilin 1	protein-coding	2445.59	-1.32936	1.05471	0.000262104	0.0404008
ENSG00000149743	TRPT1	tRNA phosphotransferase 1	protein-coding	787.218	0.825432	0.384572	0.000268555	0.0405834
ENSG00000103852	TTC23	tetratricopeptide repeat domain 23	protein-coding	13.1613	1.26573	0.978359	0.000267608	0.0405834
ENSG00000181577	C6orf223	chromosome 6 open reading frame 223	ncRNA	25.3436	-1.1509	0.838313	0.000272321	0.040753
ENSG00000011105	TSPAN9	tetraspanin 9	protein-coding	11.6953	1.43163	1.47955	0.000294021	0.0431622
ENSG00000103876	FAH	fumarylacetoacetate hydrolase	protein-coding	211.859	1.00554	0.66256	0.000292871	0.0431622
ENSG00000163923	RPL39L	ribosomal protein L39 like	protein-coding	32.8661	1.2032	0.934261	0.00030441	0.0442659
ENSG00000198019	FCGR1B	Fc fragment of IgG receptor Ib	pseudo	28.6489	-1.33394	1.14668	0.000319667	0.045205
ENSG00000197959	DNM3	dynamin 3	protein-coding	31.257	1.38629	1.25512	0.000318902	0.045205
ENSG00000135469	COQ10A	coenzyme Q10A	protein-coding	66.449	0.911997	0.539689	0.000317372	0.045205
ENSG00000214894	LINC00243	long intergenic non-protein coding RNA 243	ncRNA	48.2202	0.994652	0.671887	0.000334524	0.0468759
ENSG00000162650	ATXN7L2	ataxin 7 like 2	protein-coding	96.2912	-1.0505	0.755177	0.000340836	0.0473302
ENSG00000204923	FBXO48	F-box protein 48	protein-coding	52.0222	0.928144	0.58118	0.000351012	0.0475903
ENSG00000076043	REXO2	RNA exonuclease 2	protein-coding	210.203	0.922727	0.57158	0.000348593	0.0475903
ENSG00000124225	PMEPA1	prostate transmembrane protein, androgen induced 1	protein-coding	71.6992	1.02036	0.719186	0.000351972	0.0475903
ENSG00000108448	TRIM16L	tripartite motif containing 16 like	protein-coding	41.1655	1.19624	0.975797	0.000358681	0.0480757
ENSG00000197506	SLC28A3	solute carrier family 28 member 3	protein-coding	23.0673	-1.34296	1.26197	0.000361844	0.0480815
ENSG00000217801	LOC100288175	uncharacterized LOC100288175	ncRNA	610.408	1.24367	1.07063	0.000376667	0.048262
ENSG00000115226	FNDC4	fibronectin type III domain containing 4	protein-coding	16.1148	1.33191	1.40755	0.000374202	0.048262
ENSG00000287104	NA	NA	NA	32.003	0.955353	0.635249	0.000375075	0.048262
ENSG00000153140	CETN3	centrin 3	protein-coding	112.865	1.08895	0.828323	0.000368772	0.048262
ENSG00000100592	DAAM1	dishevelled associated activator of morphogenesis 1	protein-coding	90.3811	0.965202	0.652306	0.000378857	0.048262
ENSG00000115138	POMC	proopiomelanocortin	protein-coding	139.176	0.802156	0.390555	0.000391015	0.0484118
ENSG00000196951	SCOC-AS1	SCOC antisense RNA 1	ncRNA	13.9948	1.30178	1.40025	0.000398877	0.0484118
ENSG00000169439	SDC2	syndecan 2	protein-coding	1790.22	-1.31574	1.33888	0.000397876	0.0484118
ENSG00000108821	COL1A1	collagen type I alpha 1 chain	protein-coding	45.8327	1.28936	1.42738	0.000397508	0.0484118
ENSG00000197632	SERPINB2	serpin family B member 2	protein-coding	25413.2	1.32147	1.33412	0.000392728	0.0484118
ENSG00000243279	PRAF2	PRA1 domain family member 2	protein-coding	57.4431	0.82127	0.424029	0.000395205	0.0484118
ENSG00000023445	BIRC3	baculoviral IAP repeat containing 3	protein-coding	3804.73	1.21002	1.04662	0.000406213	0.0489169
ENSG00000117308	GALE	UDP-galactose-4-epimerase	protein-coding	377.466	0.802188	0.405986	0.000440914	0.0489977
ENSG00000241720	NA	NA	NA	36.7617	0.972569	0.682886	0.000415969	0.0489977
ENSG00000168874	ATOH8	atonal bHLH transcription factor 8	protein-coding	28.2019	-1.22453	1.09647	0.00042498	0.0489977
ENSG00000138443	ABI2	abl interactor 2	protein-coding	167.146	0.843174	0.47447	0.000430173	0.0489977
ENSG00000114735	HEMK1	HemK methyltransferase family member 1	protein-coding	168.532	0.845873	0.472193	0.000411417	0.0489977
ENSG00000287815	LOC107986742	uncharacterized LOC107986742	ncRNA	12.0169	1.19662	1.04099	0.000422714	0.0489977
ENSG00000079337	RAPGEF3	Rap guanine nucleotide exchange factor 3	protein-coding	12.1605	1.18783	1.04491	0.000441112	0.0489977
ENSG00000204577	LILRB3	leukocyte immunoglobulin like receptor B3	protein-coding	1979.38	-0.706243	0.269251	0.000416602	0.0489977
ENSG00000204577	LOC102725035	leukocyte immunoglobulin-like receptor subfamily B member 3	protein-coding	1979.38	-0.706243	0.269251	0.000416602	0.0489977
ENSG00000204577	LOC107987425	leukocyte immunoglobulin-like receptor subfamily B member 3	protein-coding	1979.38	-0.706243	0.269251	0.000416602	0.0489977
ENSG00000204577	LOC107987462	leukocyte immunoglobulin-like receptor subfamily B member 3	protein-coding	1979.38	-0.706243	0.269251	0.000416602	0.0489977
ENSG00000276758	NA	NA	NA	51.1654	-1.06693	0.836663	0.000430034	0.0489977
ENSG00000179922	ZNF784	zinc finger protein 784	protein-coding	31.1538	-0.924222	0.617709	0.00044185	0.0489977
ENSG00000198910	L1CAM	L1 cell adhesion molecule	protein-coding	23.6181	1.27499	1.29059	0.000438479	0.0489977
ENSG00000260314	MRC1	mannose receptor C-type 1	protein-coding	1287.78	-1.12525	1.46294	0.000452251	0.0497929
ENSG00000142920	AZIN2	antizyme inhibitor 2	protein-coding	15.8656	1.23673	1.20095	0.000466843	0.0502167
ENSG00000013392	RWDD2A	RWD domain containing 2A	protein-coding	43.1188	0.772389	0.362054	0.000465548	0.0502167
ENSG00000177575	CD163	CD163 molecule	protein-coding	740.989	-1.09645	0.910747	0.000469132	0.0502167
ENSG00000187601	MAGEH1	MAGE family member H1	protein-coding	71.2306	1.0482	0.827411	0.000461839	0.0502167
ENSG00000257809	MYL6B-AS1	MYL6B antisense RNA 1	ncRNA	11.8008	1.19537	1.11826	0.000487009	0.0517708
ENSG00000184508	HDDC3	HD domain containing 3	protein-coding	195.775	0.903714	0.609335	0.000502685	0.0530712
ENSG00000253593	LOC101927822	uncharacterized LOC101927822	ncRNA	63.6313	0.926151	0.650125	0.000507098	0.0531729
ENSG00000236709	DAPK1-IT1	DAPK1 intronic transcript 1	ncRNA	86.0872	-0.988872	0.767603	0.000529028	0.0544452
ENSG00000135476	ESPL1	extra spindle pole bodies like 1, separase	protein-coding	100.707	1.16943	1.11316	0.000528696	0.0544452
ENSG00000104918	RETN	resistin	protein-coding	301.33	-1.17544	1.13207	0.000529829	0.0544452
ENSG00000148459	PDSS1	decaprenyl diphosphate synthase subunit 1	protein-coding	294.843	0.975739	0.753623	0.000545848	0.0549915
ENSG00000089351	GRAMD1A	GRAM domain containing 1A	protein-coding	1809.82	1.10708	0.986408	0.000541015	0.0549915
ENSG00000235888	NA	NA	NA	171.952	1.13013	1.0372	0.00054405	0.0549915
ENSG00000117632	STMN1	stathmin 1	protein-coding	304.589	1.12473	1.04524	0.000563228	0.0558767
ENSG00000170396	ZNF804A	zinc finger protein 804A	protein-coding	175.973	-0.748569	0.345984	0.00057131	0.0558767
ENSG00000106399	RPA3	replication protein A3	protein-coding	289.328	0.805623	0.449487	0.000563804	0.0558767
ENSG00000090263	MRPS33	mitochondrial ribosomal protein S33	protein-coding	151.67	0.74742	0.344377	0.000572759	0.0558767
ENSG00000111199	TRPV4	transient receptor potential cation channel subfamily V member 4	protein-coding	23.3012	-1.12091	1.03989	0.000566504	0.0558767
ENSG00000171649	ZIK1	zinc finger protein interacting with K protein 1	protein-coding	34.4346	0.813673	0.471037	0.000582952	0.0565133
ENSG00000146094	DOK3	docking protein 3	protein-coding	2337.1	-0.629909	0.226003	0.000595074	0.057328
ENSG00000137831	UACA	uveal autoantigen with coiled-coil domains and ankyrin repeats	protein-coding	92.2621	0.895257	0.641179	0.000619269	0.0592882
ENSG00000198157	HMGN5	high mobility group nucleosome binding domain 5	protein-coding	47.242	0.950925	0.747583	0.000625507	0.0595158
ENSG00000220785	NA	NA	NA	24.615	1.1029	1.10165	0.000655631	0.0619994
ENSG00000273443	NA	NA	NA	91.6685	1.1118	1.17956	0.00066634	0.0626278
ENSG00000119698	PPP4R4	protein phosphatase 4 regulatory subunit 4	protein-coding	10.8818	1.10733	1.19321	0.000675938	0.0631449
ENSG00000259006	NA	NA	NA	12.7323	0.983942	1.35003	0.000680564	0.063194
ENSG00000198829	SUCNR1	succinate receptor 1	protein-coding	52.9784	1.07843	1.21477	0.000726778	0.0646841
ENSG00000177943	MAMDC4	MAM domain containing 4	protein-coding	28.2411	0.790151	0.465259	0.000730183	0.0646841
ENSG00000256268	LINC02454	long intergenic non-protein coding RNA 2454	ncRNA	15.0608	1.01863	1.30962	0.000729441	0.0646841
ENSG00000247400	DNAJC3-DT	DNAJC3 divergent transcript	ncRNA	86.391	0.996067	0.888181	0.000723775	0.0646841
ENSG00000108309	RUNDC3A	RUN domain containing 3A	protein-coding	18.8909	1.0523	1.02065	0.000718899	0.0646841
ENSG00000256771	ZNF253	zinc finger protein 253	protein-coding	21.0509	0.933066	0.756546	0.000720667	0.0646841
ENSG00000177045	SIX5	SIX homeobox 5	protein-coding	11.0112	0.899625	1.33421	0.000725287	0.0646841
ENSG00000102409	BEX4	brain expressed X-linked 4	protein-coding	727.544	0.789894	0.460257	0.000713838	0.0646841
ENSG00000177380	PPFIA3	PTPRF interacting protein alpha 3	protein-coding	10.91	1.00838	1.31215	0.000735009	0.0647396
ENSG00000185222	TCEAL9	transcription elongation factor A like 9	protein-coding	400.073	1.00214	0.915566	0.00074567	0.0653055
ENSG00000116661	FBXO2	F-box protein 2	protein-coding	52.0469	1.06095	1.16424	0.000769852	0.066176
ENSG00000158488	CD1E	CD1e molecule	protein-coding	103.425	-1.06168	1.1603	0.000768216	0.066176
ENSG00000075131	TIPIN	TIMELESS interacting protein	protein-coding	69.9818	0.814607	0.530608	0.000772784	0.066176
ENSG00000108384	RAD51C	RAD51 paralog C	protein-coding	98.7141	0.75382	0.394831	0.0007605	0.066176
ENSG00000135144	DTX1	deltex E3 ubiquitin ligase 1	protein-coding	20.006	-1.05156	1.20802	0.000779658	0.0663959
ENSG00000174327	SLC16A13	solute carrier family 16 member 13	protein-coding	34.2444	0.9445	0.811812	0.000788347	0.0667669
ENSG00000092445	TYRO3	TYRO3 protein tyrosine kinase	protein-coding	12.574	0.987589	0.912796	0.000794153	0.0668911
ENSG00000111875	ASF1A	anti-silencing function 1A histone chaperone	protein-coding	161.092	0.72446	0.346178	0.000812147	0.0680349
ENSG00000230062	ANKRD66	ankyrin repeat domain 66	protein-coding	14.0765	1.03912	1.1658	0.000818414	0.0681893
ENSG00000155324	GRAMD2B	GRAM domain containing 2B	protein-coding	35.1511	1.01999	1.05231	0.000840478	0.0689103
ENSG00000288528	NA	NA	NA	684.133	1.00116	0.981907	0.000838009	0.0689103
ENSG00000167291	TBC1D16	TBC1 domain family member 16	protein-coding	106.438	0.908819	0.756699	0.000837656	0.0689103
ENSG00000145945	FAM50B	family with sequence similarity 50 member B	protein-coding	60.4087	0.853605	0.643389	0.000857866	0.0699638
ENSG00000279368	NA	NA	NA	9.9513	1.0089	1.03732	0.000864447	0.0701294
ENSG00000214456	PLIN5	perilipin 5	protein-coding	166.708	0.992558	1.03282	0.000915001	0.073842
ENSG00000133935	ERG28	ergosterol biosynthesis 28 homolog	protein-coding	113.028	0.779792	0.493545	0.000925716	0.0743177
ENSG00000133069	TMCC2	transmembrane and coiled-coil domain family 2	protein-coding	55.2962	0.988183	1.07651	0.000951267	0.0759732
ENSG00000111412	SPRING1	SREBF pathway regulator in golgi 1	protein-coding	320.479	0.674035	0.286741	0.000974809	0.0770549
ENSG00000228404	NA	NA	NA	9.57359	0.827332	1.25543	0.000969837	0.0770549
ENSG00000155926	SLA	Src like adaptor	protein-coding	2025.66	-0.715056	0.35476	0.000985959	0.077145
ENSG00000167414	GNG8	G protein subunit gamma 8	protein-coding	24.3035	0.871268	1.2493	0.000983878	0.077145
ENSG00000073803	MAP3K13	mitogen-activated protein kinase kinase kinase 13	protein-coding	262.911	0.728634	0.387526	0.00100344	0.0777238
ENSG00000074410	CA12	carbonic anhydrase 12	protein-coding	132.97	-0.810334	1.24675	0.000998628	0.0777238
ENSG00000166263	STXBP4	syntaxin binding protein 4	protein-coding	18.505	0.940205	0.937032	0.00102444	0.078954
ENSG00000162897	FCAMR	Fc fragment of IgA and IgM receptor	protein-coding	25.3739	0.518562	1.09519	0.00104322	0.0796607
ENSG00000007866	TEAD3	TEA domain transcription factor 3	protein-coding	16.4717	0.852103	1.23373	0.00104395	0.0796607
ENSG00000255136	TPBGL-AS1	TPBGL antisense RNA 1	ncRNA	23.0087	-0.867698	1.22631	0.00105578	0.0801665
ENSG00000167972	ABCA3	ATP binding cassette subfamily A member 3	protein-coding	20.6013	0.850576	0.707985	0.00106335	0.0803456
ENSG00000121690	DEPDC7	DEP domain containing 7	protein-coding	39.6411	0.832763	0.672074	0.0010899	0.0815519
ENSG00000174996	KLC2	kinesin light chain 2	protein-coding	92.6217	0.85536	0.72817	0.00108514	0.0815519
ENSG00000135631	RAB11FIP5	RAB11 family interacting protein 5	protein-coding	39.3423	0.902326	0.867455	0.00110613	0.0823668
ENSG00000259225	LINC02345	long intergenic non-protein coding RNA 2345	ncRNA	43.5529	-0.93962	1.078	0.00111308	0.0824856
ENSG00000143198	MGST3	microsomal glutathione S-transferase 3	protein-coding	902.174	0.722182	0.400336	0.00115985	0.0835901
ENSG00000204228	HSD17B8	hydroxysteroid 17-beta dehydrogenase 8	protein-coding	91.7266	0.782164	0.560303	0.00115585	0.0835901
ENSG00000150764	DIXDC1	DIX domain containing 1	protein-coding	61.5769	0.922897	1.04244	0.00117679	0.0835901
ENSG00000166881	NEMP1	nuclear envelope integral membrane protein 1	protein-coding	102.521	0.832187	0.698675	0.0011728	0.0835901
ENSG00000168781	PPIP5K1	diphosphoinositol pentakisphosphate kinase 1	protein-coding	47.0557	0.78177	0.56111	0.00116276	0.0835901
ENSG00000140465	CYP1A1	cytochrome P450 family 1 subfamily A member 1	protein-coding	127.43	0.77833	1.20535	0.00116933	0.0835901
ENSG00000141858	SAMD1	sterile alpha motif domain containing 1	protein-coding	259.898	0.721447	0.399902	0.00116781	0.0835901
ENSG00000229539	NA	NA	NA	66.0101	0.788193	0.57098	0.00113631	0.0835901
ENSG00000183570	PCBP3	poly(rC) binding protein 3	protein-coding	27.5836	0.82248	0.67	0.00116474	0.0835901
ENSG00000144426	NBEAL1	neurobeachin like 1	protein-coding	144.337	0.747065	0.481456	0.00122567	0.0845654
ENSG00000273802	H2BC8	H2B clustered histone 8	protein-coding	73.0095	0.900449	1.09684	0.00123912	0.0845654
ENSG00000196730	DAPK1	death associated protein kinase 1	protein-coding	886.698	-0.649545	0.275292	0.00124538	0.0845654
ENSG00000065665	SEC61A2	SEC61 translocon subunit alpha 2	protein-coding	145.151	0.705297	0.369224	0.00122589	0.0845654
ENSG00000170903	MSANTD4	Myb/SANT DNA binding domain containing 4 with coiled-coils	protein-coding	54.7687	0.740038	0.459952	0.00121737	0.0845654
ENSG00000111674	ENO2	enolase 2	protein-coding	124.072	0.891247	0.917289	0.00124314	0.0845654
ENSG00000135446	CDK4	cyclin dependent kinase 4	protein-coding	801.513	0.809682	0.65033	0.00121108	0.0845654
ENSG00000174326	SLC16A11	solute carrier family 16 member 11	protein-coding	12.2055	0.732477	1.18581	0.00123951	0.0845654
ENSG00000178977	LINC00324	long intergenic non-protein coding RNA 324	ncRNA	106.26	0.734052	0.439394	0.00119844	0.0845654
ENSG00000169136	ATF5	activating transcription factor 5	protein-coding	400.694	-0.740507	0.46354	0.00122778	0.0845654
ENSG00000249310	APOBEC3B-AS1	APOBEC3B antisense RNA 1	ncRNA	51.466	-0.874806	1.13987	0.00125708	0.0849853
ENSG00000106086	PLEKHA8	pleckstrin homology domain containing A8	protein-coding	82.8181	0.690041	0.341103	0.00127446	0.0855537
ENSG00000119650	IFT43	intraflagellar transport 43	protein-coding	200.912	0.7355	0.459954	0.00127659	0.0855537
ENSG00000145365	TIFA	TRAF interacting protein with forkhead associated domain	protein-coding	129.738	0.788064	0.613555	0.00128923	0.0860266
ENSG00000067057	PFKP	phosphofructokinase, platelet	protein-coding	372.918	0.731346	0.45322	0.00130116	0.0864486
ENSG00000151422	FER	FER tyrosine kinase	protein-coding	214.118	0.744682	0.494526	0.00131235	0.0868179
ENSG00000137274	BPHL	biphenyl hydrolase like	protein-coding	74.2844	0.732335	0.461524	0.00132678	0.0870254
ENSG00000228170	NA	NA	NA	32.2701	0.7482	0.50689	0.00132119	0.0870254
ENSG00000280187	NA	NA	NA	13.8936	0.856901	0.843754	0.00134023	0.08725
ENSG00000226239	NA	NA	NA	147.11	0.83032	0.755045	0.00134152	0.08725
ENSG00000010322	NISCH	nischarin	protein-coding	970.565	-0.687444	0.346774	0.00136924	0.0886786
ENSG00000247572	CKMT2-AS1	CKMT2 antisense RNA 1	ncRNA	23.0578	0.82374	0.760724	0.00140908	0.0891953
ENSG00000255121	NA	NA	NA	18.6519	0.872153	1.01948	0.00139869	0.0891953
ENSG00000020426	MNAT1	MNAT1 component of CDK activating kinase	protein-coding	64.8384	0.671797	0.318986	0.00141194	0.0891953
ENSG00000023608	SNAPC1	small nuclear RNA activating complex polypeptide 1	protein-coding	111.939	0.776374	0.609042	0.00139379	0.0891953
ENSG00000266903	NA	NA	NA	17.9047	0.791116	0.656428	0.00140374	0.0891953
ENSG00000184831	APOO	apolipoprotein O	protein-coding	104.026	0.705724	0.396314	0.00138905	0.0891953
ENSG00000164611	PTTG1	PTTG1 regulator of sister chromatid separation, securin	protein-coding	163.675	0.761359	0.593219	0.00150523	0.0930388
ENSG00000107175	CREB3	cAMP responsive element binding protein 3	protein-coding	626.345	0.657875	0.302129	0.00150244	0.0930388
ENSG00000111196	MAGOHB	mago homolog B, exon junction complex subunit	protein-coding	158.772	0.731069	0.493254	0.00149013	0.0930388
ENSG00000134291	TMEM106C	transmembrane protein 106C	protein-coding	148.761	0.829611	0.829587	0.0015116	0.0930388
ENSG00000179593	ALOX15B	arachidonate 15-lipoxygenase type B	protein-coding	181.837	0.787924	0.67452	0.00149364	0.0930388
ENSG00000259605	NA	NA	NA	11.7558	0.767232	1.13671	0.00149403	0.0930388
ENSG00000102007	PLP2	proteolipid protein 2	protein-coding	1769.73	-0.671598	0.328097	0.00151504	0.0930388
ENSG00000168303	MPLKIP	M-phase specific PLK1 interacting protein	protein-coding	334.976	0.66481	0.315841	0.00152637	0.0931825
ENSG00000137491	SLCO2B1	solute carrier organic anion transporter family member 2B1	protein-coding	355.473	-0.74137	1.13435	0.00153075	0.0931825
ENSG00000152433	ZNF547	zinc finger protein 547	protein-coding	13.9564	0.827926	0.8357	0.00153551	0.0931825
ENSG00000115592	PRKAG3	protein kinase AMP-activated non-catalytic subunit gamma 3	protein-coding	13.7136	-0.837592	0.888844	0.00154163	0.0931869
ENSG00000165609	NUDT5	nudix hydrolase 5	protein-coding	489.761	0.707091	0.428928	0.00155022	0.0933402
ENSG00000261211	NA	NA	NA	12.6836	0.829969	0.862302	0.00156223	0.0936975
ENSG00000162745	OLFML2B	olfactomedin like 2B	protein-coding	198.488	-0.837185	1.01852	0.00156943	0.0937641
ENSG00000050344	NFE2L3	nuclear factor, erythroid 2 like 3	protein-coding	224.066	0.766464	0.639288	0.00161024	0.0958311
ENSG00000287190	NA	NA	NA	65.2796	0.820634	1.03177	0.00163589	0.0959101
ENSG00000244300	NA	NA	NA	14.5506	0.818495	1.0205	0.00166148	0.0959101
ENSG00000213949	ITGA1	integrin subunit alpha 1	protein-coding	53.2454	0.825084	0.906483	0.00164646	0.0959101
ENSG00000050767	COL23A1	collagen type XXIII alpha 1 chain	protein-coding	176.412	-0.822983	0.929304	0.00167393	0.0959101
ENSG00000104635	SLC39A14	solute carrier family 39 member 14	protein-coding	26.0631	0.820189	0.868698	0.00164467	0.0959101
ENSG00000231527	FAM27C	family with sequence similarity 27 member C	ncRNA	13.0072	0.810235	1.03524	0.00168001	0.0959101
ENSG00000231527	LOC105379444	uncharacterized LOC105379444	ncRNA	13.0072	0.810235	1.03524	0.00168001	0.0959101
ENSG00000120053	GOT1	glutamic-oxaloacetic transaminase 1	protein-coding	156.006	0.701051	0.430256	0.00166361	0.0959101
ENSG00000149809	TM7SF2	transmembrane 7 superfamily member 2	protein-coding	60.9034	0.801339	0.787898	0.00166625	0.0959101
ENSG00000182809	CRIP2	cysteine rich protein 2	protein-coding	181.792	0.827329	0.999371	0.00163573	0.0959101
ENSG00000256806	C17orf100	chromosome 17 open reading frame 100	protein-coding	24.2116	0.800742	0.76637	0.00162358	0.0959101
ENSG00000125648	SLC25A23	solute carrier family 25 member 23	protein-coding	18.877	0.700396	1.1124	0.00167564	0.0959101
ENSG00000172594	SMPDL3A	sphingomyelin phosphodiesterase acid like 3A	protein-coding	348.316	-0.66568	0.331799	0.00168807	0.0960146
ENSG00000198707	CEP290	centrosomal protein 290	protein-coding	149.865	0.684803	0.385137	0.00170796	0.0967888
ENSG00000187792	ZNF70	zinc finger protein 70	protein-coding	14.7641	0.789124	0.761478	0.00172278	0.0972705
ENSG00000159055	MIS18A	MIS18 kinetochore protein A	protein-coding	100.953	0.707887	0.467032	0.00173165	0.0974147
ENSG00000187801	ZFP69B	ZFP69 zinc finger protein B	protein-coding	29.1457	0.784111	0.75063	0.00174693	0.097917
ENSG00000152672	CLEC4F	C-type lectin domain family 4 member F	protein-coding	50.1837	-0.796749	0.819221	0.00176732	0.0987007
ENSG00000229419	RALGAPA1P1	RALGAPA1 pseudogene 1	pseudo	38.2214	0.796906	1.01173	0.00178638	0.0994052
ENSG00000125733	TRIP10	thyroid hormone receptor interactor 10	protein-coding	762.919	0.791664	0.831689	0.00183258	0.101609
ENSG00000197283	SYNGAP1	synaptic Ras GTPase activating protein 1	protein-coding	10.2331	0.784236	0.797423	0.0018461	0.101628
ENSG00000278983	NA	NA	NA	19.2182	0.738766	0.605331	0.00184046	0.101628
ENSG00000163462	TRIM46	tripartite motif containing 46	protein-coding	18.0366	0.794845	0.892728	0.00186532	0.102321
ENSG00000165209	STRBP	spermatid perinuclear RNA binding protein	protein-coding	83.7951	0.724623	0.561858	0.00187925	0.102719
ENSG00000137942	FNBP1L	formin binding protein 1 like	protein-coding	26.5183	0.789207	0.953413	0.00190192	0.102864
ENSG00000135045	C9orf40	chromosome 9 open reading frame 40	protein-coding	68.2662	0.69291	0.444635	0.00189465	0.102864
ENSG00000104921	FCER2	Fc fragment of IgE receptor II	protein-coding	531.067	-0.785171	0.837415	0.00189951	0.102864
ENSG00000162493	PDPN	podoplanin	protein-coding	352.076	-0.631329	1.07507	0.00191262	0.103081
ENSG00000118849	RARRES1	retinoic acid receptor responder 1	protein-coding	8.998	0.684222	1.07645	0.00192726	0.103148
ENSG00000203778	FAM229B	family with sequence similarity 229 member B	protein-coding	22.0205	0.786373	0.947356	0.0019258	0.103148
ENSG00000162407	PLPP3	phospholipid phosphatase 3	protein-coding	37.0561	-0.741451	0.644825	0.00194237	0.103421
ENSG00000154380	ENAH	ENAH actin regulator	protein-coding	10.8133	0.760445	0.733095	0.00196073	0.103421
ENSG00000084764	MAPRE3	microtubule associated protein RP/EB family member 3	protein-coding	277.382	0.734085	0.618786	0.00195511	0.103421
ENSG00000248932	LOC100507291	uncharacterized LOC100507291	ncRNA	30.6963	0.709898	0.525412	0.00196589	0.103421
ENSG00000167840	ZNF232	zinc finger protein 232	protein-coding	70.5317	0.71607	0.548694	0.00196105	0.103421
ENSG00000104324	CPQ	carboxypeptidase Q	protein-coding	405.988	-0.702351	0.497029	0.00197271	0.103426
ENSG00000142409	ZNF787	zinc finger protein 787	protein-coding	168.13	-0.676516	0.400729	0.00199099	0.104031
ENSG00000158477	CD1A	CD1a molecule	protein-coding	45.6295	-0.773474	0.829691	0.00200072	0.104109
ENSG00000180071	ANKRD18A	ankyrin repeat domain 18A	protein-coding	16.6909	0.765229	0.990268	0.00200599	0.104109
ENSG00000135636	DYSF	dysferlin	protein-coding	144.066	-0.768519	0.806492	0.0020189	0.104427
ENSG00000143578	CREB3L4	cAMP responsive element binding protein 3 like 4	protein-coding	49.5166	0.664886	0.368745	0.00204694	0.105218
ENSG00000050405	LIMA1	LIM domain and actin binding 1	protein-coding	44.2309	0.709007	0.541642	0.00205044	0.105218
ENSG00000283463	HSFX4	heat shock transcription factor family, X-linked member 4	protein-coding	19.2277	0.741025	0.678606	0.00205466	0.105218
ENSG00000226334	NA	NA	NA	97.8851	-0.755217	0.760825	0.00208377	0.106004
ENSG00000231201	NA	NA	NA	30.6138	-0.757973	0.775367	0.0020804	0.106004
ENSG00000037241	RPL26L1	ribosomal protein L26 like 1	protein-coding	266.762	0.611536	0.268611	0.00211055	0.107013
ENSG00000122591	FAM126A	family with sequence similarity 126 member A	protein-coding	174.779	0.681032	0.44054	0.00212067	0.107174
ENSG00000131773	KHDRBS3	KH RNA binding domain containing, signal transduction associated 3	protein-coding	12.8201	0.732805	0.673534	0.00215235	0.108419
ENSG00000135452	TSPAN31	tetraspanin 31	protein-coding	736.813	0.690282	0.489189	0.00216816	0.108506
ENSG00000101331	CCM2L	CCM2 like scaffold protein	protein-coding	186.922	0.757238	0.827624	0.00216214	0.108506
ENSG00000104341	LAPTM4B	lysosomal protein transmembrane 4 beta	protein-coding	103.611	0.757276	0.896154	0.00218277	0.108884
ENSG00000163001	CFAP36	cilia and flagella associated protein 36	protein-coding	164.564	0.708537	0.581594	0.00221826	0.110297
ENSG00000182504	CEP97	centrosomal protein 97	protein-coding	51.6243	0.70639	0.57973	0.00224828	0.110819
ENSG00000160401	CFAP157	cilia and flagella associated protein 157	protein-coding	110.211	0.673474	0.432616	0.00225031	0.110819
ENSG00000099377	HSD3B7	hydroxy-delta-5-steroid dehydrogenase, 3 beta- and steroid delta-isomerase 7	protein-coding	251.058	-0.751501	0.858333	0.00223941	0.110819
ENSG00000141985	SH3GL1	SH3 domain containing GRB2 like 1, endophilin A2	protein-coding	661.128	-0.616969	0.281107	0.00227142	0.111502
ENSG00000136997	MYC	MYC proto-oncogene, bHLH transcription factor	protein-coding	520.702	-0.747009	0.863204	0.0022849	0.111629
ENSG00000186047	DLEU7	deleted in lymphocytic leukemia 7	protein-coding	300.499	-0.647346	0.341704	0.0022885	0.111629
ENSG00000186047	DLEU1-AS1	DLEU1 antisense RNA 1	ncRNA	300.499	-0.647346	0.341704	0.0022885	0.111629
ENSG00000135821	GLUL	glutamate-ammonia ligase	protein-coding	10556.5	-0.682945	0.484409	0.00229872	0.111774
ENSG00000182993	C12orf60	chromosome 12 open reading frame 60	protein-coding	20.1129	0.675194	0.454267	0.00232459	0.112677
ENSG00000186648	CARMIL3	capping protein regulator and myosin 1 linker 3	protein-coding	16.1943	0.74051	0.814167	0.00233214	0.112688
ENSG00000265808	SEC22B	SEC22 homolog B, vesicle trafficking protein	protein-coding	684.756	0.66245	0.401879	0.00234524	0.112967
ENSG00000018280	SLC11A1	solute carrier family 11 member 1	protein-coding	7974.68	-0.636993	0.321016	0.00236147	0.113395
ENSG00000117595	IRF6	interferon regulatory factor 6	protein-coding	30.3842	0.723445	0.920155	0.00245374	0.11377
ENSG00000131370	SH3BP5	SH3 domain binding protein 5	protein-coding	913.028	-0.651215	0.372064	0.00245078	0.11377
ENSG00000068885	IFT80	intraflagellar transport 80	protein-coding	37.2282	0.690685	0.551331	0.00242881	0.11377
ENSG00000138642	HERC6	HECT and RLD domain containing E3 ubiquitin protein ligase family member 6	protein-coding	108.934	-0.720058	0.712948	0.0024384	0.11377
ENSG00000145491	ROPN1L	rhophilin associated tail protein 1 like	protein-coding	11.8722	0.712299	0.674268	0.00246027	0.11377
ENSG00000145911	N4BP3	NEDD4 binding protein 3	protein-coding	49.2195	0.696198	0.573616	0.00240933	0.11377
ENSG00000174428	GTF2IRD2B	GTF2I repeat domain containing 2B	protein-coding	68.7906	-0.651195	0.366768	0.0024085	0.11377
ENSG00000164935	DCSTAMP	dendrocyte expressed seven transmembrane protein	protein-coding	128.837	-0.730205	0.9229	0.00239048	0.11377
ENSG00000187024	PTRH1	peptidyl-tRNA hydrolase 1 homolog	protein-coding	129.882	0.656793	0.39769	0.00247261	0.11377
ENSG00000205426	KRT81	keratin 81	protein-coding	11.7785	0.649259	1.01417	0.00245086	0.11377
ENSG00000151948	GLT1D1	glycosyltransferase 1 domain containing 1	protein-coding	313.672	-0.6767	0.491286	0.00246829	0.11377
ENSG00000167670	CHAF1A	chromatin assembly factor 1 subunit A	protein-coding	172.76	-0.619941	0.292226	0.00243587	0.11377
ENSG00000125744	RTN2	reticulon 2	protein-coding	127.204	0.689679	0.53623	0.00238747	0.11377
ENSG00000100360	IFT27	intraflagellar transport 27	protein-coding	142.776	0.657375	0.398896	0.00246414	0.11377
ENSG00000061656	SPAG4	sperm associated antigen 4	protein-coding	23.4319	0.708634	0.949727	0.00249594	0.114501
ENSG00000278709	NKILA	NF-kappaB interacting lncRNA	ncRNA	14.2657	0.725464	0.849624	0.00251264	0.114676
ENSG00000183250	LINC01547	long intergenic non-protein coding RNA 1547	ncRNA	57.3246	0.675376	0.494887	0.00251463	0.114676
ENSG00000104870	FCGRT	Fc fragment of IgG receptor and transporter	protein-coding	7369.32	-0.658641	0.414221	0.00252376	0.114753
ENSG00000160050	CCDC28B	coiled-coil domain containing 28B	protein-coding	112.918	0.676259	0.519037	0.00259958	0.115247
ENSG00000236397	NA	NA	NA	47.095	0.668409	0.47252	0.00257607	0.115247
ENSG00000204315	FKBPL	FKBP prolyl isomerase like	protein-coding	54.4407	0.65375	0.400403	0.00257692	0.115247
ENSG00000077782	FGFR1	fibroblast growth factor receptor 1	protein-coding	240.32	0.666388	0.465405	0.00259204	0.115247
ENSG00000110719	TCIRG1	T cell immune regulator 1, ATPase H+ transporting V0 subunit a3	protein-coding	12779	-0.604901	0.275927	0.00258138	0.115247
ENSG00000103707	MTFMT	mitochondrial methionyl-tRNA formyltransferase	protein-coding	56.463	0.652763	0.399819	0.00260193	0.115247
ENSG00000279196	NA	NA	NA	148.494	-0.717702	0.805855	0.00260031	0.115247
ENSG00000076944	STXBP2	syntaxin binding protein 2	protein-coding	1727.03	-0.588983	0.256837	0.00254959	0.115247
ENSG00000105048	TNNT1	troponin T1, slow skeletal type	protein-coding	379.329	0.697646	0.637091	0.00259947	0.115247
ENSG00000187391	MAGI2	membrane associated guanylate kinase, WW and PDZ domain containing 2	protein-coding	10.01	0.71437	0.853698	0.00263447	0.116354
ENSG00000215845	TSTD1	thiosulfate sulfurtransferase like domain containing 1	protein-coding	125.111	0.646794	0.381063	0.0026544	0.116664
ENSG00000116406	EDEM3	ER degradation enhancing alpha-mannosidase like protein 3	protein-coding	368.485	0.64978	0.394589	0.00265661	0.116664
ENSG00000248996	NA	NA	NA	216.411	-0.624827	0.314965	0.0027003	0.117685
ENSG00000204308	RNF5	ring finger protein 5	protein-coding	896.25	0.631618	0.332989	0.0027104	0.117685
ENSG00000166275	BORCS7	BLOC-1 related complex subunit 7	protein-coding	303.475	-0.657454	0.441427	0.00270636	0.117685
ENSG00000179988	PSTK	phosphoseryl-tRNA kinase	protein-coding	52.5123	-0.680039	0.562806	0.0026905	0.117685
ENSG00000154134	ROBO3	roundabout guidance receptor 3	protein-coding	65.8966	0.693623	0.670263	0.00276143	0.118287
ENSG00000257303	NA	NA	NA	658.825	0.654489	0.434927	0.00275503	0.118287
ENSG00000227825	SLC9A7P1	solute carrier family 9 member 7 pseudogene 1	pseudo	165.252	-0.661024	0.470971	0.00275523	0.118287
ENSG00000259342	NA	NA	NA	1310.82	0.675517	0.549589	0.00273836	0.118287
ENSG00000175906	ARL4D	ADP ribosylation factor like GTPase 4D	protein-coding	36.1939	0.673959	0.546895	0.00276264	0.118287
ENSG00000115204	MPV17	mitochondrial inner membrane protein MPV17	protein-coding	817.353	0.6055	0.28408	0.00279996	0.118795
ENSG00000198885	ITPRIPL1	ITPRIP like 1	protein-coding	23.7863	0.701061	0.846693	0.00279508	0.118795
ENSG00000221926	TRIM16	tripartite motif containing 16	protein-coding	51.1281	0.685225	0.626579	0.00279859	0.118795
ENSG00000109107	ALDOC	aldolase, fructose-bisphosphate C	protein-coding	134.307	0.67729	0.578542	0.00280533	0.118795
ENSG00000155659	VSIG4	V-set and immunoglobulin domain containing 4	protein-coding	776.724	-0.690589	0.895593	0.00281914	0.119053
ENSG00000165891	E2F7	E2F transcription factor 7	protein-coding	8.82776	0.546184	0.980584	0.00283375	0.119343
ENSG00000282988	NA	NA	NA	15.0743	0.688825	0.890815	0.00285021	0.119709
ENSG00000152932	RAB3C	RAB3C, member RAS oncogene family	protein-coding	13.0042	0.650163	0.954682	0.00288663	0.119931
ENSG00000188352	FOCAD	focadhesin	protein-coding	105.133	0.640362	0.381332	0.00286458	0.119931
ENSG00000123159	GIPC1	GIPC PDZ domain containing family member 1	protein-coding	266.333	0.657577	0.476757	0.00287257	0.119931
ENSG00000213742	ZNF337-AS1	ZNF337 antisense RNA 1	ncRNA	91.4203	0.628299	0.337127	0.00288543	0.119931
ENSG00000162994	CLHC1	clathrin heavy chain linker domain containing 1	protein-coding	27.3657	0.657378	0.484059	0.00291015	0.120583
ENSG00000117984	CTSD	cathepsin D	protein-coding	6669.79	-0.574838	0.251209	0.0029293	0.120728
ENSG00000182108	DEXI	Dexi homolog	protein-coding	167.888	0.637305	0.375946	0.00292872	0.120728
ENSG00000132718	SYT11	synaptotagmin 11	protein-coding	230.072	0.658079	0.496991	0.00294687	0.120806
ENSG00000125089	SH3TC1	SH3 domain and tetratricopeptide repeats 1	protein-coding	1036.58	-0.643285	0.408258	0.00294427	0.120806
ENSG00000106351	AGFG2	ArfGAP with FG repeats 2	protein-coding	42.6749	0.647255	0.446022	0.00302166	0.123543
ENSG00000166920	C15orf48	chromosome 15 open reading frame 48	protein-coding	9129.81	0.664526	0.57436	0.00307528	0.125072
ENSG00000104881	PPP1R13L	protein phosphatase 1 regulatory subunit 13 like	protein-coding	47.7353	0.641823	0.423287	0.00307519	0.125072
ENSG00000101040	ZMYND8	zinc finger MYND-type containing 8	protein-coding	359.914	0.642657	0.433235	0.00310002	0.125747
ENSG00000164039	BDH2	3-hydroxybutyrate dehydrogenase 2	protein-coding	40.8346	0.660086	0.564107	0.00314703	0.127318
ENSG00000198131	ZNF544	zinc finger protein 544	protein-coding	42.0881	0.639908	0.426816	0.00315553	0.127328
ENSG00000227560	RPS15AP30	ribosomal protein S15a pseudogene 30	pseudo	24.7411	-0.669711	0.647358	0.00316398	0.127336
ENSG00000135541	AHI1	Abelson helper integration site 1	protein-coding	364.419	0.636508	0.418595	0.00322561	0.128807
ENSG00000103351	CLUAP1	clusterin associated protein 1	protein-coding	27.3654	0.653778	0.540287	0.00322463	0.128807
ENSG00000175691	ZNF77	zinc finger protein 77	protein-coding	21.3395	0.666814	0.644363	0.00321785	0.128807
ENSG00000185052	SLC24A3	solute carrier family 24 member 3	protein-coding	9.25757	-0.653583	0.884433	0.00324902	0.129407
ENSG00000167100	SAMD14	sterile alpha motif domain containing 14	protein-coding	135.989	0.652765	0.547523	0.00327553	0.130126
ENSG00000114850	SSR3	signal sequence receptor subunit 3	protein-coding	882.582	0.600826	0.294606	0.00330411	0.130381
ENSG00000246067	NA	NA	NA	153.103	0.623102	0.358114	0.00331417	0.130381
ENSG00000019144	PHLDB1	pleckstrin homology like domain family B member 1	protein-coding	191.83	0.665387	0.666169	0.00329145	0.130381
ENSG00000257336	NA	NA	NA	28.1842	0.661045	0.83692	0.00332404	0.130381
ENSG00000141854	MISP3	MISP family member 3	protein-coding	59.532	0.667403	0.725396	0.00332423	0.130381
ENSG00000248905	FMN1	formin 1	protein-coding	150.446	-0.62889	0.393228	0.00335182	0.130797
ENSG00000012211	PRICKLE3	prickle planar cell polarity protein 3	protein-coding	633.175	-0.604812	0.304047	0.00334343	0.130797
ENSG00000104154	SLC30A4	solute carrier family 30 member 4	protein-coding	586.403	0.657412	0.619273	0.00336774	0.131087
ENSG00000149016	TUT1	terminal uridylyl transferase 1, U6 snRNA-specific	protein-coding	85.8814	0.589999	0.279563	0.00338238	0.131325
ENSG00000224660	SH3BP5-AS1	SH3BP5 antisense RNA 1	ncRNA	783.908	-0.620965	0.359707	0.00341671	0.132324
ENSG00000118094	TREH	trehalase	protein-coding	36.5998	0.661748	0.729248	0.00343092	0.132485
ENSG00000160285	LSS	lanosterol synthase	protein-coding	516.196	0.660009	0.691264	0.00343805	0.132485
ENSG00000181690	PLAG1	PLAG1 zinc finger	protein-coding	18.5231	0.659085	0.684897	0.00344971	0.132603
ENSG00000137752	CASP1	caspase 1	protein-coding	1441.33	0.609348	0.321103	0.00346026	0.132678
ENSG00000281103	TRG-AS1	T cell receptor gamma locus antisense RNA 1	ncRNA	111.379	0.657125	0.743748	0.00351736	0.134199
ENSG00000249375	CASC11	cancer susceptibility 11	ncRNA	147.738	-0.654838	0.791411	0.00351311	0.134199
ENSG00000181038	METTL23	methyltransferase like 23	protein-coding	262.612	0.610761	0.329687	0.00352739	0.13425
ENSG00000175130	MARCKSL1	MARCKS like 1	protein-coding	3038.12	-0.617464	0.360001	0.00356816	0.135135
ENSG00000149308	NPAT	nuclear protein, coactivator of histone transcription	protein-coding	133.578	0.626305	0.418002	0.00358572	0.135135
ENSG00000064545	TMEM161A	transmembrane protein 161A	protein-coding	271.768	0.618491	0.365433	0.00357041	0.135135
ENSG00000100014	SPECC1L	sperm antigen with calponin homology and coiled-coil domains 1 like	protein-coding	110.715	0.64306	0.562782	0.00358058	0.135135
ENSG00000105559	PLEKHA4	pleckstrin homology domain containing A4	protein-coding	39.7079	0.648411	0.636132	0.00361368	0.135857
ENSG00000134668	SPOCD1	SPOC domain containing 1	protein-coding	18.704	-0.589873	0.910825	0.0036672	0.13749
ENSG00000067221	STOML1	stomatin like 1	protein-coding	73.0484	0.612473	0.348007	0.00367497	0.13749
ENSG00000001460	STPG1	sperm tail PG-rich repeat containing 1	protein-coding	33.0403	0.647122	0.724266	0.00371477	0.138643
ENSG00000126803	HSPA2	heat shock protein family A (Hsp70) member 2	protein-coding	31.4978	0.64412	0.644142	0.00372904	0.138839
ENSG00000087053	MTMR2	myotubularin related protein 2	protein-coding	174.761	0.607857	0.335782	0.00374946	0.139263
ENSG00000183309	ZNF623	zinc finger protein 623	protein-coding	66.3097	0.622303	0.427301	0.00378036	0.140073
ENSG00000226876	NA	NA	NA	13.7976	0.640305	0.650593	0.00382948	0.140561
ENSG00000224376	NA	NA	NA	10.2067	0.507836	0.917605	0.00382309	0.140561
ENSG00000106868	SUSD1	sushi domain containing 1	protein-coding	162.067	-0.621518	0.431861	0.00383001	0.140561
ENSG00000267106	NA	NA	NA	49.4812	0.621748	0.431532	0.00381984	0.140561
ENSG00000149115	TNKS1BP1	tankyrase 1 binding protein 1	protein-coding	99.2059	0.612026	0.366133	0.00386199	0.141398
ENSG00000154229	PRKCA	protein kinase C alpha	protein-coding	45.167	-0.611418	0.364952	0.0038805	0.141739
ENSG00000137726	FXYD6	FXYD domain containing ion transport regulator 6	protein-coding	238.584	0.631639	0.557192	0.0038903	0.141762
ENSG00000168806	LCMT2	leucine carboxyl methyltransferase 2	protein-coding	50.2475	0.612902	0.380064	0.00392233	0.142185
ENSG00000257122	NA	NA	NA	118.356	-0.616828	0.412245	0.00392959	0.142185
ENSG00000170049	KCNAB3	potassium voltage-gated channel subfamily A regulatory beta subunit 3	protein-coding	34.0142	0.63305	0.590379	0.00392314	0.142185
ENSG00000150760	DOCK1	dedicator of cytokinesis 1	protein-coding	19.6156	-0.63548	0.693932	0.00396805	0.14265
ENSG00000256594	LOC374443	C-type lectin domain family 2 member D pseudogene	pseudo	123.74	0.613851	0.395223	0.00397022	0.14265
ENSG00000170456	DENND5B	DENN domain containing 5B	protein-coding	20.9082	0.621802	0.468608	0.00395692	0.14265
ENSG00000060642	PIGV	phosphatidylinositol glycan anchor biosynthesis class V	protein-coding	108.643	0.594908	0.310074	0.00398571	0.142771
ENSG00000147536	GINS4	GINS complex subunit 4	protein-coding	47.4361	0.61862	0.44473	0.0039921	0.142771
ENSG00000277462	ZNF670	zinc finger protein 670	protein-coding	15.7562	0.624412	0.538193	0.00406678	0.144115
ENSG00000079819	EPB41L2	erythrocyte membrane protein band 4.1 like 2	protein-coding	162.056	0.599719	0.327852	0.00405118	0.144115
ENSG00000254470	AP5B1	adaptor related protein complex 5 subunit beta 1	protein-coding	1751.48	-0.569469	0.267536	0.00404146	0.144115
ENSG00000135424	ITGA7	integrin subunit alpha 7	protein-coding	67.1925	0.630839	0.709997	0.00406709	0.144115
ENSG00000158292	GPR153	G protein-coupled receptor 153	protein-coding	31.6379	0.615927	0.451126	0.00411921	0.144745
ENSG00000168243	GNG4	G protein subunit gamma 4	protein-coding	80.6865	0.415761	0.87194	0.00415293	0.144745
ENSG00000013375	PGM3	phosphoglucomutase 3	protein-coding	159.377	0.617853	0.487407	0.00415805	0.144745
ENSG00000133627	ACTR3B	actin related protein 3B	protein-coding	50.9274	0.597967	0.329428	0.00416937	0.144745
ENSG00000247092	NA	NA	NA	69.5908	0.608403	0.380518	0.00413089	0.144745
ENSG00000182628	SKA2	spindle and kinetochore associated complex subunit 2	protein-coding	81.0596	0.613452	0.434733	0.00416094	0.144745
ENSG00000265688	MAFG-DT	MAFG divergent transcript	ncRNA	19.6257	0.614968	0.812563	0.00410568	0.144745
ENSG00000267980	NA	NA	NA	114.51	-0.602745	0.347227	0.00414033	0.144745
ENSG00000197863	ZNF790	zinc finger protein 790	protein-coding	28.843	0.617625	0.479607	0.00414404	0.144745
ENSG00000184635	ZNF93	zinc finger protein 93	protein-coding	29.3283	0.621328	0.544587	0.00418064	0.14481
ENSG00000137700	SLC37A4	solute carrier family 37 member 4	protein-coding	75.7749	0.611252	0.424105	0.0042132	0.14561
ENSG00000137496	IL18BP	interleukin 18 binding protein	protein-coding	888.115	-0.617189	0.506504	0.00423242	0.145947
ENSG00000197965	MPZL1	myelin protein zero like 1	protein-coding	737.592	0.61381	0.476992	0.00427962	0.146462
ENSG00000005448	WDR54	WD repeat domain 54	protein-coding	175.476	0.622783	0.644426	0.00427232	0.146462
ENSG00000188211	NCR3LG1	natural killer cell cytotoxicity receptor 3 ligand 1	protein-coding	113.31	0.616606	0.760337	0.00428098	0.146462
ENSG00000011028	MRC2	mannose receptor C type 2	protein-coding	65.4765	0.620107	0.58051	0.00428535	0.146462
ENSG00000196465	MYL6B	myosin light chain 6B	protein-coding	71.7665	0.608679	0.417823	0.0043003	0.146648
ENSG00000127399	LRRC61	leucine rich repeat containing 61	protein-coding	52.4478	0.619549	0.615898	0.00434423	0.147819
ENSG00000066933	MYO9A	myosin IXA	protein-coding	142.992	0.59065	0.318062	0.00439199	0.149115
ENSG00000109775	UFSP2	UFM1 specific peptidase 2	protein-coding	143.506	0.596758	0.344711	0.00443211	0.150146
ENSG00000142224	IL19	interleukin 19	protein-coding	1440.7	0.467659	0.883201	0.00445188	0.150156
ENSG00000106080	FKBP14	FKBP prolyl isomerase 14	protein-coding	57.4474	0.606023	0.426484	0.00444896	0.150156
ENSG00000243335	KCTD7	potassium channel tetramerization domain containing 7	protein-coding	151.165	-0.599654	0.368264	0.00448269	0.150613
ENSG00000182534	MXRA7	matrix remodeling associated 7	protein-coding	52.5561	0.615004	0.654596	0.00448498	0.150613
ENSG00000163814	CDCP1	CUB domain containing protein 1	protein-coding	240.538	0.609282	0.543477	0.00458552	0.151028
ENSG00000114107	CEP70	centrosomal protein 70	protein-coding	25.2215	0.61	0.525378	0.00453027	0.151028
ENSG00000112039	FANCE	FA complementation group E	protein-coding	56.5877	0.605505	0.44817	0.00453691	0.151028
ENSG00000106733	NMRK1	nicotinamide riboside kinase 1	protein-coding	302.573	0.600677	0.39213	0.00456635	0.151028
ENSG00000123975	CKS2	CDC28 protein kinase regulatory subunit 2	protein-coding	146.832	0.597105	0.363562	0.00458396	0.151028
ENSG00000185950	IRS2	insulin receptor substrate 2	protein-coding	670.694	-0.610549	0.524686	0.00450919	0.151028
ENSG00000130590	SAMD10	sterile alpha motif domain containing 10	protein-coding	19.8023	0.6071	0.484352	0.00455881	0.151028
ENSG00000179750	APOBEC3B	apolipoprotein B mRNA editing enzyme catalytic subunit 3B	protein-coding	39.6219	-0.431528	0.867402	0.0045758	0.151028
ENSG00000122122	SASH3	SAM and SH3 domain containing 3	protein-coding	1616.05	-0.599861	0.376045	0.00452244	0.151028
ENSG00000240024	LINC00888	long intergenic non-protein coding RNA 888	ncRNA	36.5925	0.596045	0.36232	0.00463217	0.151121
ENSG00000198018	ENTPD7	ectonucleoside triphosphate diphosphohydrolase 7	protein-coding	103.785	0.603929	0.446513	0.00460065	0.151121
ENSG00000176171	BNIP3	BCL2 interacting protein 3	protein-coding	88.1605	0.601781	0.425301	0.00463735	0.151121
ENSG00000185880	TRIM69	tripartite motif containing 69	protein-coding	243.787	0.597877	0.375611	0.00462288	0.151121
ENSG00000179222	MAGED1	MAGE family member D1	protein-coding	80.4891	0.601018	0.411357	0.00462754	0.151121
ENSG00000133103	COG6	component of oligomeric golgi complex 6	protein-coding	55.6983	0.600673	0.413658	0.00465198	0.151278
ENSG00000120159	CAAP1	caspase activity and apoptosis inhibitor 1	protein-coding	180.453	0.586316	0.321141	0.00471209	0.15291
ENSG00000106635	BCL7B	BAF chromatin remodeling complex subunit BCL7B	protein-coding	1367.01	-0.597475	0.396794	0.00474731	0.153729
ENSG00000228037	LOC100996583	uncharacterized LOC100996583	ncRNA	10.8604	0.543827	0.846332	0.00486933	0.153827
ENSG00000124374	PAIP2B	poly(A) binding protein interacting protein 2B	protein-coding	9.62837	0.568469	0.818682	0.00483594	0.153827
ENSG00000115107	STEAP3	STEAP3 metalloreductase	protein-coding	112.908	-0.602578	0.526726	0.00480752	0.153827
ENSG00000178623	GPR35	G protein-coupled receptor 35	protein-coding	621.671	-0.58937	0.345446	0.00486452	0.153827
ENSG00000105974	CAV1	caveolin 1	protein-coding	23.9914	0.602144	0.685684	0.00480399	0.153827
ENSG00000148719	DNAJB12	DnaJ heat shock protein family (Hsp40) member B12	protein-coding	634.117	-0.575883	0.298483	0.00485486	0.153827
ENSG00000138175	ARL3	ADP ribosylation factor like GTPase 3	protein-coding	231.127	0.592271	0.35401	0.00477617	0.153827
ENSG00000228261	NA	NA	NA	20.753	-0.59938	0.709288	0.0048221	0.153827
ENSG00000151743	AMN1	antagonist of mitotic exit network 1 homolog	protein-coding	94.2993	0.602031	0.515445	0.00481355	0.153827
ENSG00000257718	NA	NA	NA	18.9296	0.573585	0.808847	0.00483828	0.153827
ENSG00000186806	VSIG10L	V-set and immunoglobulin domain containing 10 like	protein-coding	75.0796	0.599018	0.450637	0.00482818	0.153827
ENSG00000133169	BEX1	brain expressed X-linked 1	protein-coding	15.6076	0.599906	0.683053	0.0048701	0.153827
ENSG00000152503	TRIM36	tripartite motif containing 36	protein-coding	94.9604	0.600258	0.605515	0.0049377	0.154695
ENSG00000083535	PIBF1	progesterone immunomodulatory binding factor 1	protein-coding	155.733	0.590798	0.363484	0.0049349	0.154695
ENSG00000010310	GIPR	gastric inhibitory polypeptide receptor	protein-coding	27.9579	0.595596	0.707481	0.00492503	0.154695
ENSG00000239998	LILRA2	leukocyte immunoglobulin like receptor A2	protein-coding	1222.39	-0.587704	0.342068	0.00492879	0.154695
ENSG00000240859	LOC100507642	uncharacterized LOC100507642	ncRNA	77.9141	-0.595373	0.431706	0.00495711	0.154988
ENSG00000176933	NA	NA	NA	21.2565	0.597275	0.506188	0.00499199	0.155514
ENSG00000221817	PPP3CB-AS1	PPP3CB antisense RNA 1 (head to head)	ncRNA	41.2658	-0.590859	0.373626	0.00499413	0.155514
ENSG00000145335	SNCA	synuclein alpha	protein-coding	495.859	0.59518	0.463751	0.00502572	0.155643
ENSG00000165264	NDUFB6	NADH:ubiquinone oxidoreductase subunit B6	protein-coding	284.368	0.585757	0.339161	0.00501568	0.155643
ENSG00000141480	ARRB2	arrestin beta 2	protein-coding	2078.04	-0.588097	0.354856	0.00502856	0.155643
ENSG00000198468	FLVCR1-DT	FLVCR1 divergent transcript	ncRNA	32.4766	0.593678	0.43226	0.00504071	0.155706
ENSG00000282772	NA	NA	NA	62.6019	-0.594519	0.47216	0.00506765	0.156225
ENSG00000003436	TFPI	tissue factor pathway inhibitor	protein-coding	91.6407	0.594759	0.639513	0.00509191	0.156348
ENSG00000228509	NA	NA	NA	96.6174	0.592012	0.417164	0.00509078	0.156348
ENSG00000160883	HK3	hexokinase 3	protein-coding	3268.75	-0.593269	0.651545	0.00512073	0.156424
ENSG00000214530	STARD10	StAR related lipid transfer domain containing 10	protein-coding	436.118	0.591837	0.421109	0.00510885	0.156424
ENSG00000126970	ZC4H2	zinc finger C4H2-type containing	protein-coding	13.3349	0.594384	0.522116	0.00512483	0.156424
ENSG00000138303	ASCC1	activating signal cointegrator 1 complex subunit 1	protein-coding	190.48	0.580233	0.324483	0.00516448	0.157323
ENSG00000132170	PPARG	peroxisome proliferator activated receptor gamma	protein-coding	89.8257	-0.589625	0.661863	0.00521255	0.158474
ENSG00000196345	ZKSCAN7	zinc finger with KRAB and SCAN domains 7	protein-coding	11.4837	0.590416	0.639476	0.00523047	0.158675
ENSG00000112514	CUTA	cutA divalent cation tolerance homolog	protein-coding	713.192	0.554544	0.270504	0.00523974	0.158675
ENSG00000147883	CDKN2B	cyclin dependent kinase inhibitor 2B	protein-coding	162.825	0.590912	0.516567	0.00526496	0.159126
ENSG00000037042	TUBG2	tubulin gamma 2	protein-coding	74.1615	0.588644	0.453463	0.00531973	0.160466
ENSG00000164466	SFXN1	sideroflexin 1	protein-coding	84.6532	0.567197	0.294428	0.00534363	0.160552
ENSG00000123374	CDK2	cyclin dependent kinase 2	protein-coding	178.067	0.587978	0.443415	0.00534143	0.160552
ENSG00000215458	AATBC	apoptosis associated transcript in bladder cancer	ncRNA	66.3414	-0.57137	0.304689	0.00535381	0.160552
ENSG00000105976	MET	MET proto-oncogene, receptor tyrosine kinase	protein-coding	326.071	0.577587	0.713047	0.00538543	0.161186
ENSG00000137601	NEK1	NIMA related kinase 1	protein-coding	118.312	0.584453	0.383278	0.00540966	0.1613
ENSG00000154548	SRSF12	serine and arginine rich splicing factor 12	protein-coding	9.75147	0.584407	0.647247	0.00541015	0.1613
ENSG00000100003	SEC14L2	SEC14 like lipid binding 2	protein-coding	26.6616	0.587268	0.529881	0.00542161	0.16133
ENSG00000229044	NA	NA	NA	199.241	0.559001	0.281764	0.00546418	0.161971
ENSG00000135749	PCNX2	pecanex 2	protein-coding	82.9951	0.586297	0.519411	0.00546253	0.161971
ENSG00000243176	NA	NA	NA	60.5175	-0.584598	0.470175	0.00552917	0.162994
ENSG00000004468	CD38	CD38 molecule	protein-coding	122.136	0.584767	0.480743	0.00552478	0.162994
ENSG00000235560	LOC107984875	uncharacterized LOC107984875	ncRNA	27.4515	0.584376	0.561838	0.0055304	0.162994
ENSG00000126432	PRDX5	peroxiredoxin 5	protein-coding	2035.43	0.544681	0.262733	0.00556256	0.163629
ENSG00000198879	SFMBT2	Scm like with four mbt domains 2	protein-coding	285.103	-0.57474	0.326999	0.00558681	0.164029
ENSG00000273729	NA	NA	NA	69.9874	-0.582931	0.440135	0.00559812	0.164048
ENSG00000255553	LINC02733	long intergenic non-protein coding RNA 2733	ncRNA	9.00852	0.557397	0.757541	0.00561219	0.164112
ENSG00000131037	EPS8L1	EPS8 like 1	protein-coding	44.5711	0.58192	0.570162	0.00562157	0.164112
ENSG00000185689	C6orf201	chromosome 6 open reading frame 201	protein-coding	98.0082	0.581538	0.413179	0.00564933	0.16461
ENSG00000173113	TRMT112	tRNA methyltransferase subunit 11-2	protein-coding	1359.73	0.558375	0.285213	0.00566992	0.164898
ENSG00000116731	PRDM2	PR/SET domain 2	protein-coding	520.055	-0.566671	0.305815	0.00573946	0.166468
ENSG00000198721	ECI2	enoyl-CoA delta isomerase 2	protein-coding	174.846	0.579248	0.390601	0.0057455	0.166468
ENSG00000128274	A4GALT	alpha 1,4-galactosyltransferase (P blood group)	protein-coding	119.365	0.578662	0.545229	0.00578029	0.167162
ENSG00000276476	LINC00540	long intergenic non-protein coding RNA 540	ncRNA	32.938	0.572327	0.650691	0.00580364	0.167523
ENSG00000136026	CKAP4	cytoskeleton associated protein 4	protein-coding	1108.38	-0.551605	0.277535	0.0058618	0.168885
ENSG00000096092	TMEM14A	transmembrane protein 14A	protein-coding	22.6121	0.554598	0.733148	0.0058861	0.168954
ENSG00000269386	RAB11B-AS1	RAB11B antisense RNA 1	ncRNA	38.1566	-0.573224	0.341369	0.00588369	0.168954
ENSG00000101425	BPI	bactericidal permeability increasing protein	protein-coding	21.0529	-0.558652	0.715899	0.00590168	0.169087
ENSG00000188157	AGRN	agrin	protein-coding	225.417	0.572545	0.604746	0.00593131	0.16962
ENSG00000287005	NA	NA	NA	12.4946	0.548418	0.745415	0.00594365	0.169658
ENSG00000204220	PFDN6	prefoldin subunit 6	protein-coding	163.001	0.566746	0.315607	0.0059745	0.170224
ENSG00000144711	IQSEC1	IQ motif and Sec7 domain ArfGEF 1	protein-coding	2107.47	-0.5745	0.522302	0.00599039	0.170361
ENSG00000263072	NA	NA	NA	62.742	0.573071	0.35414	0.00600369	0.170425
ENSG00000265188	LOC100422274	transforming acidic coiled-coil containing protein 3 pseudogene	pseudo	13.3197	0.572927	0.553634	0.00601825	0.170524
ENSG00000095970	TREM2	triggering receptor expressed on myeloid cells 2	protein-coding	79.4691	-0.544263	0.745862	0.0060471	0.171028
ENSG00000254528	NA	NA	NA	166.302	0.570889	0.545855	0.00612194	0.172827
ENSG00000157796	WDR19	WD repeat domain 19	protein-coding	73.3121	0.572208	0.449354	0.00618242	0.173265
ENSG00000112715	VEGFA	vascular endothelial growth factor A	protein-coding	781.388	-0.572195	0.471199	0.00616148	0.173265
ENSG00000203872	C6orf163	chromosome 6 open reading frame 163	protein-coding	8.97865	0.569887	0.548332	0.00616263	0.173265
ENSG00000108828	VAT1	vesicle amine transport 1	protein-coding	1046.07	0.570366	0.350684	0.00617394	0.173265
ENSG00000000938	FGR	FGR proto-oncogene, Src family tyrosine kinase	protein-coding	3045.59	-0.571835	0.387148	0.00621209	0.17333
ENSG00000143217	NECTIN4	nectin cell adhesion molecule 4	protein-coding	35.8612	-0.570346	0.487561	0.00623867	0.17333
ENSG00000187037	GPR141	G protein-coupled receptor 141	protein-coding	119.067	0.571552	0.421499	0.00624096	0.17333
ENSG00000172977	KAT5	lysine acetyltransferase 5	protein-coding	861.775	-0.552297	0.286021	0.00621939	0.17333
ENSG00000179941	BBS10	Bardet-Biedl syndrome 10	protein-coding	20.7201	0.569557	0.522263	0.0062246	0.17333
ENSG00000108950	FAM20A	FAM20A golgi associated secretory pathway pseudokinase	protein-coding	193.115	-0.568467	0.522077	0.00627763	0.174033
ENSG00000205155	PSENEN	presenilin enhancer, gamma-secretase subunit	protein-coding	184.54	0.568736	0.349913	0.00628887	0.174033
ENSG00000173588	CEP83	centrosomal protein 83	protein-coding	116.671	0.566613	0.334857	0.00630656	0.17421
ENSG00000257093	DENND11	DENN domain containing 11	protein-coding	160.55	0.56895	0.357021	0.00631859	0.17423
ENSG00000169918	OTUD7A	OTU deubiquitinase 7A	protein-coding	18.2143	0.568366	0.491871	0.00633535	0.174381
ENSG00000152684	PELO	pelota mRNA surveillance and ribosome rescue factor	protein-coding	338.492	0.569407	0.406282	0.00638144	0.174947
ENSG00000157303	SUSD3	sushi domain containing 3	protein-coding	82.3617	0.567522	0.486024	0.00638997	0.174947
ENSG00000129680	MAP7D3	MAP7 domain containing 3	protein-coding	93.0516	0.554948	0.295773	0.00638844	0.174947
ENSG00000270605	NA	NA	NA	13.28	0.550074	0.680916	0.00641172	0.175231
ENSG00000198513	ATL1	atlastin GTPase 1	protein-coding	54.9724	0.562562	0.567459	0.00644742	0.175648
ENSG00000105755	ETHE1	ETHE1 persulfide dioxygenase	protein-coding	514.96	0.551542	0.289705	0.00644978	0.175648
ENSG00000197329	PELI1	pellino E3 ubiquitin protein ligase 1	protein-coding	820.348	-0.56485	0.516899	0.00646705	0.175808
ENSG00000244482	LILRA6	leukocyte immunoglobulin like receptor A6	protein-coding	691.128	-0.560914	0.31715	0.0064822	0.175909
ENSG00000089123	TASP1	taspase 1	protein-coding	74.0684	0.566782	0.363881	0.00651035	0.176363
ENSG00000097046	CDC7	cell division cycle 7	protein-coding	22.8483	0.563091	0.520291	0.00654788	0.176534
ENSG00000198589	LRBA	LPS responsive beige-like anchor protein	protein-coding	69.6671	0.566962	0.384283	0.00654145	0.176534
ENSG00000175899	A2M	alpha-2-macroglobulin	protein-coding	55.9721	-0.506344	0.775821	0.00655757	0.176534
ENSG00000100227	POLDIP3	DNA polymerase delta interacting protein 3	protein-coding	670.959	-0.559219	0.314233	0.00656247	0.176534
ENSG00000258086	NA	NA	NA	41.3034	-0.564679	0.470785	0.00657579	0.176584
ENSG00000286638	NA	NA	NA	53.2164	-0.5533	0.630881	0.0065901	0.17666
ENSG00000150347	ARID5B	AT-rich interaction domain 5B	protein-coding	519.402	0.564023	0.475166	0.00660334	0.176677
ENSG00000257698	GIHCG	GIHCG inhibitor of miR-200b/200a/429 expression	ncRNA	66.6159	0.561562	0.520472	0.00662512	0.176677
ENSG00000137819	PAQR5	progestin and adipoQ receptor family member 5	protein-coding	21.2032	-0.423588	0.808975	0.0066203	0.176677
ENSG00000270574	NA	NA	NA	9.17292	0.546269	0.665552	0.0066516	0.177077
ENSG00000233822	H2BC15	H2B clustered histone 15	protein-coding	28.927	0.561422	0.499506	0.00668778	0.177733
ENSG00000140950	MEAK7	MTOR associated protein, eak-7 homolog	protein-coding	88.72	0.554202	0.304163	0.00673782	0.178448
ENSG00000265168	NA	NA	NA	45.5862	0.553681	0.597411	0.00673303	0.178448
ENSG00000259943	NA	NA	NA	40.9736	0.562889	0.368868	0.0068172	0.17887
ENSG00000126088	UROD	uroporphyrinogen decarboxylase	protein-coding	881.188	0.559507	0.329475	0.00681625	0.17887
ENSG00000282386	NA	NA	NA	18.5054	0.540049	0.670393	0.00684431	0.17887
ENSG00000133065	SLC41A1	solute carrier family 41 member 1	protein-coding	49.1847	0.559326	0.484786	0.00684457	0.17887
ENSG00000079150	FKBP7	FKBP prolyl isomerase 7	protein-coding	14.3523	0.552709	0.596392	0.0067803	0.17887
ENSG00000287168	NA	NA	NA	119.934	0.562523	0.425607	0.00680455	0.17887
ENSG00000169372	CRADD	CASP2 and RIPK1 domain containing adaptor with death domain	protein-coding	118.357	0.556084	0.53905	0.0068466	0.17887
ENSG00000280407	NA	NA	NA	809.736	-0.562568	0.37099	0.00684568	0.17887
ENSG00000157014	TATDN2	TatD DNase domain containing 2	protein-coding	223.035	-0.562238	0.382341	0.00688043	0.179017
ENSG00000177374	HIC1	HIC ZBTB transcriptional repressor 1	protein-coding	186.73	-0.560734	0.345986	0.00688644	0.179017
ENSG00000160307	S100B	S100 calcium binding protein B	protein-coding	74.8618	-0.411778	0.801142	0.00688707	0.179017
ENSG00000112312	GMNN	geminin DNA replication inhibitor	protein-coding	87.2357	0.55979	0.344097	0.00695008	0.180214
ENSG00000132254	ARFIP2	ADP ribosylation factor interacting protein 2	protein-coding	417.946	0.556072	0.31985	0.00695649	0.180214
ENSG00000225377	NRSN2-AS1	NRSN2 antisense RNA 1	ncRNA	13.5714	0.555479	0.511366	0.006974	0.180364
ENSG00000197568	HHLA3	HERV-H LTR-associating 3	ncRNA	28.6506	0.556649	0.478334	0.00701984	0.180576
ENSG00000269982	NA	NA	NA	20.6344	-0.557705	0.459795	0.00701686	0.180576
ENSG00000288703	NA	NA	NA	49.41	-0.559543	0.358879	0.00705198	0.180576
ENSG00000130347	RTN4IP1	reticulon 4 interacting protein 1	protein-coding	48.5954	0.559822	0.358893	0.00702953	0.180576
ENSG00000181274	FRAT2	FRAT regulator of WNT signaling pathway 2	protein-coding	522.146	-0.555723	0.323408	0.00705247	0.180576
ENSG00000070081	NUCB2	nucleobindin 2	protein-coding	394.049	0.540755	0.28068	0.00703156	0.180576
ENSG00000110321	EIF4G2	eukaryotic translation initiation factor 4 gamma 2	protein-coding	4161.76	-0.543536	0.288238	0.00714085	0.182536
ENSG00000182551	ADI1	acireductone dioxygenase 1	protein-coding	760.04	-0.556522	0.336729	0.00716219	0.182778
ENSG00000137076	TLN1	talin 1	protein-coding	4840.38	-0.523611	0.257994	0.00720505	0.182963
ENSG00000127328	RAB3IP	RAB3A interacting protein	protein-coding	144.427	0.556919	0.418399	0.007201	0.182963
ENSG00000161929	SCIMP	SLP adaptor and CSK interacting membrane protein	protein-coding	280.286	-0.534876	0.651174	0.0071971	0.182963
ENSG00000235027	NA	NA	NA	714.637	-0.553359	0.326088	0.00731016	0.183893
ENSG00000064199	SPA17	sperm autoantigenic protein 17	protein-coding	51.0027	0.547443	0.544683	0.00726899	0.183893
ENSG00000151746	BICD1	BICD cargo adaptor 1	protein-coding	39.1199	0.556711	0.366809	0.0073	0.183893
ENSG00000267551	GNA15-DT	GNA15 divergent transcript	ncRNA	416.174	-0.508426	0.242352	0.00731326	0.183893
ENSG00000197019	SERTAD1	SERTA domain containing 1	protein-coding	1585.34	-0.545815	0.297395	0.00730174	0.183893
ENSG00000134594	RAB33A	RAB33A, member RAS oncogene family	protein-coding	28.3847	0.546381	0.554799	0.00727576	0.183893
ENSG00000174007	CEP19	centrosomal protein 19	protein-coding	136.091	0.544976	0.536043	0.00744318	0.184156
ENSG00000138758	SEPTIN11	septin 11	protein-coding	209.099	0.554857	0.343489	0.00736727	0.184156
ENSG00000253535	NA	NA	NA	61.2996	-0.555199	0.390361	0.00740383	0.184156
ENSG00000104320	NBN	nibrin	protein-coding	1352.21	0.543184	0.556371	0.00743338	0.184156
ENSG00000214274	ANG	angiogenin	protein-coding	45.9082	0.54836	0.500795	0.00741992	0.184156
ENSG00000153485	TMEM251	transmembrane protein 251	protein-coding	251.615	0.548576	0.497528	0.00742207	0.184156
ENSG00000141497	ZMYND15	zinc finger MYND-type containing 15	protein-coding	219.71	-0.544986	0.296899	0.00736521	0.184156
ENSG00000089639	GMIP	GEM interacting protein	protein-coding	1088.2	-0.549433	0.310291	0.00735692	0.184156
ENSG00000268500	NA	NA	NA	73.2423	0.549414	0.483324	0.00743597	0.184156
ENSG00000260256	NA	NA	NA	10.9244	0.506707	0.722801	0.0074058	0.184156
ENSG00000250274	LOC100128059	uncharacterized LOC100128059	ncRNA	166.619	0.531084	0.637272	0.00746946	0.184215
ENSG00000099866	MADCAM1	mucosal vascular addressin cell adhesion molecule 1	protein-coding	11.7883	0.540379	0.575698	0.00746812	0.184215
ENSG00000114859	CLCN2	chloride voltage-gated channel 2	protein-coding	28.4248	0.553426	0.370158	0.00757244	0.185612
ENSG00000109184	DCUN1D4	defective in cullin neddylation 1 domain containing 4	protein-coding	109.676	0.549828	0.322029	0.00757428	0.185612
ENSG00000141503	MINK1	misshapen like kinase 1	protein-coding	858.542	-0.553706	0.372344	0.00754851	0.185612
ENSG00000173894	CBX2	chromobox 2	protein-coding	18.5595	0.500132	0.725919	0.00756163	0.185612
ENSG00000177337	NA	NA	NA	96.2516	0.542533	0.533123	0.00759356	0.185789
ENSG00000266921	ZNF230-DT	ZNF230 divergent transcript	ncRNA	27.5977	0.550447	0.429371	0.00761589	0.18604
ENSG00000277283	NA	NA	NA	50.7475	0.552018	0.392003	0.00764802	0.186529
ENSG00000197062	ZSCAN26	zinc finger and SCAN domain containing 26	protein-coding	76.3439	0.55166	0.350754	0.00769178	0.1873
ENSG00000251095	NA	NA	NA	245.739	0.548312	0.436759	0.00773225	0.187865
ENSG00000138821	SLC39A8	solute carrier family 39 member 8	protein-coding	2729.58	0.523373	0.643239	0.00775098	0.187865
ENSG00000071243	ING3	inhibitor of growth family member 3	protein-coding	315.997	-0.551237	0.358418	0.00775152	0.187865
ENSG00000180425	C11orf71	chromosome 11 open reading frame 71	protein-coding	132.449	0.548587	0.32761	0.00778197	0.188231
ENSG00000072310	SREBF1	sterol regulatory element binding transcription factor 1	protein-coding	464.285	-0.550169	0.393251	0.00779106	0.188231
ENSG00000162494	LRRC38	leucine rich repeat containing 38	protein-coding	14.7191	-0.270287	0.714148	0.00796732	0.188679
ENSG00000052723	SIKE1	suppressor of IKBKE 1	protein-coding	186.649	0.538686	0.29381	0.0078916	0.188679
ENSG00000119782	FKBP1B	FKBP prolyl isomerase 1B	protein-coding	33.792	0.544405	0.439859	0.00799579	0.188679
ENSG00000286623	NA	NA	NA	14.7218	0.54007	0.504527	0.00790059	0.188679
ENSG00000144589	STK11IP	serine/threonine kinase 11 interacting protein	protein-coding	401.779	-0.534341	0.286115	0.00799822	0.188679
ENSG00000145632	PLK2	polo like kinase 2	protein-coding	131.337	-0.541304	0.474034	0.00800545	0.188679
ENSG00000106366	SERPINE1	serpin family E member 1	protein-coding	444.194	-0.519498	0.635456	0.00800155	0.188679
ENSG00000135439	AGAP2	ArfGAP with GTPase domain, ankyrin repeat and PH domain 2	protein-coding	51.3772	0.546725	0.438641	0.00783548	0.188679
ENSG00000120833	SOCS2	suppressor of cytokine signaling 2	protein-coding	139.884	0.529096	0.593287	0.00791636	0.188679
ENSG00000173988	LRRC63	leucine rich repeat containing 63	protein-coding	13.4992	0.52251	0.634128	0.00787737	0.188679
ENSG00000126790	L3HYPDH	trans-L-3-hydroxyproline dehydratase	protein-coding	34.6043	0.548316	0.407758	0.00787624	0.188679
ENSG00000128915	ICE2	interactor of little elongation complex ELL subunit 2	protein-coding	112.37	0.532028	0.281375	0.00799173	0.188679
ENSG00000108666	C17orf75	chromosome 17 open reading frame 75	protein-coding	99.0558	0.549982	0.348123	0.00783233	0.188679
ENSG00000129911	KLF16	Kruppel like factor 16	protein-coding	87.656	-0.54546	0.425603	0.00800083	0.188679
ENSG00000286129	NA	NA	NA	17.494	0.545907	0.439981	0.00788671	0.188679
ENSG00000099956	SMARCB1	SWI/SNF related, matrix associated, actin dependent regulator of chromatin, subfamily b, member 1	protein-coding	375.472	-0.545347	0.319465	0.00796817	0.188679
ENSG00000066056	TIE1	tyrosine kinase with immunoglobulin like and EGF like domains 1	protein-coding	9.57587	-0.368745	0.769528	0.00803387	0.188795
ENSG00000163596	ICA1L	islet cell autoantigen 1 like	protein-coding	11.4754	-0.508244	0.674188	0.00803792	0.188795
ENSG00000168803	ADAL	adenosine deaminase like	protein-coding	58.1461	0.545433	0.324517	0.00804713	0.188795
ENSG00000029639	TFB1M	transcription factor B1, mitochondrial	protein-coding	91.4396	0.547709	0.355087	0.0080635	0.188892
ENSG00000116663	FBXO6	F-box protein 6	protein-coding	560.462	-0.533464	0.286724	0.00812758	0.189816
ENSG00000229931	NA	NA	NA	39.8886	-0.540555	0.463493	0.00812284	0.189816
ENSG00000213344	NA	NA	NA	34.7797	0.221978	0.671559	0.00817178	0.190333
ENSG00000130921	MTRFR	mitochondrial translation release factor in rescue	protein-coding	133.013	0.544474	0.408781	0.00817442	0.190333
ENSG00000137331	IER3	immediate early response 3	protein-coding	21415	0.531094	0.53307	0.00825852	0.191424
ENSG00000120526	NUDCD1	NudC domain containing 1	protein-coding	98.0383	0.534047	0.510815	0.00823605	0.191424
ENSG00000257202	NA	NA	NA	86.5999	0.519875	0.608459	0.00825004	0.191424
ENSG00000214106	NA	NA	NA	123.652	0.540847	0.428736	0.00833361	0.192819
ENSG00000090615	GOLGA3	golgin A3	protein-coding	312.302	0.544582	0.348722	0.00834372	0.192819
ENSG00000105518	TMEM205	transmembrane protein 205	protein-coding	1716.89	0.518418	0.264509	0.00836341	0.192984
ENSG00000133063	CHIT1	chitinase 1	protein-coding	11.5169	-0.520488	0.588447	0.00840709	0.193395
ENSG00000286813	NA	NA	NA	62.602	-0.532555	0.499472	0.00841456	0.193395
ENSG00000233175	LOC107985040	uncharacterized LOC107985040	ncRNA	610.198	-0.541569	0.407498	0.00841885	0.193395
ENSG00000136870	ZNF189	zinc finger protein 189	protein-coding	51.7283	0.528917	0.523439	0.00846572	0.193894
ENSG00000261093	NA	NA	NA	40.4006	-0.539448	0.426719	0.00845718	0.193894
ENSG00000171657	GPR82	G protein-coupled receptor 82	protein-coding	15.6716	-0.465151	0.732031	0.00849631	0.194306
ENSG00000167272	POP5	POP5 homolog, ribonuclease P/MRP subunit	protein-coding	236.131	0.539118	0.320058	0.00863173	0.196819
ENSG00000102595	UGGT2	UDP-glucose glycoprotein glucosyltransferase 2	protein-coding	129.592	0.53984	0.324404	0.00862602	0.196819
ENSG00000143061	IGSF3	immunoglobulin superfamily member 3	protein-coding	24.8504	0.521295	0.550704	0.00870622	0.196859
ENSG00000106546	AHR	aryl hydrocarbon receptor	protein-coding	981.409	-0.536852	0.424837	0.0086792	0.196859
ENSG00000133895	MEN1	menin 1	protein-coding	216.812	0.530893	0.291597	0.00866524	0.196859
ENSG00000183688	RFLNB	refilin B	protein-coding	655.301	-0.531555	0.474053	0.00868253	0.196859
ENSG00000188305	PEAK3	PEAK family member 3	protein-coding	127.892	-0.540698	0.368214	0.00871012	0.196859
ENSG00000105404	RABAC1	Rab acceptor 1	protein-coding	269.688	0.537187	0.313335	0.00870321	0.196859
ENSG00000198837	DENND4B	DENN domain containing 4B	protein-coding	825.739	-0.519491	0.270616	0.00873454	0.196905
ENSG00000115317	HTRA2	HtrA serine peptidase 2	protein-coding	234.473	0.540656	0.353003	0.00873769	0.196905
ENSG00000120029	ARMH3	armadillo like helical domain containing 3	protein-coding	285.353	-0.524727	0.280141	0.0087675	0.197258
ENSG00000196914	ARHGEF12	Rho guanine nucleotide exchange factor 12	protein-coding	57.5705	0.535044	0.43056	0.00877898	0.197258
ENSG00000165169	DYNLT3	dynein light chain Tctex-type 3	protein-coding	773.683	0.539883	0.344188	0.00879795	0.197397
ENSG00000129562	DAD1	defender against cell death 1	protein-coding	1896.65	0.539592	0.342484	0.0088211	0.197629
ENSG00000276903	H2AC16	H2A clustered histone 16	protein-coding	28.8706	0.517649	0.555317	0.00888438	0.198182
ENSG00000167700	MFSD3	major facilitator superfamily domain containing 3	protein-coding	130.411	0.536832	0.40027	0.00887521	0.198182
ENSG00000102401	ARMCX3	armadillo repeat containing X-linked 3	protein-coding	269.296	0.538307	0.382158	0.00886834	0.198182
ENSG00000121486	TRMT1L	tRNA methyltransferase 1 like	protein-coding	139.961	0.529028	0.293085	0.0089564	0.198639
ENSG00000115541	HSPE1	heat shock protein family E (Hsp10) member 1	protein-coding	139.67	0.536707	0.322487	0.00893836	0.198639
ENSG00000145819	ARHGAP26	Rho GTPase activating protein 26	protein-coding	1737.15	-0.53642	0.321624	0.0089562	0.198639
ENSG00000178878	APOLD1	apolipoprotein L domain containing 1	protein-coding	15.5156	0.529137	0.466244	0.00892755	0.198639
ENSG00000010803	SCMH1	Scm polycomb group protein homolog 1	protein-coding	45.9146	0.534918	0.31904	0.00907993	0.199255
ENSG00000280587	NA	NA	NA	14.6167	-0.466698	0.705869	0.00908568	0.199255
ENSG00000184220	CMSS1	cms1 ribosomal small subunit homolog	protein-coding	84.525	0.537559	0.370404	0.00900371	0.199255
ENSG00000087502	ERGIC2	ERGIC and golgi 2	protein-coding	325.712	0.537837	0.345064	0.00901371	0.199255
ENSG00000102760	RGCC	regulator of cell cycle	protein-coding	1499.76	-0.521279	0.515365	0.00903472	0.199255
ENSG00000074621	SLC24A1	solute carrier family 24 member 1	protein-coding	46.7879	0.519112	0.528108	0.00905678	0.199255
ENSG00000258839	MC1R	melanocortin 1 receptor	protein-coding	15.0124	0.51354	0.560989	0.00907799	0.199255
ENSG00000268655	LOC101059948	uncharacterized LOC101059948	ncRNA	8.78018	0.480308	0.680975	0.00908759	0.199255
ENSG00000173349	SFT2D3	SFT2 domain containing 3	protein-coding	296.673	-0.531048	0.428452	0.00912726	0.199572
ENSG00000139737	SLAIN1	SLAIN motif family member 1	protein-coding	17.9343	0.465595	0.705298	0.00913952	0.199572
ENSG00000108846	ABCC3	ATP binding cassette subfamily C member 3	protein-coding	928.9	-0.529415	0.441099	0.00914088	0.199572
ENSG00000184924	PTRHD1	peptidyl-tRNA hydrolase domain containing 1	protein-coding	128.116	-0.532887	0.398717	0.00924409	0.19979
ENSG00000250565	ATP6V1E2	ATPase H+ transporting V1 subunit E2	protein-coding	62.3796	0.533601	0.399922	0.00916796	0.19979
ENSG00000135299	ANKRD6	ankyrin repeat domain 6	protein-coding	35.1274	0.524998	0.468583	0.00922013	0.19979
ENSG00000134461	ANKRD16	ankyrin repeat domain 16	protein-coding	29.7619	0.533837	0.383215	0.00928456	0.19979
ENSG00000132334	PTPRE	protein tyrosine phosphatase receptor type E	protein-coding	6897.92	-0.533465	0.321319	0.00928684	0.19979
ENSG00000148824	MTG1	mitochondrial ribosome associated GTPase 1	protein-coding	198.147	0.535203	0.357045	0.00929047	0.19979
ENSG00000246705	H2AJ	H2A.J histone	protein-coding	994.803	0.524562	0.287311	0.00921323	0.19979
ENSG00000196458	ZNF605	zinc finger protein 605	protein-coding	16.7251	0.519133	0.503589	0.00930072	0.19979
ENSG00000159556	ISL2	ISL LIM homeobox 2	protein-coding	36.4419	0.504153	0.600221	0.00917757	0.19979
ENSG00000261644	NA	NA	NA	184.364	-0.53566	0.358758	0.0092387	0.19979
ENSG00000070731	ST6GALNAC2	ST6 N-acetylgalactosaminide alpha-2,6-sialyltransferase 2	protein-coding	41.7623	-0.535935	0.35818	0.00921187	0.19979
ENSG00000254521	SIGLEC12	sialic acid binding Ig like lectin 12	protein-coding	134.68	0.517313	0.51544	0.00930644	0.19979
ENSG00000198830	HMGN2	high mobility group nucleosomal binding domain 2	protein-coding	4957.99	-0.533756	0.326254	0.00932564	0.199924
ENSG00000171206	TRIM8	tripartite motif containing 8	protein-coding	1052.83	-0.533006	0.385223	0.00934888	0.200144
ENSG00000166793	YPEL4	yippee like 4	protein-coding	57.2088	0.51929	0.493973	0.00938947	0.200734
ENSG00000140932	CMTM2	CKLF like MARVEL transmembrane domain containing 2	protein-coding	16.3379	-0.505927	0.571222	0.00943055	0.201333
ENSG00000279948	NA	NA	NA	13.825	0.517773	0.499074	0.00944658	0.201396
ENSG00000175206	NPPA	natriuretic peptide A	protein-coding	33.135	0.515797	0.48175	0.00979219	0.202573
ENSG00000153207	AHCTF1	AT-hook containing transcription factor 1	protein-coding	674.301	-0.516489	0.487039	0.00967665	0.202573
ENSG00000143971	ETAA1	ETAA1 activator of ATR kinase	protein-coding	45.3872	0.529534	0.390331	0.00964089	0.202573
ENSG00000064989	CALCRL	calcitonin receptor like receptor	protein-coding	55.9969	0.503766	0.562414	0.00967622	0.202573
ENSG00000197885	NKIRAS1	NFKB inhibitor interacting Ras like 1	protein-coding	201.105	0.50833	0.266847	0.00988453	0.202573
ENSG00000088543	C3orf18	chromosome 3 open reading frame 18	protein-coding	19.6692	0.499192	0.570748	0.00986085	0.202573
ENSG00000157445	CACNA2D3	calcium voltage-gated channel auxiliary subunit alpha2delta 3	protein-coding	35.0819	-0.494175	0.598995	0.00976959	0.202573
ENSG00000244675	NA	NA	NA	29.6842	0.506001	0.526288	0.00998254	0.202573
ENSG00000118785	SPP1	secreted phosphoprotein 1	protein-coding	1725.54	-0.355173	0.741944	0.00962858	0.202573
ENSG00000153132	CLGN	calmegin	protein-coding	11.6432	0.425659	0.728557	0.00969471	0.202573
ENSG00000055147	FAM114A2	family with sequence similarity 114 member A2	protein-coding	147.32	0.530836	0.329536	0.00970132	0.202573
ENSG00000135074	ADAM19	ADAM metallopeptidase domain 19	protein-coding	135.545	-0.518599	0.447137	0.009985	0.202573
ENSG00000196670	ZFP62	ZFP62 zinc finger protein	protein-coding	46.4108	0.527441	0.383236	0.00992086	0.202573
ENSG00000204209	DAXX	death domain associated protein	protein-coding	827.717	0.520247	0.468251	0.00959579	0.202573
ENSG00000204209	SMIM40	small integral membrane protein 40	protein-coding	827.717	0.520247	0.468251	0.00959579	0.202573
ENSG00000218565	LOC100129844	DnaJ heat shock protein family (Hsp40) member C7 pseudogene	pseudo	802.077	0.519671	0.441973	0.00995643	0.202573
ENSG00000157224	CLDN12	claudin 12	protein-coding	34.7109	0.493683	0.609381	0.0096438	0.202573
ENSG00000253276	CCDC71L	coiled-coil domain containing 71 like	protein-coding	330.631	-0.517098	0.283402	0.00995509	0.202573
ENSG00000148200	NR6A1	nuclear receptor subfamily 6 group A member 1	protein-coding	61.2233	0.521027	0.436633	0.0099034	0.202573
ENSG00000120616	EPC1	enhancer of polycomb homolog 1	protein-coding	895.311	-0.521923	0.448488	0.00968388	0.202573
ENSG00000156650	KAT6B	lysine acetyltransferase 6B	protein-coding	281.475	-0.52368	0.407953	0.0100143	0.202573
ENSG00000185507	IRF7	interferon regulatory factor 7	protein-coding	2272.87	-0.522379	0.294887	0.00987401	0.202573
ENSG00000110660	SLC35F2	solute carrier family 35 member F2	protein-coding	22.8577	0.512856	0.502285	0.00977439	0.202573
ENSG00000245248	NA	NA	NA	11.144	-0.40877	0.733008	0.00988893	0.202573
ENSG00000004478	FKBP4	FKBP prolyl isomerase 4	protein-coding	995.317	0.519477	0.284938	0.00973131	0.202573
ENSG00000111266	DUSP16	dual specificity phosphatase 16	protein-coding	74.7465	0.503036	0.54084	0.0100039	0.202573
ENSG00000247774	PCED1B-AS1	PCED1B antisense RNA 1	ncRNA	160.527	0.513285	0.502573	0.00973892	0.202573
ENSG00000151287	TEX30	testis expressed 30	protein-coding	159.355	0.529064	0.3314	0.00992779	0.202573
ENSG00000166165	CKB	creatine kinase B	protein-coding	517.121	0.509276	0.524744	0.00976723	0.202573
ENSG00000128872	TMOD2	tropomodulin 2	protein-coding	126.639	0.52541	0.416132	0.00975349	0.202573
ENSG00000259476	NA	NA	NA	30.2727	-0.492521	0.598775	0.00987118	0.202573
ENSG00000137809	ITGA11	integrin subunit alpha 11	protein-coding	54.1561	-0.28572	0.708771	0.00997016	0.202573
ENSG00000102871	TRADD	TNFRSF1A associated via death domain	protein-coding	685.956	0.523974	0.295414	0.00969104	0.202573
ENSG00000173786	CNP	2',3'-cyclic nucleotide 3' phosphodiesterase	protein-coding	817.779	-0.525631	0.300665	0.0096955	0.202573
ENSG00000246731	MGC16275	uncharacterized protein MGC16275	ncRNA	39.4952	0.523385	0.450238	0.00954177	0.202573
ENSG00000205744	DENND1C	DENN domain containing 1C	protein-coding	393.523	-0.531693	0.323004	0.00952017	0.202573
ENSG00000102575	ACP5	acid phosphatase 5, tartrate resistant	protein-coding	956.179	-0.500952	0.566535	0.00980433	0.202573
ENSG00000170956	CEACAM3	CEA cell adhesion molecule 3	protein-coding	119.379	-0.50715	0.552209	0.00958226	0.202573
ENSG00000286485	NA	NA	NA	62.3153	0.527483	0.37373	0.0100069	0.202573
ENSG00000100211	CBY1	chibby family member 1, beta catenin antagonist	protein-coding	42.8636	0.515362	0.475029	0.00990807	0.202573
ENSG00000152359	POC5	POC5 centriolar protein	protein-coding	95.4803	0.525888	0.381814	0.0100963	0.203697
ENSG00000273604	EPOP	elongin BC and polycomb repressive complex 2 associated protein	protein-coding	47.9329	0.490393	0.593317	0.0100845	0.203697
ENSG00000144026	ZNF514	zinc finger protein 514	protein-coding	60.6392	0.527358	0.358949	0.0101315	0.203702
ENSG00000149761	NUDT22	nudix hydrolase 22	protein-coding	759.854	0.481005	0.23624	0.0101235	0.203702
ENSG00000175489	LRRC25	leucine rich repeat containing 25	protein-coding	4309.66	-0.518286	0.289398	0.0101461	0.203702
ENSG00000227039	ITGB2-AS1	ITGB2 antisense RNA 1	ncRNA	971.115	0.516039	0.284193	0.0101494	0.203702
ENSG00000204569	PPP1R10	protein phosphatase 1 regulatory subunit 10	protein-coding	657.301	0.525944	0.373096	0.0101776	0.204002
ENSG00000167470	MIDN	midnolin	protein-coding	982.473	-0.521664	0.408657	0.0102014	0.204214
ENSG00000110002	VWA5A	von Willebrand factor A domain containing 5A	protein-coding	99.9138	0.515419	0.450712	0.0102164	0.204248
ENSG00000262097	NA	NA	NA	42.2611	-0.44375	0.693857	0.0102848	0.20535
ENSG00000169359	SLC33A1	solute carrier family 33 member 1	protein-coding	68.6841	0.514464	0.450308	0.0103063	0.205372
ENSG00000112304	ACOT13	acyl-CoA thioesterase 13	protein-coding	425.207	0.525728	0.356175	0.0103326	0.205372
ENSG00000156384	SFR1	SWI5 dependent homologous recombination repair protein 1	protein-coding	193.019	0.523929	0.316788	0.0103722	0.205372
ENSG00000248008	NRAV	negative regulator of antiviral response	ncRNA	31.0339	0.492193	0.565103	0.0104058	0.205372
ENSG00000166821	PEX11A	peroxisomal biogenesis factor 11 alpha	protein-coding	14.3222	0.471574	0.637305	0.0103876	0.205372
ENSG00000108691	CCL2	C-C motif chemokine ligand 2	protein-coding	32904.2	-0.465977	0.65203	0.0103655	0.205372
ENSG00000267042	NA	NA	NA	10.2531	0.502098	0.52166	0.0103318	0.205372
ENSG00000184979	USP18	ubiquitin specific peptidase 18	protein-coding	171.612	-0.460023	0.663427	0.0103957	0.205372
ENSG00000102038	SMARCA1	SWI/SNF related, matrix associated, actin dependent regulator of chromatin, subfamily a, member 1	protein-coding	8.78198	0.440602	0.694167	0.0104003	0.205372
ENSG00000155254	MARVELD1	MARVEL domain containing 1	protein-coding	105.36	-0.5071	0.486844	0.0104255	0.205404
ENSG00000273272	NA	NA	NA	91.777	-0.520701	0.39839	0.0104341	0.205404
ENSG00000249348	UGDH-AS1	UGDH antisense RNA 1	ncRNA	42.2634	0.520969	0.392478	0.010485	0.206142
ENSG00000266872	NA	NA	NA	88.2452	-0.5239	0.36243	0.0104996	0.206167
ENSG00000119640	ACYP1	acylphosphatase 1	protein-coding	53.8642	0.514617	0.432473	0.0105473	0.20684
ENSG00000279946	NA	NA	NA	20.9938	0.441464	0.686335	0.0106112	0.207076
ENSG00000143942	CHAC2	ChaC glutathione specific gamma-glutamylcyclotransferase 2	protein-coding	24.7656	0.488044	0.568724	0.0106319	0.207076
ENSG00000113312	TTC1	tetratricopeptide repeat domain 1	protein-coding	703.67	0.519933	0.307876	0.0106872	0.207076
ENSG00000113763	UNC5A	unc-5 netrin receptor A	protein-coding	41.0938	-0.504986	0.485796	0.0106158	0.207076
ENSG00000156172	C8orf37	chromosome 8 open reading frame 37	protein-coding	10.092	0.488214	0.564606	0.010688	0.207076
ENSG00000171843	MLLT3	MLLT3 super elongation complex subunit	protein-coding	40.5567	0.462949	0.646457	0.0106536	0.207076
ENSG00000081181	ARG2	arginase 2	protein-coding	454.28	0.520092	0.307517	0.0106551	0.207076
ENSG00000088827	SIGLEC1	sialic acid binding Ig like lectin 1	protein-coding	1297.79	-0.482748	0.588539	0.0106491	0.207076
ENSG00000138867	GUCD1	guanylyl cyclase domain containing 1	protein-coding	642.542	-0.515947	0.293085	0.0106617	0.207076
ENSG00000172465	TCEAL1	transcription elongation factor A like 1	protein-coding	50.2113	0.521787	0.367698	0.0106937	0.207076
ENSG00000247516	MIR4458HG	MIR4458 host gene	ncRNA	41.0661	0.509427	0.450321	0.0107619	0.208136
ENSG00000127507	ADGRE2	adhesion G protein-coupled receptor E2	protein-coding	1878.08	-0.521783	0.327446	0.0108026	0.20866
ENSG00000284747	NA	NA	NA	14.1743	0.475005	0.605832	0.0108227	0.208788
ENSG00000134285	FKBP11	FKBP prolyl isomerase 11	protein-coding	48.3709	0.519763	0.367171	0.0109342	0.210675
ENSG00000080819	CPOX	coproporphyrinogen oxidase	protein-coding	158.469	0.512667	0.414717	0.0110172	0.211218
ENSG00000185745	IFIT1	interferon induced protein with tetratricopeptide repeats 1	protein-coding	381.217	-0.393158	0.717022	0.0109762	0.211218
ENSG00000073605	GSDMB	gasdermin B	protein-coding	25.6873	0.481184	0.574923	0.0109987	0.211218
ENSG00000100314	CABP7	calcium binding protein 7	protein-coding	136.016	0.508559	0.280959	0.0110054	0.211218
ENSG00000238058	NA	NA	NA	15.4638	0.495479	0.50832	0.0110543	0.211586
ENSG00000139620	KANSL2	KAT8 regulatory NSL complex subunit 2	protein-coding	420.755	-0.52011	0.33728	0.0110701	0.211586
ENSG00000171236	LRG1	leucine rich alpha-2-glycoprotein 1	protein-coding	1566.55	0.474036	0.59614	0.0110776	0.211586
ENSG00000117226	GBP3	guanylate binding protein 3	protein-coding	144.139	0.50142	0.464628	0.0112682	0.211736
ENSG00000225964	NA	NA	NA	19.2838	-0.483345	0.54914	0.0113109	0.211736
ENSG00000138386	NAB1	NGFI-A binding protein 1	protein-coding	253.221	0.514164	0.391862	0.0112318	0.211736
ENSG00000119013	NDUFB3	NADH:ubiquinone oxidoreductase subunit B3	protein-coding	546.731	0.514382	0.388698	0.0112581	0.211736
ENSG00000285600	NA	NA	NA	22.1125	0.511363	0.409645	0.0112393	0.211736
ENSG00000182648	LINC01006	long intergenic non-protein coding RNA 1006	ncRNA	48.7629	0.505456	0.440885	0.0112971	0.211736
ENSG00000159167	STC1	stanniocalcin 1	protein-coding	28.5196	0.213886	0.647952	0.0113464	0.211736
ENSG00000164970	FAM219A	family with sequence similarity 219 member A	protein-coding	62.4058	0.509566	0.414673	0.0113424	0.211736
ENSG00000256116	NA	NA	NA	372.409	0.500616	0.270024	0.0113227	0.211736
ENSG00000174373	RALGAPA1	Ral GTPase activating protein catalytic subunit alpha 1	protein-coding	232.322	0.5176	0.31781	0.0112394	0.211736
ENSG00000179151	EDC3	enhancer of mRNA decapping 3	protein-coding	144.939	0.518477	0.342422	0.0112789	0.211736
ENSG00000178226	PRSS36	serine protease 36	protein-coding	59.2384	-0.50376	0.452189	0.0112636	0.211736
ENSG00000180626	ZNF594	zinc finger protein 594	protein-coding	25.5988	0.50154	0.46737	0.0112101	0.211736
ENSG00000072210	ALDH3A2	aldehyde dehydrogenase 3 family member A2	protein-coding	353.461	0.511516	0.290696	0.0111767	0.211736
ENSG00000105672	ETV2	ETS variant transcription factor 2	protein-coding	8.63739	0.458309	0.634093	0.0112114	0.211736
ENSG00000176909	MAMSTR	MEF2 activating motif and SAP domain containing transcriptional regulator	protein-coding	12.5874	0.412225	0.702341	0.0111458	0.211736
ENSG00000285230	RALY-AS1	RALY antisense RNA 1	ncRNA	22.1868	0.514235	0.388366	0.01128	0.211736
ENSG00000159128	IFNGR2	interferon gamma receptor 2	protein-coding	3273.45	-0.513416	0.298515	0.0112752	0.211736
ENSG00000234636	NA	NA	NA	34.1411	-0.5007	0.467427	0.0112863	0.211736
ENSG00000197724	PHF2	PHD finger protein 2	protein-coding	137.271	-0.505915	0.280647	0.0113832	0.212166
ENSG00000162511	LAPTM5	lysosomal protein transmembrane 5	protein-coding	11486.8	-0.517199	0.350427	0.011405	0.212251
ENSG00000113966	ARL6	ADP ribosylation factor like GTPase 6	protein-coding	20.7982	0.494123	0.492309	0.0114429	0.212251
ENSG00000128595	CALU	calumenin	protein-coding	1033.78	0.513324	0.38565	0.0114283	0.212251
ENSG00000161265	U2AF1L4	U2 small nuclear RNA auxiliary factor 1 like 4	protein-coding	200.265	-0.51343	0.384758	0.0114305	0.212251
ENSG00000008130	NADK	NAD kinase	protein-coding	1154.33	-0.494121	0.261344	0.0114608	0.212254
ENSG00000267601	NA	NA	NA	98.5675	-0.516681	0.350567	0.0114706	0.212254
ENSG00000111335	OAS2	2'-5'-oligoadenylate synthetase 2	protein-coding	525.599	-0.480629	0.550787	0.0114878	0.212317
ENSG00000143862	ARL8A	ADP ribosylation factor like GTPase 8A	protein-coding	532.61	-0.514974	0.350461	0.0116931	0.212684
ENSG00000003393	ALS2	alsin Rho guanine nucleotide exchange factor ALS2	protein-coding	115.27	0.514813	0.362756	0.0115861	0.212684
ENSG00000181982	CCDC149	coiled-coil domain containing 149	protein-coding	129.51	-0.515748	0.347792	0.011611	0.212684
ENSG00000168214	RBPJ	recombination signal binding protein for immunoglobulin kappa J region	protein-coding	2035.25	-0.514812	0.359812	0.0116213	0.212684
ENSG00000164037	SLC9B1	solute carrier family 9 member B1	protein-coding	94.6233	0.515686	0.332027	0.0116493	0.212684
ENSG00000168769	TET2	tet methylcytosine dioxygenase 2	protein-coding	1759.04	-0.498895	0.269521	0.0115472	0.212684
ENSG00000198055	GRK6	G protein-coupled receptor kinase 6	protein-coding	2147.24	-0.508198	0.290245	0.0116518	0.212684
ENSG00000047932	GOPC	golgi associated PDZ and coiled-coil motif containing	protein-coding	183.761	0.511767	0.380273	0.0117008	0.212684
ENSG00000272908	NA	NA	NA	45.2958	0.46999	0.579771	0.0116955	0.212684
ENSG00000107338	SHB	SH2 domain containing adaptor protein B	protein-coding	53.947	-0.511558	0.389782	0.0115629	0.212684
ENSG00000106799	TGFBR1	transforming growth factor beta receptor 1	protein-coding	254.807	-0.510114	0.296698	0.0116872	0.212684
ENSG00000119917	IFIT3	interferon induced protein with tetratricopeptide repeats 3	protein-coding	815.326	-0.461819	0.608051	0.0116231	0.212684
ENSG00000187912	CLEC17A	C-type lectin domain containing 17A	protein-coding	53.0927	0.4784	0.552284	0.0116305	0.212684
ENSG00000125977	EIF2S2	eukaryotic translation initiation factor 2 subunit beta	protein-coding	703.624	0.515545	0.322712	0.0115988	0.212684
ENSG00000111846	GCNT2	glucosaminyl (N-acetyl) transferase 2 (I blood group)	protein-coding	130.01	0.512564	0.369433	0.0117758	0.21372
ENSG00000137200	CMTR1	cap methyltransferase 1	protein-coding	190.814	-0.496309	0.267698	0.0117855	0.21372
ENSG00000198429	ZNF69	zinc finger protein 69	protein-coding	35.0046	0.497625	0.455012	0.0118088	0.213891
ENSG00000233825	NA	NA	NA	278.905	-0.487906	0.500493	0.0118416	0.213982
ENSG00000198723	TEX45	testis expressed 45	protein-coding	26.4774	-0.513048	0.360873	0.0118336	0.213982
ENSG00000223653	NA	NA	NA	89.702	-0.504133	0.413054	0.0119644	0.214942
ENSG00000228044	LOC101927787	uncharacterized LOC101927787	ncRNA	16.873	-0.445206	0.635089	0.0119626	0.214942
ENSG00000119686	FLVCR2	FLVCR heme transporter 2	protein-coding	602.702	-0.496671	0.453893	0.0119259	0.214942
ENSG00000099875	MKNK2	MAPK interacting serine/threonine kinase 2	protein-coding	1035.86	-0.504745	0.411049	0.0119365	0.214942
ENSG00000056277	ZNF280C	zinc finger protein 280C	protein-coding	20.8286	0.49771	0.447052	0.0119582	0.214942
ENSG00000085231	AK6	adenylate kinase 6	protein-coding	193.464	0.492843	0.470003	0.011981	0.214952
ENSG00000131437	KIF3A	kinesin family member 3A	protein-coding	74.4297	0.498697	0.43888	0.0120227	0.214952
ENSG00000172172	MRPL13	mitochondrial ribosomal protein L13	protein-coding	377.435	0.511859	0.316215	0.0120347	0.214952
ENSG00000136810	TXN	thioredoxin	protein-coding	6623.08	0.493527	0.464374	0.0120273	0.214952
ENSG00000221968	FADS3	fatty acid desaturase 3	protein-coding	714.125	0.51249	0.322319	0.0120321	0.214952
ENSG00000203896	LIME1	Lck interacting transmembrane adaptor 1	protein-coding	13.5085	0.492903	0.464061	0.0120954	0.215785
ENSG00000265784	NA	NA	NA	243.292	-0.477377	0.245392	0.0121603	0.216442
ENSG00000100285	NEFH	neurofilament heavy chain	protein-coding	82.4072	-0.461231	0.587332	0.012158	0.216442
ENSG00000152689	RASGRP3	RAS guanyl releasing protein 3	protein-coding	119.516	-0.500114	0.422191	0.012221	0.216543
ENSG00000153162	BMP6	bone morphogenetic protein 6	protein-coding	74.926	0.483509	0.493331	0.0123899	0.216543
ENSG00000275713	H2BC9	H2B clustered histone 9	protein-coding	12.3919	0.443753	0.630673	0.0121818	0.216543
ENSG00000221988	PPT2	palmitoyl-protein thioesterase 2	protein-coding	16.4815	0.468839	0.554074	0.0123486	0.216543
ENSG00000132434	LANCL2	LanC like 2	protein-coding	125.748	-0.500146	0.415831	0.0123558	0.216543
ENSG00000240211	NA	NA	NA	110.346	0.505721	0.382074	0.0124114	0.216543
ENSG00000146776	ATXN7L1	ataxin 7 like 1	protein-coding	111.937	0.500375	0.416052	0.0123249	0.216543
ENSG00000162231	NXF1	nuclear RNA export factor 1	protein-coding	1559.29	-0.509841	0.337687	0.012475	0.216543
ENSG00000187240	DYNC2H1	dynein cytoplasmic 2 heavy chain 1	protein-coding	39.7737	0.474788	0.53245	0.0123327	0.216543
ENSG00000139579	NABP2	nucleic acid binding protein 2	protein-coding	32.2464	0.51063	0.327137	0.012347	0.216543
ENSG00000185650	ZFP36L1	ZFP36 ring finger protein like 1	protein-coding	2268.29	-0.506194	0.378782	0.0124167	0.216543
ENSG00000103381	CPPED1	calcineurin like phosphoesterase domain containing 1	protein-coding	949.882	-0.508643	0.311214	0.0124162	0.216543
ENSG00000257017	HP	haptoglobin	protein-coding	30.6936	-0.433973	0.640896	0.0124569	0.216543
ENSG00000141002	TCF25	transcription factor 25	protein-coding	2129.73	-0.508001	0.304993	0.0123385	0.216543
ENSG00000197879	MYO1C	myosin IC	protein-coding	366.987	0.510176	0.317299	0.0123054	0.216543
ENSG00000264548	NA	NA	NA	21.0075	-0.480869	0.507255	0.0123374	0.216543
ENSG00000159905	ZNF221	zinc finger protein 221	protein-coding	10.7798	0.457643	0.585591	0.0124653	0.216543
ENSG00000131400	NAPSA	napsin A aspartic peptidase	protein-coding	22.5316	0.490828	0.456352	0.0124697	0.216543
ENSG00000267710	EDDM13	epididymal protein 13	protein-coding	9.20439	0.469805	0.552766	0.0122999	0.216543
ENSG00000182093	GET1	guided entry of tail-anchored proteins factor 1	protein-coding	96.1296	0.508084	0.37255	0.0122917	0.216543
ENSG00000157601	MX1	MX dynamin like GTPase 1	protein-coding	1861.3	-0.471388	0.540797	0.0124369	0.216543
ENSG00000133134	BEX2	brain expressed X-linked 2	protein-coding	40.9207	0.466809	0.558436	0.0124123	0.216543
ENSG00000282917	LOC101927179	uncharacterized LOC101927179	ncRNA	13.6286	0.489059	0.459426	0.0125845	0.21812
ENSG00000166123	GPT2	glutamic--pyruvic transaminase 2	protein-coding	31.672	0.473556	0.525007	0.0126046	0.21812
ENSG00000141551	CSNK1D	casein kinase 1 delta	protein-coding	2485.03	-0.508046	0.315986	0.0126083	0.21812
ENSG00000231584	FAHD2CP	fumarylacetoacetate hydrolase domain containing 2C, pseudogene	pseudo	36.1959	0.504563	0.377489	0.0126523	0.218284
ENSG00000113845	TIMMDC1	translocase of inner mitochondrial membrane domain containing 1	protein-coding	618.167	0.500366	0.401439	0.0126539	0.218284
ENSG00000275234	NA	NA	NA	39.7809	-0.506909	0.359996	0.0126603	0.218284
ENSG00000144199	FAHD2B	fumarylacetoacetate hydrolase domain containing 2B	protein-coding	18.1317	0.474663	0.516269	0.0127034	0.218294
ENSG00000152942	RAD17	RAD17 checkpoint clamp loader component	protein-coding	117.595	0.500005	0.285634	0.0126832	0.218294
ENSG00000279078	SND1-IT1	SND1 intronic transcript 1	ncRNA	68.9163	0.493922	0.431993	0.0126915	0.218294
ENSG00000186056	MATN1-AS1	MATN1 antisense RNA 1	ncRNA	19.711	0.493892	0.427647	0.0127978	0.218699
ENSG00000224066	NA	NA	NA	35.3683	0.487151	0.459325	0.0127861	0.218699
ENSG00000168615	ADAM9	ADAM metallopeptidase domain 9	protein-coding	610.536	-0.502757	0.295836	0.012812	0.218699
ENSG00000166262	FAM227B	family with sequence similarity 227 member B	protein-coding	41.1986	0.507995	0.336565	0.0127481	0.218699
ENSG00000241839	PLEKHO2	pleckstrin homology domain containing O2	protein-coding	2435.97	-0.506453	0.313074	0.0128009	0.218699
ENSG00000134490	TMEM241	transmembrane protein 241	protein-coding	32.2044	0.497718	0.409367	0.0127878	0.218699
ENSG00000237765	FAM200B	family with sequence similarity 200 member B	protein-coding	148.762	0.497615	0.406193	0.0128763	0.218838
ENSG00000134882	UBAC2	UBA domain containing 2	protein-coding	1067.2	0.506744	0.319745	0.0128681	0.218838
ENSG00000119684	MLH3	mutL homolog 3	protein-coding	70.7818	0.503017	0.297287	0.0128372	0.218838
ENSG00000170677	SOCS6	suppressor of cytokine signaling 6	protein-coding	147.073	-0.504672	0.365234	0.012877	0.218838
ENSG00000165275	TRMT10B	tRNA methyltransferase 10B	protein-coding	81.3467	0.505437	0.310034	0.0128918	0.218849
ENSG00000163739	CXCL1	C-X-C motif chemokine ligand 1	protein-coding	60227.5	0.377908	0.689714	0.0129106	0.218919
ENSG00000204392	LSM2	LSM2 homolog, U6 small nuclear RNA and mRNA degradation associated	protein-coding	274.444	0.504889	0.357633	0.0129787	0.218919
ENSG00000027075	PRKCH	protein kinase C eta	protein-coding	307.687	0.487776	0.448343	0.0129812	0.218919
ENSG00000267232	NA	NA	NA	125.837	-0.493938	0.420766	0.0129598	0.218919
ENSG00000198003	ODAD3	outer dynein arm docking complex subunit 3	protein-coding	39.5106	0.464408	0.54377	0.0129628	0.218919
ENSG00000102309	PIN4	peptidylprolyl cis/trans isomerase, NIMA-interacting 4	protein-coding	167.728	0.500603	0.386903	0.0129601	0.218919
ENSG00000117280	RAB29	RAB29, member RAS oncogene family	protein-coding	566.558	0.495411	0.411385	0.0130165	0.219275
ENSG00000134321	RSAD2	radical S-adenosyl methionine domain containing 2	protein-coding	205.499	-0.457566	0.562724	0.0130602	0.219531
ENSG00000275888	NA	NA	NA	285.734	-0.504233	0.359085	0.0130472	0.219531
ENSG00000014216	CAPN1	calpain 1	protein-coding	751.154	-0.505423	0.337422	0.0131291	0.21973
ENSG00000110074	FOXRED1	FAD dependent oxidoreductase domain containing 1	protein-coding	238.691	0.502602	0.302331	0.0131149	0.21973
ENSG00000087299	L2HGDH	L-2-hydroxyglutarate dehydrogenase	protein-coding	14.9349	0.479982	0.476564	0.0131212	0.21973
ENSG00000177303	CASKIN2	CASK interacting protein 2	protein-coding	14.6035	0.463517	0.541089	0.0131074	0.21973
ENSG00000100526	CDKN3	cyclin dependent kinase inhibitor 3	protein-coding	25.6903	0.486648	0.444987	0.0131897	0.220505
ENSG00000229047	NA	NA	NA	124.474	-0.49613	0.397193	0.0132852	0.221861
ENSG00000287510	NA	NA	NA	4816.16	-0.503724	0.343831	0.0133358	0.221934
ENSG00000160094	ZNF362	zinc finger protein 362	protein-coding	145.421	-0.494366	0.400833	0.0134169	0.221934
ENSG00000143401	ANP32E	acidic nuclear phosphoprotein 32 family member E	protein-coding	459.778	0.502322	0.313661	0.0134812	0.221934
ENSG00000196550	FAM72A	family with sequence similarity 72 member A	protein-coding	31.0664	-0.49323	0.4003	0.0135775	0.221934
ENSG00000162929	SANBR	SANT and BTB domain regulator of CSR	protein-coding	60.5527	0.502356	0.341121	0.0135711	0.221934
ENSG00000115652	UXS1	UDP-glucuronate decarboxylase 1	protein-coding	812.754	0.495187	0.39621	0.0134323	0.221934
ENSG00000134072	CAMK1	calcium/calmodulin dependent protein kinase I	protein-coding	1817.65	-0.469577	0.505057	0.0134567	0.221934
ENSG00000164332	UBLCP1	ubiquitin like domain containing CTD phosphatase 1	protein-coding	339.301	0.502431	0.349714	0.0134568	0.221934
ENSG00000112139	MDGA1	MAM domain containing glycosylphosphatidylinositol anchor 1	protein-coding	11.6064	0.365956	0.68522	0.0135574	0.221934
ENSG00000158106	RHPN1	rhophilin Rho GTPase binding protein 1	protein-coding	67.1106	0.486471	0.440312	0.0133298	0.221934
ENSG00000156603	MED19	mediator complex subunit 19	protein-coding	224.627	0.500386	0.303627	0.0135345	0.221934
ENSG00000173511	VEGFB	vascular endothelial growth factor B	protein-coding	283.728	0.503343	0.32031	0.0134156	0.221934
ENSG00000256928	NA	NA	NA	1285.03	-0.480436	0.466311	0.0133292	0.221934
ENSG00000119661	DNAL1	dynein axonemal light chain 1	protein-coding	26.2376	0.479058	0.466141	0.0134823	0.221934
ENSG00000119638	NEK9	NIMA related kinase 9	protein-coding	216.832	0.494508	0.28251	0.0134084	0.221934
ENSG00000275857	NA	NA	NA	92.8163	-0.497279	0.386563	0.0134046	0.221934
ENSG00000239697	TNFSF12	TNF superfamily member 12	protein-coding	230.89	-0.465109	0.519734	0.013509	0.221934
ENSG00000108798	ABI3	ABI family member 3	protein-coding	338.313	-0.494339	0.395464	0.0135627	0.221934
ENSG00000268565	NA	NA	NA	72.8053	0.503082	0.337355	0.0134879	0.221934
ENSG00000197405	C5AR1	complement C5a receptor 1	protein-coding	1404.67	-0.497605	0.378382	0.0135642	0.221934
ENSG00000080822	CLDND1	claudin domain containing 1	protein-coding	787.441	0.501998	0.342027	0.0136175	0.222351
ENSG00000181873	IBA57	iron-sulfur cluster assembly factor IBA57	protein-coding	69.4428	-0.488809	0.412718	0.0138003	0.223208
ENSG00000056050	HPF1	histone PARylation factor 1	protein-coding	119.1	0.487161	0.423149	0.0137117	0.223208
ENSG00000214485	RPL7P1	ribosomal protein L7 pseudogene 1	pseudo	14.4269	-0.470806	0.488425	0.01377	0.223208
ENSG00000112210	RAB23	RAB23, member RAS oncogene family	protein-coding	25.9426	0.460123	0.526763	0.0137956	0.223208
ENSG00000136874	STX17	syntaxin 17	protein-coding	130.651	0.493648	0.284335	0.0136973	0.223208
ENSG00000137513	NARS2	asparaginyl-tRNA synthetase 2, mitochondrial	protein-coding	64.5638	0.500064	0.353334	0.0137542	0.223208
ENSG00000263753	LINC00667	long intergenic non-protein coding RNA 667	ncRNA	386.203	0.476522	0.255063	0.0137725	0.223208
ENSG00000171703	TCEA2	transcription elongation factor A2	protein-coding	365.156	0.498011	0.298381	0.0137367	0.223208
ENSG00000068323	TFE3	transcription factor binding to IGHM enhancer 3	protein-coding	793.12	-0.445755	0.222056	0.0137187	0.223208
ENSG00000168944	CEP120	centrosomal protein 120	protein-coding	88.4832	0.501008	0.334421	0.0138308	0.223396
ENSG00000174099	MSRB3	methionine sulfoxide reductase B3	protein-coding	36.9017	0.449681	0.558811	0.0138409	0.223396
ENSG00000263826	NA	NA	NA	15.6987	-0.469926	0.48674	0.0139087	0.224256
ENSG00000196812	ZSCAN16	zinc finger and SCAN domain containing 16	protein-coding	65.4192	0.496225	0.370825	0.0139461	0.224624
ENSG00000146757	ZNF92	zinc finger protein 92	protein-coding	63.5414	-0.498049	0.358083	0.0139676	0.224735
ENSG00000231940	RPS7P3	ribosomal protein S7 pseudogene 3	pseudo	9.16357	0.425234	0.613657	0.0139999	0.224899
ENSG00000114480	GBE1	1,4-alpha-glucan branching enzyme 1	protein-coding	137.883	-0.495227	0.29512	0.0140758	0.224899
ENSG00000145014	TMEM44	transmembrane protein 44	protein-coding	47.8794	0.455823	0.53075	0.0140945	0.224899
ENSG00000113369	ARRDC3	arrestin domain containing 3	protein-coding	667.073	-0.472266	0.471656	0.0140777	0.224899
ENSG00000164266	SPINK1	serine peptidase inhibitor Kazal type 1	protein-coding	21.8937	-0.404769	0.645674	0.0140283	0.224899
ENSG00000272273	IER3-AS1	IER3 antisense RNA 1	ncRNA	6440.91	0.46845	0.488045	0.0140292	0.224899
ENSG00000122970	IFT81	intraflagellar transport 81	protein-coding	61.2575	0.454151	0.536263	0.0140936	0.224899
ENSG00000078687	TNRC6C	trinucleotide repeat containing adaptor 6C	protein-coding	61.4534	0.49737	0.303877	0.0140658	0.224899
ENSG00000087266	SH3BP2	SH3 domain binding protein 2	protein-coding	2153.63	-0.493832	0.291318	0.014121	0.225089
ENSG00000162894	FCMR	Fc fragment of IgM receptor	protein-coding	4000.97	0.302242	0.682503	0.0141613	0.225348
ENSG00000206562	METTL6	methyltransferase like 6	protein-coding	99.8116	0.497456	0.350163	0.0142104	0.225348
ENSG00000109572	CLCN3	chloride voltage-gated channel 3	protein-coding	138.347	0.498781	0.331594	0.0142046	0.225348
ENSG00000164330	EBF1	EBF transcription factor 1	protein-coding	37.9998	0.415193	0.626478	0.0142045	0.225348
ENSG00000248508	SRP14-AS1	SRP14 antisense RNA1 (head to head)	ncRNA	40.9515	0.488349	0.401208	0.0141968	0.225348
ENSG00000123810	B9D2	B9 domain containing 2	protein-coding	116.607	-0.495925	0.301259	0.0142262	0.225368
ENSG00000267348	GEMIN7-AS1	GEMIN7 antisense RNA 1	ncRNA	201.946	0.49796	0.318479	0.0142938	0.226207
ENSG00000143369	ECM1	extracellular matrix protein 1	protein-coding	20.9455	0.480679	0.430026	0.014315	0.22631
ENSG00000186666	BCDIN3D	BCDIN3 domain containing RNA methyltransferase	protein-coding	73.8924	0.492112	0.377678	0.0143617	0.226815
ENSG00000204103	MAFB	MAF bZIP transcription factor B	protein-coding	18933.8	-0.496953	0.343768	0.0143928	0.227073
ENSG00000104763	ASAH1	N-acylsphingosine amidohydrolase 1	protein-coding	3164.62	-0.483657	0.414524	0.0144128	0.227156
ENSG00000212694	LINC01089	long intergenic non-protein coding RNA 1089	ncRNA	56.996	-0.49712	0.337118	0.0144441	0.227417
ENSG00000143630	HCN3	hyperpolarization activated cyclic nucleotide gated potassium channel 3	protein-coding	9.2588	0.435468	0.5771	0.014495	0.227986
ENSG00000160953	PWWP3A	PWWP domain containing 3A, DNA repair factor	protein-coding	274.623	0.496764	0.33342	0.0145319	0.228224
ENSG00000185433	LINC00158	long intergenic non-protein coding RNA 158	ncRNA	8.9403	0.350225	0.677799	0.0145397	0.228224
ENSG00000198839	ZNF277	zinc finger protein 277	protein-coding	177.006	0.494867	0.352334	0.014578	0.228592
ENSG00000100092	SH3BP1	SH3 domain binding protein 1	protein-coding	88.3352	-0.486482	0.396467	0.0145992	0.228692
ENSG00000144136	SLC20A1	solute carrier family 20 member 1	protein-coding	631.114	-0.495546	0.312154	0.0146166	0.228731
ENSG00000156928	MALSU1	mitochondrial assembly of ribosomal large subunit 1	protein-coding	213.888	0.493807	0.30232	0.0146508	0.229034
ENSG00000159882	ZNF230	zinc finger protein 230	protein-coding	82.6096	0.490122	0.375019	0.0147328	0.230083
ENSG00000178104	PDE4DIP	phosphodiesterase 4D interacting protein	protein-coding	1791.86	0.475441	0.43648	0.0147719	0.230366
ENSG00000272933	NA	NA	NA	242.477	-0.493558	0.352666	0.0147809	0.230366
ENSG00000176472	ZNF575	zinc finger protein 575	protein-coding	235.081	0.494203	0.310636	0.0148262	0.230839
ENSG00000132879	FBXO44	F-box protein 44	protein-coding	141.88	0.485109	0.394284	0.014864	0.230843
ENSG00000159339	PADI4	peptidyl arginine deiminase 4	protein-coding	317.667	-0.361479	0.668383	0.0149039	0.230843
ENSG00000123983	ACSL3	acyl-CoA synthetase long chain family member 3	protein-coding	402.327	-0.491313	0.362786	0.0148941	0.230843
ENSG00000114026	OGG1	8-oxoguanine DNA glycosylase	protein-coding	1665.14	-0.465208	0.471839	0.0148764	0.230843
ENSG00000151117	TMEM86A	transmembrane protein 86A	protein-coding	78.2482	0.494555	0.315194	0.014849	0.230843
ENSG00000186710	CFAP73	cilia and flagella associated protein 73	protein-coding	156.27	-0.494055	0.315538	0.0149442	0.230843
ENSG00000282100	NA	NA	NA	39.451	-0.483205	0.399978	0.0149462	0.230843
ENSG00000005339	CREBBP	CREB binding protein	protein-coding	674.107	-0.494467	0.323386	0.0149423	0.230843
ENSG00000182796	TMEM198B	transmembrane protein 198B (pseudogene)	pseudo	156.844	0.492488	0.304226	0.0149621	0.230857
ENSG00000156011	PSD3	pleckstrin and Sec7 domain containing 3	protein-coding	106.291	0.454394	0.506118	0.0149923	0.231091
ENSG00000121766	ZCCHC17	zinc finger CCHC-type containing 17	protein-coding	451.149	0.478635	0.268311	0.0150815	0.23134
ENSG00000183598	H3C13	H3 clustered histone 13	protein-coding	10.4734	0.449053	0.520231	0.0150998	0.23134
ENSG00000116711	PLA2G4A	phospholipase A2 group IVA	protein-coding	148.58	0.4643	0.466868	0.0151461	0.23134
ENSG00000206530	CFAP44	cilia and flagella associated protein 44	protein-coding	19.7281	0.449101	0.517822	0.0151747	0.23134
ENSG00000133835	HSD17B4	hydroxysteroid 17-beta dehydrogenase 4	protein-coding	402.567	0.492139	0.343821	0.0151885	0.23134
ENSG00000008311	AASS	aminoadipate-semialdehyde synthase	protein-coding	23.731	0.41462	0.605363	0.0151413	0.23134
ENSG00000246089	LOC100287015	uncharacterized LOC100287015	ncRNA	38.6802	0.493758	0.321668	0.0150602	0.23134
ENSG00000151465	CDC123	cell division cycle 123	protein-coding	770.191	0.4936	0.320956	0.015084	0.23134
ENSG00000148483	TMEM236	transmembrane protein 236	protein-coding	11.9158	-0.407811	0.619337	0.0150435	0.23134
ENSG00000108405	P2RX1	purinergic receptor P2X 1	protein-coding	1003.8	-0.491417	0.350234	0.0151838	0.23134
ENSG00000160233	LRRC3	leucine rich repeat containing 3	protein-coding	42.0213	0.47482	0.429878	0.0150722	0.23134
ENSG00000230513	THAP7-AS1	THAP7 antisense RNA 1	ncRNA	33.1477	0.487594	0.374218	0.0151422	0.23134
ENSG00000027869	SH2D2A	SH2 domain containing 2A	protein-coding	17.8743	0.393702	0.634418	0.0152912	0.232673
ENSG00000110080	ST3GAL4	ST3 beta-galactoside alpha-2,3-sialyltransferase 4	protein-coding	208.754	0.460435	0.474919	0.0153375	0.233149
ENSG00000182885	ADGRG3	adhesion G protein-coupled receptor G3	protein-coding	103.804	-0.414392	0.600611	0.0153642	0.233324
ENSG00000115590	IL1R2	interleukin 1 receptor type 2	protein-coding	160.752	-0.41917	0.588379	0.0154786	0.233332
ENSG00000272986	NA	NA	NA	17.4783	-0.42049	0.585901	0.0154657	0.233332
ENSG00000127928	GNGT1	G protein subunit gamma transducin 1	protein-coding	11.6943	0.338013	0.669999	0.0155161	0.233332
ENSG00000253174	NA	NA	NA	15.6838	0.448188	0.511727	0.0154797	0.233332
ENSG00000255031	NA	NA	NA	326.583	-0.491217	0.312107	0.0154083	0.233332
ENSG00000054967	RELT	RELT TNF receptor	protein-coding	2490.14	-0.466236	0.452578	0.0153944	0.233332
ENSG00000258260	NA	NA	NA	12.3711	0.460534	0.470525	0.0154764	0.233332
ENSG00000135407	AVIL	advillin	protein-coding	55.6936	0.470907	0.433981	0.0154461	0.233332
ENSG00000100578	KIAA0586	KIAA0586	protein-coding	86.9382	0.491213	0.319001	0.0155047	0.233332
ENSG00000262587	LOC554206	leucine carboxyl methyltransferase 1 pseudogene	pseudo	15.8319	0.461118	0.468118	0.0154888	0.233332
ENSG00000154814	OXNAD1	oxidoreductase NAD binding domain containing 1	protein-coding	70.7884	0.483029	0.380907	0.0156288	0.234035
ENSG00000163993	S100P	S100 calcium binding protein P	protein-coding	75.295	-0.427955	0.56431	0.0156426	0.234035
ENSG00000178764	ZHX2	zinc fingers and homeoboxes 2	protein-coding	162.892	0.461551	0.463419	0.0156005	0.234035
ENSG00000148384	INPP5E	inositol polyphosphate-5-phosphatase E	protein-coding	91.9765	0.483075	0.283433	0.015654	0.234035
ENSG00000139970	RTN1	reticulon 1	protein-coding	625.617	-0.447839	0.509478	0.0155962	0.234035
ENSG00000198720	ANKRD13B	ankyrin repeat domain 13B	protein-coding	10.2831	0.405843	0.609827	0.0156368	0.234035
ENSG00000034693	PEX3	peroxisomal biogenesis factor 3	protein-coding	60.1807	0.484295	0.373309	0.0156901	0.234347
ENSG00000257727	CNPY2	canopy FGF signaling regulator 2	protein-coding	118.693	0.479959	0.391396	0.015724	0.234453
ENSG00000266714	MYO15B	myosin XVB	protein-coding	564.05	-0.461775	0.459083	0.0157276	0.234453
ENSG00000268903	NA	NA	NA	104.256	-0.472509	0.418137	0.0158104	0.234554
ENSG00000237101	LOC101927164	uncharacterized LOC101927164	ncRNA	15.3401	0.475096	0.408275	0.0158136	0.234554
ENSG00000116918	TSNAX	translin associated factor X	protein-coding	322.838	0.489051	0.316255	0.015883	0.234554
ENSG00000120306	CYSTM1	cysteine rich transmembrane module containing 1	protein-coding	1154.73	0.489284	0.319698	0.0158709	0.234554
ENSG00000261455	LINC01003	long intergenic non-protein coding RNA 1003	ncRNA	172.569	-0.483388	0.287401	0.0158865	0.234554
ENSG00000259052	NA	NA	NA	23.976	-0.485448	0.362819	0.0158428	0.234554
ENSG00000230330	NA	NA	NA	28.7901	-0.487568	0.352597	0.0157768	0.234554
ENSG00000132199	ENOSF1	enolase superfamily member 1	protein-coding	278.756	0.479909	0.389012	0.0158195	0.234554
ENSG00000250067	YJEFN3	YjeF N-terminal domain containing 3	protein-coding	12.56	0.442977	0.520066	0.0157541	0.234554
ENSG00000100425	BRD1	bromodomain containing 1	protein-coding	466.93	-0.476349	0.4029	0.0158341	0.234554
ENSG00000138606	SHF	Src homology 2 domain containing F	protein-coding	34.7941	0.463735	0.447343	0.0159062	0.234621
ENSG00000119922	IFIT2	interferon induced protein with tetratricopeptide repeats 2	protein-coding	402.868	-0.418214	0.579472	0.0159378	0.234862
ENSG00000274001	NA	NA	NA	12.1716	-0.4347	0.537795	0.0159832	0.235306
ENSG00000153914	SREK1	splicing regulatory glutamic acid and lysine rich protein 1	protein-coding	893.769	-0.488314	0.33415	0.0160063	0.235421
ENSG00000163374	YY1AP1	YY1 associated protein 1	protein-coding	279.155	-0.486143	0.301943	0.0161058	0.235747
ENSG00000158773	USF1	upstream transcription factor 1	protein-coding	356.993	-0.462624	0.445595	0.0161202	0.235747
ENSG00000118096	IFT46	intraflagellar transport 46	protein-coding	59.3218	0.487084	0.30752	0.016098	0.235747
ENSG00000135472	FAIM2	Fas apoptotic inhibitory molecule 2	protein-coding	39.8096	-0.223804	0.63614	0.016119	0.235747
ENSG00000129219	PLD2	phospholipase D2	protein-coding	483.169	-0.439128	0.225512	0.0160485	0.235747
ENSG00000215440	NPEPL1	aminopeptidase like 1	protein-coding	234.089	-0.482999	0.367794	0.0160884	0.235747
ENSG00000171044	XKR6	XK related 6	protein-coding	9.82709	0.451106	0.482695	0.0161859	0.235841
ENSG00000120899	PTK2B	protein tyrosine kinase 2 beta	protein-coding	1635.74	-0.487764	0.329332	0.0161534	0.235841
ENSG00000134470	IL15RA	interleukin 15 receptor subunit alpha	protein-coding	301.824	0.443656	0.505987	0.0161963	0.235841
ENSG00000100442	FKBP3	FKBP prolyl isomerase 3	protein-coding	386.004	0.468711	0.260738	0.0162032	0.235841
ENSG00000005302	MSL3	MSL complex subunit 3	protein-coding	449.995	-0.474629	0.270559	0.0161799	0.235841
ENSG00000196083	IL1RAP	interleukin 1 receptor accessory protein	protein-coding	172.413	-0.485755	0.345493	0.0162689	0.23606
ENSG00000198742	SMURF1	SMAD specific E3 ubiquitin protein ligase 1	protein-coding	407.789	-0.482103	0.366596	0.0162795	0.23606
ENSG00000269019	NA	NA	NA	25.0311	-0.48087	0.372981	0.0162586	0.23606
ENSG00000181191	PJA1	praja ring finger ubiquitin ligase 1	protein-coding	163.038	0.47333	0.403505	0.0162621	0.23606
ENSG00000163346	PBXIP1	PBX homeobox interacting protein 1	protein-coding	475.24	0.476078	0.391896	0.0163037	0.236189
ENSG00000187116	LILRA5	leukocyte immunoglobulin like receptor A5	protein-coding	955.358	-0.471499	0.408427	0.0163389	0.236476
ENSG00000119535	CSF3R	colony stimulating factor 3 receptor	protein-coding	3535.61	-0.439815	0.508696	0.0165383	0.236689
ENSG00000178096	BOLA1	bolA family member 1	protein-coding	75.4667	0.47788	0.377922	0.0165667	0.236689
ENSG00000203710	CR1	complement C3b/C4b receptor 1 (Knops blood group)	protein-coding	111.647	-0.444052	0.494289	0.0166002	0.236689
ENSG00000206113	CFAP99	cilia and flagella associated protein 99	protein-coding	10.9411	0.387932	0.621211	0.0164295	0.236689
ENSG00000284648	NA	NA	NA	10.432	-0.440829	0.508527	0.0164267	0.236689
ENSG00000145375	SPATA5	spermatogenesis associated 5	protein-coding	30.2242	0.478186	0.37572	0.0166016	0.236689
ENSG00000087116	ADAMTS2	ADAM metallopeptidase with thrombospondin type 1 motif 2	protein-coding	16.842	-0.382431	0.626125	0.0165452	0.236689
ENSG00000236753	MKLN1-AS	MKLN1 antisense RNA	ncRNA	59.0039	0.466808	0.419948	0.0165608	0.236689
ENSG00000121274	TENT4B	terminal nucleotidyltransferase 4B	protein-coding	256.464	-0.477973	0.376302	0.0166146	0.236689
ENSG00000287351	NA	NA	NA	26.0799	-0.439522	0.510686	0.0164943	0.236689
ENSG00000131759	RARA	retinoic acid receptor alpha	protein-coding	646.236	-0.480468	0.367475	0.0165259	0.236689
ENSG00000092929	UNC13D	unc-13 homolog D	protein-coding	975.011	-0.465366	0.257314	0.0164375	0.236689
ENSG00000101400	SNTA1	syntrophin alpha 1	protein-coding	35.5734	0.459007	0.447889	0.0165185	0.236689
ENSG00000124193	SRSF6	serine and arginine rich splicing factor 6	protein-coding	590.724	-0.485229	0.308227	0.0164859	0.236689
ENSG00000196700	ZNF512B	zinc finger protein 512B	protein-coding	36.0693	0.480512	0.371254	0.0163811	0.236689
ENSG00000100393	EP300	E1A binding protein p300	protein-coding	1014.23	-0.485499	0.329923	0.0165767	0.236689
ENSG00000274717	NA	NA	NA	12.0027	0.371354	0.638521	0.0165025	0.236689
ENSG00000285103	NA	NA	NA	197.302	0.470293	0.404816	0.0166719	0.236729
ENSG00000135094	SDS	serine dehydratase	protein-coding	73.0472	-0.461404	0.435618	0.0166882	0.236729
ENSG00000198848	CES1	carboxylesterase 1	protein-coding	3688.05	0.449594	0.475518	0.0166534	0.236729
ENSG00000109079	TNFAIP1	TNF alpha induced protein 1	protein-coding	178.727	0.473442	0.393934	0.0166366	0.236729
ENSG00000197951	ZNF71	zinc finger protein 71	protein-coding	54.2165	0.4756	0.384121	0.0166942	0.236729
ENSG00000148950	IMMP1L	inner mitochondrial membrane peptidase subunit 1	protein-coding	37.6441	0.467199	0.414805	0.016719	0.236863
ENSG00000165006	UBAP1	ubiquitin associated protein 1	protein-coding	836.535	-0.484328	0.331043	0.0167901	0.237605
ENSG00000007237	GAS7	growth arrest specific 7	protein-coding	943.35	-0.472664	0.272252	0.0168022	0.237605
ENSG00000198937	CCDC167	coiled-coil domain containing 167	protein-coding	165.962	0.48295	0.34304	0.0168397	0.237917
ENSG00000276550	HERC2P2	hect domain and RLD 2 pseudogene 2	pseudo	297.524	0.459198	0.438659	0.0168736	0.238011
ENSG00000197302	ZNF720	zinc finger protein 720	protein-coding	82.2321	0.483911	0.330448	0.0168773	0.238011
ENSG00000197302	LOC107983990	uncharacterized LOC107983990	ncRNA	82.2321	0.483911	0.330448	0.0168773	0.238011
ENSG00000116871	MAP7D1	MAP7 domain containing 1	protein-coding	1578.86	-0.475967	0.281185	0.0169689	0.238114
ENSG00000085982	USP40	ubiquitin specific peptidase 40	protein-coding	138.792	0.481297	0.299419	0.0170006	0.238114
ENSG00000132155	RAF1	Raf-1 proto-oncogene, serine/threonine kinase	protein-coding	1339.28	-0.481542	0.301647	0.017039	0.238114
ENSG00000137269	LRRC1	leucine rich repeat containing 1	protein-coding	10.3464	0.427081	0.532163	0.0170382	0.238114
ENSG00000285864	NA	NA	NA	21.1069	0.460616	0.430242	0.0170308	0.238114
ENSG00000140545	MFGE8	milk fat globule EGF and factor V/VIII domain containing	protein-coding	13.8197	0.420046	0.550898	0.0169935	0.238114
ENSG00000141994	DUS3L	dihydrouridine synthase 3 like	protein-coding	556.469	-0.469873	0.399471	0.0169674	0.238114
ENSG00000101082	SLA2	Src like adaptor 2	protein-coding	746.379	-0.477689	0.285783	0.0169698	0.238114
ENSG00000228705	LINC00659	long intergenic non-protein coding RNA 659	ncRNA	9.39647	0.335195	0.655337	0.016985	0.238114
ENSG00000223749	NA	NA	NA	16.7593	0.420023	0.552106	0.0169425	0.238114
ENSG00000083097	DOP1A	DOP1 leucine zipper like protein A	protein-coding	111.289	0.482748	0.312539	0.0170792	0.238246
ENSG00000140044	JDP2	Jun dimerization protein 2	protein-coding	1223.52	-0.448258	0.468693	0.0171081	0.238246
ENSG00000087589	CASS4	Cas scaffold protein family member 4	protein-coding	145.52	-0.473909	0.381612	0.0170798	0.238246
ENSG00000015285	WAS	WASP actin nucleation promoting factor	protein-coding	375.586	-0.47996	0.353142	0.0171103	0.238246
ENSG00000152133	GPATCH11	G-patch domain containing 11	protein-coding	111.412	0.482272	0.331721	0.0171818	0.238387
ENSG00000272288	ILRUN-AS1	ILRUN antisense RNA 1	ncRNA	48.9105	0.482792	0.323064	0.0171441	0.238387
ENSG00000226380	NA	NA	NA	116.188	0.403141	0.583027	0.0171823	0.238387
ENSG00000129657	SEC14L1	SEC14 like lipid binding 1	protein-coding	744.089	-0.478297	0.360108	0.0171743	0.238387
ENSG00000147669	POLR2K	RNA polymerase II, I and III subunit K	protein-coding	419.388	0.467009	0.265734	0.01728	0.239312
ENSG00000160007	ARHGAP35	Rho GTPase activating protein 35	protein-coding	172.003	0.46709	0.265815	0.0172721	0.239312
ENSG00000167705	RILP	Rab interacting lysosomal protein	protein-coding	606.533	0.452579	0.245573	0.0173559	0.239932
ENSG00000175556	LONRF3	LON peptidase N-terminal domain and ring finger 3	protein-coding	125.122	-0.433652	0.506806	0.0173533	0.239932
ENSG00000124875	CXCL6	C-X-C motif chemokine ligand 6	protein-coding	2099.3	0.315124	0.656369	0.0174151	0.240362
ENSG00000165879	FRAT1	FRAT regulator of WNT signaling pathway 1	protein-coding	217.009	-0.481288	0.328118	0.0174182	0.240362
ENSG00000163421	PROK2	prokineticin 2	protein-coding	237.358	-0.404693	0.575027	0.0174357	0.240388
ENSG00000160360	GPSM1	G protein signaling modulator 1	protein-coding	45.1885	0.476558	0.360944	0.0174592	0.240497
ENSG00000197937	ZNF347	zinc finger protein 347	protein-coding	29.1732	0.444066	0.472869	0.0174893	0.240697
ENSG00000114956	DGUOK	deoxyguanosine kinase	protein-coding	798.298	0.479973	0.310613	0.0176255	0.240928
ENSG00000188542	DUSP28	dual specificity phosphatase 28	protein-coding	110.522	-0.470493	0.383403	0.0175828	0.240928
ENSG00000096070	BRPF3	bromodomain and PHD finger containing 3	protein-coding	72.8305	-0.480324	0.316388	0.0176289	0.240928
ENSG00000237773	NA	NA	NA	185.653	-0.462171	0.413319	0.0175598	0.240928
ENSG00000104228	TRIM35	tripartite motif containing 35	protein-coding	73.1696	0.478363	0.34863	0.0175524	0.240928
ENSG00000052749	RRP12	ribosomal RNA processing 12 homolog	protein-coding	968.149	-0.44621	0.463134	0.017629	0.240928
ENSG00000123360	PDE1B	phosphodiesterase 1B	protein-coding	125.279	-0.478772	0.301722	0.0176344	0.240928
ENSG00000108654	DDX5	DEAD-box helicase 5	protein-coding	10551.4	-0.479645	0.305236	0.0175645	0.240928
ENSG00000104972	LILRB1	leukocyte immunoglobulin like receptor B1	protein-coding	3476.39	-0.467637	0.392535	0.0176468	0.240928
ENSG00000177169	ULK1	unc-51 like autophagy activating kinase 1	protein-coding	646.89	-0.463214	0.407331	0.0176758	0.241042
ENSG00000210194	NA	NA	NA	22.3511	0.442434	0.473394	0.0176864	0.241042
ENSG00000229781	RRN3P4	RRN3 pseudogene 4	pseudo	15.9532	0.427882	0.513776	0.0177523	0.241578
ENSG00000181220	ZNF746	zinc finger protein 746	protein-coding	506.322	-0.478825	0.307064	0.017792	0.241578
ENSG00000224721	LOC102724153	uncharacterized LOC102724153	ncRNA	151.742	-0.447998	0.454245	0.0177815	0.241578
ENSG00000169857	AVEN	apoptosis and caspase activation inhibitor	protein-coding	43.7585	-0.468023	0.387463	0.0178198	0.241578
ENSG00000103253	HAGHL	hydroxyacylglutathione hydrolase like	protein-coding	101.928	0.479632	0.322275	0.017791	0.241578
ENSG00000160218	TRAPPC10	trafficking protein particle complex subunit 10	protein-coding	506.026	-0.476931	0.349158	0.0178101	0.241578
ENSG00000164733	CTSB	cathepsin B	protein-coding	20777.7	-0.471137	0.374836	0.0178584	0.241889
ENSG00000143387	CTSK	cathepsin K	protein-coding	92.1805	-0.465936	0.393338	0.0178961	0.242187
ENSG00000171466	ZNF562	zinc finger protein 562	protein-coding	115.934	0.477609	0.339466	0.0179581	0.242812
ENSG00000111981	ULBP1	UL16 binding protein 1	protein-coding	10.3467	0.433997	0.491852	0.0179749	0.242827
ENSG00000132953	XPO4	exportin 4	protein-coding	157.211	-0.478193	0.310497	0.0180051	0.243022
ENSG00000138660	AP1AR	adaptor related protein complex 1 associated regulatory protein	protein-coding	149.5	0.477912	0.332339	0.0180473	0.243221
ENSG00000104974	LILRA1	leukocyte immunoglobulin like receptor A1	protein-coding	1096.88	-0.469519	0.277196	0.0180515	0.243221
ENSG00000127124	HIVEP3	HIVEP zinc finger 3	protein-coding	259.991	0.436639	0.481698	0.0180923	0.243272
ENSG00000049883	PTCD2	pentatricopeptide repeat domain 2	protein-coding	23.1573	0.456382	0.421267	0.0180931	0.243272
ENSG00000183010	PYCR1	pyrroline-5-carboxylate reductase 1	protein-coding	9.75432	0.393822	0.582727	0.0181026	0.243272
ENSG00000116212	LRRC42	leucine rich repeat containing 42	protein-coding	126.068	0.475885	0.298191	0.0181247	0.243358
ENSG00000283839	LOC105373780	proline-rich protein 18-like	ncRNA	316.843	-0.477189	0.30857	0.0181849	0.243739
ENSG00000139318	DUSP6	dual specificity phosphatase 6	protein-coding	7483.38	-0.472788	0.359705	0.0182127	0.243739
ENSG00000261346	NA	NA	NA	68.2952	-0.447102	0.447819	0.0182164	0.243739
ENSG00000188706	ZDHHC9	zinc finger DHHC-type palmitoyltransferase 9	protein-coding	74.9519	0.476346	0.339573	0.0182095	0.243739
ENSG00000135436	FAM186B	family with sequence similarity 186 member B	protein-coding	15.853	0.384099	0.59509	0.0183061	0.244727
ENSG00000172893	DHCR7	7-dehydrocholesterol reductase	protein-coding	86.4991	0.466014	0.384326	0.0183235	0.244747
ENSG00000182158	CREB3L2	cAMP responsive element binding protein 3 like 2	protein-coding	297.139	0.47695	0.31879	0.0183592	0.244874
ENSG00000009830	POMT2	protein O-mannosyltransferase 2	protein-coding	96.9367	0.472333	0.358132	0.0183648	0.244874
ENSG00000101350	KIF3B	kinesin family member 3B	protein-coding	257.051	0.469025	0.37111	0.0184159	0.245344
ENSG00000116273	PHF13	PHD finger protein 13	protein-coding	100.861	0.474891	0.340179	0.0184897	0.245468
ENSG00000249379	LOC105375095	uncharacterized LOC105375095	ncRNA	23.2158	-0.410117	0.542091	0.0185208	0.245468
ENSG00000136235	GPNMB	glycoprotein nmb	protein-coding	583.481	-0.408398	0.546453	0.0184956	0.245468
ENSG00000001631	KRIT1	KRIT1 ankyrin repeat containing	protein-coding	56.0138	0.473522	0.294365	0.0184686	0.245468
ENSG00000187796	CARD9	caspase recruitment domain family member 9	protein-coding	872.432	-0.448472	0.437769	0.018507	0.245468
ENSG00000011485	PPP5C	protein phosphatase 5 catalytic subunit	protein-coding	257.573	0.476453	0.317815	0.018464	0.245468
ENSG00000027697	IFNGR1	interferon gamma receptor 1	protein-coding	2678.38	-0.472089	0.353916	0.0185834	0.245632
ENSG00000274818	NA	NA	NA	16.2682	-0.454105	0.419476	0.0185496	0.245632
ENSG00000184730	APOBR	apolipoprotein B receptor	protein-coding	752.325	-0.463486	0.269393	0.0185969	0.245632
ENSG00000038358	EDC4	enhancer of mRNA decapping 4	protein-coding	282.248	-0.47156	0.356318	0.0185902	0.245632
ENSG00000267534	S1PR2	sphingosine-1-phosphate receptor 2	protein-coding	203.03	-0.45778	0.406343	0.0186246	0.245788
ENSG00000177173	NA	NA	NA	43.0078	-0.459311	0.399893	0.0187021	0.246037
ENSG00000163734	CXCL3	C-X-C motif chemokine ligand 3	protein-coding	19880.9	0.415948	0.525281	0.0186736	0.246037
ENSG00000171291	ZNF439	zinc finger protein 439	protein-coding	28.7664	0.437803	0.46617	0.0186782	0.246037
ENSG00000104983	CCDC61	coiled-coil domain containing 61	protein-coding	122.955	0.474636	0.333461	0.0187074	0.246037
ENSG00000100330	MTMR3	myotubularin related protein 3	protein-coding	619.523	-0.474896	0.31084	0.0187381	0.246232
ENSG00000107863	ARHGAP21	Rho GTPase activating protein 21	protein-coding	154.939	-0.475008	0.322384	0.0187758	0.246517
ENSG00000150337	FCGR1A	Fc fragment of IgG receptor Ia	protein-coding	129.12	-0.414326	0.526688	0.0188032	0.24662
ENSG00000133317	LGALS12	galectin 12	protein-coding	49.7555	-0.413199	0.528849	0.0188317	0.24662
ENSG00000139324	TMTC3	transmembrane O-mannosyltransferase targeting cadherins 3	protein-coding	27.7135	0.455133	0.411011	0.0188252	0.24662
ENSG00000054282	SDCCAG8	SHH signaling and ciliogenesis regulator SDCCAG8	protein-coding	841.891	0.472898	0.302112	0.0189663	0.246834
ENSG00000173077	DELEC1	deleted in esophageal cancer 1	ncRNA	11.8874	-0.330914	0.638046	0.0188993	0.246834
ENSG00000107614	TRDMT1	tRNA aspartic acid methyltransferase 1	protein-coding	89.0662	0.47408	0.324187	0.0189666	0.246834
ENSG00000108175	ZMIZ1	zinc finger MIZ-type containing 1	protein-coding	1326.47	-0.472947	0.303671	0.0190082	0.246834
ENSG00000246100	NA	NA	NA	46.4149	-0.439478	0.456469	0.0189234	0.246834
ENSG00000123106	CCDC91	coiled-coil domain containing 91	protein-coding	255.454	0.462368	0.269892	0.018936	0.246834
ENSG00000176624	MEX3C	mex-3 RNA binding family member C	protein-coding	159.453	-0.454579	0.409455	0.0190037	0.246834
ENSG00000180448	ARHGAP45	Rho GTPase activating protein 45	protein-coding	2940.21	-0.473	0.338727	0.0189225	0.246834
ENSG00000153885	KCTD15	potassium channel tetramerization domain containing 15	protein-coding	61.3731	-0.452124	0.418973	0.0189023	0.246834
ENSG00000131051	RBM39	RNA binding motif protein 39	protein-coding	3242.75	-0.471277	0.347738	0.018985	0.246834
ENSG00000018189	RUFY3	RUN and FYVE domain containing 3	protein-coding	294.977	-0.472857	0.33456	0.019061	0.247103
ENSG00000099625	CBARP	CACN subunit beta associated regulatory protein	protein-coding	21.7106	0.453866	0.410701	0.0190576	0.247103
ENSG00000279605	NA	NA	NA	1257.08	-0.473018	0.308402	0.0191184	0.247478
ENSG00000100596	SPTLC2	serine palmitoyltransferase long chain base subunit 2	protein-coding	431.328	-0.472526	0.304181	0.019122	0.247478
ENSG00000173011	TADA2B	transcriptional adaptor 2B	protein-coding	302.619	-0.472966	0.311543	0.0191865	0.247733
ENSG00000251136	RIPK2-DT	RIPK2 divergent transcript	ncRNA	222.829	0.424329	0.49416	0.0191639	0.247733
ENSG00000256060	TRAPPC2B	trafficking protein particle complex subunit 2B	protein-coding	69.7565	0.457482	0.39684	0.0191899	0.247733
ENSG00000261824	LINC00662	long intergenic non-protein coding RNA 662	ncRNA	84.6234	0.469177	0.352845	0.0192127	0.24782
ENSG00000102858	MGRN1	mahogunin ring finger 1	protein-coding	435.44	-0.467406	0.284696	0.0192536	0.247945
ENSG00000228318	NA	NA	NA	394.485	-0.414218	0.518301	0.0192546	0.247945
ENSG00000134686	PHC2	polyhomeotic homolog 2	protein-coding	1800.71	-0.443827	0.244116	0.01928	0.248066
ENSG00000132773	TOE1	target of EGR1, exonuclease	protein-coding	223.538	-0.470398	0.343997	0.0193032	0.248157
ENSG00000185436	IFNLR1	interferon lambda receptor 1	protein-coding	23.4868	0.342035	0.626843	0.019348	0.248525
ENSG00000125462	MIR9-1HG	MIR9-1 host gene	ncRNA	32.8379	0.404558	0.535367	0.0195547	0.248869
ENSG00000158793	NIT1	nitrilase 1	protein-coding	454.905	0.464096	0.277872	0.0194322	0.248869
ENSG00000284669	NA	NA	NA	98.215	-0.4589	0.387004	0.0194804	0.248869
ENSG00000281691	RBM5-AS1	RBM5 antisense RNA 1	ncRNA	64.685	-0.471322	0.307673	0.0194959	0.248869
ENSG00000134352	IL6ST	interleukin 6 cytokine family signal transducer	protein-coding	536.848	-0.47068	0.331682	0.0196008	0.248869
ENSG00000155085	AK9	adenylate kinase 9	protein-coding	63.5676	0.46158	0.379488	0.0193918	0.248869
ENSG00000241357	NA	NA	NA	141.009	0.46548	0.361763	0.0195554	0.248869
ENSG00000274021	NA	NA	NA	2010.6	-0.464125	0.36763	0.0195301	0.248869
ENSG00000161653	NAGS	N-acetylglutamate synthase	protein-coding	63.3988	0.448804	0.417605	0.0195387	0.248869
ENSG00000134758	RNF138	ring finger protein 138	protein-coding	495.11	-0.441242	0.439462	0.0195623	0.248869
ENSG00000099331	MYO9B	myosin IXB	protein-coding	3904.97	-0.469869	0.342445	0.0194693	0.248869
ENSG00000205927	OLIG2	oligodendrocyte transcription factor 2	protein-coding	95.8327	0.448604	0.417151	0.0195992	0.248869
ENSG00000182670	TTC3	tetratricopeptide repeat domain 3	protein-coding	915.046	0.449452	0.253054	0.0196007	0.248869
ENSG00000233360	PDXP-DT	PDXP divergent transcript	ncRNA	147.875	-0.454654	0.398613	0.0195997	0.248869
ENSG00000152147	GEMIN6	gem nuclear organelle associated protein 6	protein-coding	63.618	0.447225	0.420859	0.0196225	0.24894
ENSG00000266472	MRPS21	mitochondrial ribosomal protein S21	protein-coding	512.145	0.45472	0.261239	0.0196395	0.24895
ENSG00000225614	ZNF469	zinc finger protein 469	protein-coding	34.386	-0.457488	0.387727	0.0197044	0.249567
ENSG00000118257	NRP2	neuropilin 2	protein-coding	271.913	0.422511	0.488084	0.0197439	0.249658
ENSG00000135678	CPM	carboxypeptidase M	protein-coding	1276.44	0.427075	0.476065	0.019735	0.249658
ENSG00000152348	ATG10	autophagy related 10	protein-coding	607.262	-0.46992	0.305323	0.0197687	0.249766
ENSG00000146576	C7orf26	chromosome 7 open reading frame 26	protein-coding	196.388	-0.455986	0.264419	0.0198014	0.249975
ENSG00000109670	FBXW7	F-box and WD repeat domain containing 7	protein-coding	616.718	-0.466104	0.353146	0.0198367	0.250216
ENSG00000136908	DPM2	dolichyl-phosphate mannosyltransferase subunit 2, regulatory	protein-coding	537.256	0.470162	0.31563	0.0198741	0.250482
ENSG00000260349	NA	NA	NA	74.321	-0.444546	0.423151	0.0199486	0.251031
ENSG00000267275	NA	NA	NA	9.13465	-0.428007	0.469662	0.0199502	0.251031
ENSG00000075618	FSCN1	fascin actin-bundling protein 1	protein-coding	429.326	0.424388	0.477874	0.0200352	0.251689
ENSG00000258701	LINC00638	long intergenic non-protein coding RNA 638	ncRNA	9.11986	0.385406	0.565611	0.0200319	0.251689
ENSG00000121316	PLBD1	phospholipase B domain containing 1	protein-coding	963.77	-0.420557	0.487466	0.0200619	0.251819
ENSG00000272482	NA	NA	NA	8.52332	-0.38033	0.573346	0.0200919	0.25199
ENSG00000005844	ITGAL	integrin subunit alpha L	protein-coding	1311.98	-0.457741	0.379312	0.0201456	0.252458
ENSG00000172037	LAMB2	laminin subunit beta 2	protein-coding	121.006	0.464871	0.350725	0.0202093	0.252845
ENSG00000125388	GRK4	G protein-coupled receptor kinase 4	protein-coding	51.1759	0.4649	0.350874	0.0201962	0.252845
ENSG00000196141	SPATS2L	spermatogenesis associated serine rich 2 like	protein-coding	187.819	-0.438785	0.432244	0.0203936	0.252876
ENSG00000163823	CCR1	C-C motif chemokine receptor 1	protein-coding	3015.19	-0.458636	0.374314	0.0202595	0.252876
ENSG00000113721	PDGFRB	platelet derived growth factor receptor beta	protein-coding	22.9817	0.431778	0.452881	0.020324	0.252876
ENSG00000001561	ENPP4	ectonucleotide pyrophosphatase/phosphodiesterase 4	protein-coding	57.0009	0.453346	0.39138	0.020274	0.252876
ENSG00000131015	ULBP2	UL16 binding protein 2	protein-coding	20.9451	0.392013	0.546806	0.0204415	0.252876
ENSG00000148400	NOTCH1	notch receptor 1	protein-coding	536.097	-0.459382	0.274957	0.0203152	0.252876
ENSG00000279863	NA	NA	NA	20.5455	-0.451034	0.397511	0.0203357	0.252876
ENSG00000095574	IKZF5	IKAROS family zinc finger 5	protein-coding	234.829	-0.459805	0.369296	0.0203104	0.252876
ENSG00000110844	PRPF40B	pre-mRNA processing factor 40 homolog B	protein-coding	167.116	0.432077	0.450164	0.0204367	0.252876
ENSG00000274029	NA	NA	NA	13.0058	0.355604	0.602878	0.0203918	0.252876
ENSG00000214455	NA	NA	NA	33.3655	0.466525	0.334666	0.0204578	0.252876
ENSG00000258376	NA	NA	NA	59.5295	0.421168	0.47965	0.0204188	0.252876
ENSG00000176700	NA	NA	NA	321.637	0.465243	0.292992	0.0203847	0.252876
ENSG00000161513	FDXR	ferredoxin reductase	protein-coding	50.8375	0.433578	0.447083	0.0203742	0.252876
ENSG00000282826	FRG1CP	FSHD region gene 1 family member C, pseudogene	pseudo	114.834	-0.466835	0.33716	0.0203107	0.252876
ENSG00000188868	ZNF563	zinc finger protein 563	protein-coding	26.5016	0.426062	0.465517	0.0204912	0.253086
ENSG00000162591	MEGF6	multiple EGF like domains 6	protein-coding	33.8902	-0.411902	0.500954	0.0205415	0.253333
ENSG00000234807	NA	NA	NA	31.4286	-0.445118	0.407103	0.0208399	0.253333
ENSG00000132185	FCRLA	Fc receptor like A	protein-coding	35.8391	-0.370967	0.577556	0.0208295	0.253333
ENSG00000158417	EIF5B	eukaryotic translation initiation factor 5B	protein-coding	748.168	0.465077	0.301567	0.0208381	0.253333
ENSG00000114742	WDR48	WD repeat domain 48	protein-coding	259.028	-0.465366	0.300934	0.0207417	0.253333
ENSG00000214113	LYRM4	LYR motif containing 4	protein-coding	170.608	0.458856	0.368324	0.0205619	0.253333
ENSG00000204482	LST1	leukocyte specific transcript 1	protein-coding	2893.15	-0.447481	0.401094	0.0207821	0.253333
ENSG00000096433	ITPR3	inositol 1,4,5-trisphosphate receptor type 3	protein-coding	39.9403	0.435896	0.435964	0.020661	0.253333
ENSG00000120265	PCMT1	protein-L-isoaspartate (D-aspartate) O-methyltransferase	protein-coding	930.38	0.466122	0.301164	0.0205611	0.253333
ENSG00000119523	ALG2	ALG2 alpha-1,3/1,6-mannosyltransferase	protein-coding	553.852	0.449061	0.397833	0.0206899	0.253333
ENSG00000257027	NA	NA	NA	43.4734	0.401585	0.520967	0.0207909	0.253333
ENSG00000102554	KLF5	Kruppel like factor 5	protein-coding	61.1326	-0.412353	0.496027	0.020769	0.253333
ENSG00000260898	ADPGK-AS1	ADPGK antisense RNA 1	ncRNA	137.763	-0.463001	0.34636	0.0208174	0.253333
ENSG00000157353	FCSK	fucose kinase	protein-coding	176.836	0.465504	0.300055	0.0206727	0.253333
ENSG00000141522	ARHGDIA	Rho GDP dissociation inhibitor alpha	protein-coding	2298.27	-0.466425	0.313635	0.020756	0.253333
ENSG00000172006	ZNF554	zinc finger protein 554	protein-coding	23.9773	0.459168	0.362771	0.0208141	0.253333
ENSG00000142252	GEMIN7	gem nuclear organelle associated protein 7	protein-coding	266.062	0.467017	0.31505	0.0206198	0.253333
ENSG00000105321	CCDC9	coiled-coil domain containing 9	protein-coding	663.648	-0.465474	0.333768	0.0207257	0.253333
ENSG00000142227	EMP3	epithelial membrane protein 3	protein-coding	7028.36	-0.465824	0.32917	0.0207639	0.253333
ENSG00000205559	CHKB-DT	CHKB divergent transcript	ncRNA	76.0656	0.466378	0.330864	0.0205946	0.253333
ENSG00000165355	FBXO33	F-box protein 33	protein-coding	371.494	-0.462689	0.346268	0.0208915	0.253387
ENSG00000267321	NA	NA	NA	144.12	0.465572	0.308654	0.0209049	0.253387
ENSG00000205930	NA	NA	NA	13.0514	0.389143	0.54585	0.0208644	0.253387
ENSG00000182287	AP1S2	adaptor related protein complex 1 subunit sigma 2	protein-coding	2715.11	-0.452792	0.382944	0.0209101	0.253387
ENSG00000123552	USP45	ubiquitin specific peptidase 45	protein-coding	49.2601	0.465564	0.320082	0.0209642	0.253843
ENSG00000274922	NA	NA	NA	131.8	0.464546	0.33201	0.0209926	0.253987
ENSG00000159267	HLCS	holocarboxylase synthetase	protein-coding	35.505	0.426041	0.456949	0.0210154	0.254064
ENSG00000267226	MALT1-AS1	MALT1 antisense RNA 1	ncRNA	67.6933	-0.440638	0.416815	0.0210392	0.254152
ENSG00000136710	CCDC115	coiled-coil domain containing 115	protein-coding	726.923	0.464398	0.303787	0.0210832	0.254285
ENSG00000090372	STRN4	striatin 4	protein-coding	1064.12	-0.465152	0.313897	0.021071	0.254285
ENSG00000233476	NA	NA	NA	47.1324	-0.460195	0.353361	0.0211042	0.254339
ENSG00000224536	LOC107985246	uncharacterized LOC107985246	ncRNA	13.6849	0.430719	0.441863	0.0211807	0.254358
ENSG00000010030	ETV7	ETS variant transcription factor 7	protein-coding	28.809	0.436977	0.424488	0.0212041	0.254358
ENSG00000133731	IMPA1	inositol monophosphatase 1	protein-coding	199.823	-0.427305	0.233002	0.0212048	0.254358
ENSG00000233220	NA	NA	NA	26.6454	-0.345423	0.604391	0.0211825	0.254358
ENSG00000196388	INCA1	inhibitor of CDK, cyclin A1 interacting protein 1	protein-coding	22.5317	0.460171	0.353097	0.0211233	0.254358
ENSG00000188158	NHS	NHS actin remodeling regulator	protein-coding	16.8131	-0.424091	0.459122	0.0212011	0.254358
ENSG00000226711	FAM66C	family with sequence similarity 66 member C	ncRNA	13.4725	0.41403	0.483501	0.0212834	0.254495
ENSG00000139112	GABARAPL1	GABA type A receptor associated protein like 1	protein-coding	1139.62	-0.454093	0.372635	0.0212987	0.254495
ENSG00000119681	LTBP2	latent transforming growth factor beta binding protein 2	protein-coding	202.067	-0.389036	0.539647	0.0212882	0.254495
ENSG00000205476	CCDC85C	coiled-coil domain containing 85C	protein-coding	107.966	-0.461448	0.343755	0.0212861	0.254495
ENSG00000176182	MYPOP	Myb related transcription factor, partner of profilin	protein-coding	24.0974	0.450195	0.385365	0.0212791	0.254495
ENSG00000169026	SLC49A3	solute carrier family 49 member 3	protein-coding	296.097	-0.458483	0.356216	0.0213313	0.254687
ENSG00000226457	RPL22P3	ribosomal protein L22 pseudogene 3	pseudo	9.95987	-0.427359	0.448058	0.0213591	0.254821
ENSG00000143373	ZNF687	zinc finger protein 687	protein-coding	106.889	-0.452347	0.376353	0.0214277	0.255135
ENSG00000143303	METTL25B	methyltransferase like 25B	protein-coding	80.0543	0.463371	0.322137	0.0214804	0.255135
ENSG00000137161	CNPY3	canopy FGF signaling regulator 3	protein-coding	2605.76	-0.458868	0.351685	0.0214903	0.255135
ENSG00000006451	RALA	RAS like proto-oncogene A	protein-coding	736.802	0.463418	0.319199	0.0214976	0.255135
ENSG00000198056	PRIM1	DNA primase subunit 1	protein-coding	46.7875	0.389304	0.536212	0.0214829	0.255135
ENSG00000166762	CATSPER2	cation channel sperm associated 2	protein-coding	35.8288	0.432443	0.432346	0.0215013	0.255135
ENSG00000177548	RABEP2	rabaptin, RAB GTPase binding effector protein 2	protein-coding	140.137	-0.463513	0.317728	0.0214816	0.255135
ENSG00000090661	CERS4	ceramide synthase 4	protein-coding	83.0794	0.442018	0.405774	0.0215194	0.255154
ENSG00000138434	ITPRID2	ITPR interacting domain containing 2	protein-coding	536.072	-0.462635	0.306739	0.0216106	0.255254
ENSG00000075975	MKRN2	makorin ring finger protein 2	protein-coding	995.567	-0.462158	0.301495	0.0215838	0.255254
ENSG00000124549	BTN2A3P	butyrophilin subfamily 2 member A3, pseudogene	pseudo	41.7833	0.449754	0.381809	0.021608	0.255254
ENSG00000279212	NA	NA	NA	20.1435	0.375499	0.559815	0.0216086	0.255254
ENSG00000123201	GUCY1B2	guanylate cyclase 1 soluble subunit beta 2 (pseudogene)	pseudo	35.5741	0.400425	0.51081	0.0215982	0.255254
ENSG00000185236	RAB11B	RAB11B, member RAS oncogene family	protein-coding	1017.79	-0.444803	0.25704	0.0216295	0.255281
ENSG00000175505	CLCF1	cardiotrophin like cytokine factor 1	protein-coding	600.309	0.374362	0.561121	0.0216523	0.255355
ENSG00000198586	TLK1	tousled like kinase 1	protein-coding	293.139	-0.454471	0.276185	0.0217791	0.25586
ENSG00000225216	NA	NA	NA	9.55707	0.319301	0.618783	0.0217258	0.25586
ENSG00000168386	FILIP1L	filamin A interacting protein 1 like	protein-coding	143.51	0.438181	0.413273	0.0217398	0.25586
ENSG00000253200	NA	NA	NA	258.423	-0.45825	0.348324	0.0218079	0.25586
ENSG00000075407	ZNF37A	zinc finger protein 37A	protein-coding	133.74	0.460547	0.335824	0.0218223	0.25586
ENSG00000123415	SMUG1	single-strand-selective monofunctional uracil-DNA glycosylase 1	protein-coding	335.904	0.460659	0.334917	0.0218279	0.25586
ENSG00000177731	FLII	FLII actin remodeling protein	protein-coding	1675.36	-0.45914	0.289667	0.0217577	0.25586
ENSG00000068079	IFI35	interferon induced protein 35	protein-coding	1065.64	-0.442117	0.401651	0.0217866	0.25586
ENSG00000260005	NA	NA	NA	134.386	-0.448485	0.264843	0.0219143	0.256677
ENSG00000167535	CACNB3	calcium voltage-gated channel auxiliary subunit beta 3	protein-coding	35.7552	0.426599	0.441031	0.0219615	0.257035
ENSG00000123545	NDUFAF4	NADH:ubiquinone oxidoreductase complex assembly factor 4	protein-coding	130.419	0.45752	0.34827	0.021981	0.257068
ENSG00000106404	CLDN15	claudin 15	protein-coding	28.1193	0.447595	0.382353	0.0220247	0.257189
ENSG00000215533	LINC00189	long intergenic non-protein coding RNA 189	ncRNA	53.0695	0.393875	0.518921	0.0220135	0.257189
ENSG00000125122	LRRC29	leucine rich repeat containing 29	protein-coding	42.3763	0.459048	0.339113	0.0220535	0.25733
ENSG00000188002	NA	NA	NA	31.5562	0.458963	0.335958	0.0222021	0.258672
ENSG00000090061	CCNK	cyclin K	protein-coding	260.112	-0.459689	0.331267	0.0221881	0.258672
ENSG00000157212	PAXIP1	PAX interacting protein 1	protein-coding	104.653	0.443563	0.391263	0.022235	0.25886
ENSG00000136854	STXBP1	syntaxin binding protein 1	protein-coding	138.917	0.430974	0.424722	0.0223023	0.259447
ENSG00000229766	NA	NA	NA	49.4786	-0.452268	0.363018	0.0223192	0.259449
ENSG00000136295	TTYH3	tweety family member 3	protein-coding	848.014	-0.457231	0.29115	0.0223791	0.259948
ENSG00000159625	DRC7	dynein regulatory complex subunit 7	protein-coding	9.00276	0.361519	0.571392	0.022401	0.260007
ENSG00000175854	SWI5	SWI5 homologous recombination repair protein	protein-coding	148.271	0.45976	0.314146	0.0224449	0.260124
ENSG00000204920	ZNF155	zinc finger protein 155	protein-coding	40.9015	0.444068	0.386992	0.0224403	0.260124
ENSG00000231205	NA	NA	NA	18.9729	0.41616	0.460038	0.0224866	0.260412
ENSG00000130775	THEMIS2	thymocyte selection associated family member 2	protein-coding	3514.9	-0.457703	0.33435	0.0225752	0.260622
ENSG00000144579	CTDSP1	CTD small phosphatase 1	protein-coding	557.064	-0.457408	0.297315	0.0226815	0.260622
ENSG00000169379	ARL13B	ADP ribosylation factor like GTPase 13B	protein-coding	179.563	0.437751	0.403187	0.0225528	0.260622
ENSG00000163660	CCNL1	cyclin L1	protein-coding	3521.14	-0.444579	0.382593	0.0226545	0.260622
ENSG00000231329	NA	NA	NA	85.7069	-0.439492	0.398046	0.02258	0.260622
ENSG00000196139	AKR1C3	aldo-keto reductase family 1 member C3	protein-coding	88.8026	0.413984	0.462414	0.0226981	0.260622
ENSG00000228302	NA	NA	NA	272.57	0.45648	0.338596	0.0227042	0.260622
ENSG00000103319	EEF2K	eukaryotic elongation factor 2 kinase	protein-coding	66.9992	0.457001	0.335033	0.0227245	0.260622
ENSG00000103510	KAT8	lysine acetyltransferase 8	protein-coding	628.332	-0.458	0.300691	0.0226622	0.260622
ENSG00000108468	CBX1	chromobox 1	protein-coding	153.523	0.458697	0.326622	0.0225686	0.260622
ENSG00000268516	ZNF8-DT	ZNF8 divergent transcript	ncRNA	25.463	0.421949	0.442241	0.0227209	0.260622
ENSG00000125772	GPCPD1	glycerophosphocholine phosphodiesterase 1	protein-coding	1903.95	-0.447048	0.375812	0.0226086	0.260622
ENSG00000025772	TOMM34	translocase of outer mitochondrial membrane 34	protein-coding	377.406	0.452829	0.355931	0.0226423	0.260622
ENSG00000260630	SNAI3-AS1	SNAI3 antisense RNA 1	ncRNA	52.8745	0.458149	0.324716	0.0227539	0.260765
ENSG00000144677	CTDSPL	CTD small phosphatase like	protein-coding	114.61	-0.393497	0.508232	0.0228172	0.261101
ENSG00000270117	NA	NA	NA	52.3282	-0.439482	0.395001	0.0228122	0.261101
ENSG00000140320	BAHD1	bromo adjacent homology domain containing 1	protein-coding	122.192	0.458194	0.313053	0.0228558	0.261349
ENSG00000258082	NA	NA	NA	149.507	-0.455813	0.338442	0.0228772	0.261377
ENSG00000276023	DUSP14	dual specificity phosphatase 14	protein-coding	51.3145	0.435462	0.404893	0.0228921	0.261377
ENSG00000107779	BMPR1A	bone morphogenetic protein receptor type 1A	protein-coding	10.0084	0.389654	0.51486	0.0229277	0.261589
ENSG00000116786	PLEKHM2	pleckstrin homology and RUN domain containing M2	protein-coding	1879.72	-0.456965	0.317506	0.0231743	0.261691
ENSG00000136709	WDR33	WD repeat domain 33	protein-coding	661.783	-0.456342	0.299695	0.0230798	0.261691
ENSG00000236182	NA	NA	NA	10.7905	-0.319173	0.607691	0.0230872	0.261691
ENSG00000178209	PLEC	plectin	protein-coding	3324.71	-0.444924	0.265921	0.0231237	0.261691
ENSG00000147996	CBWD5	COBW domain containing 5	protein-coding	119.227	0.457389	0.313354	0.0230723	0.261691
ENSG00000216937	CCDC7	coiled-coil domain containing 7	protein-coding	26.3359	0.44618	0.371579	0.0231125	0.261691
ENSG00000204397	CARD16	caspase recruitment domain family member 16	protein-coding	924.713	0.456143	0.300029	0.023148	0.261691
ENSG00000166527	CLEC4D	C-type lectin domain family 4 member D	protein-coding	452.904	-0.452693	0.350134	0.0230288	0.261691
ENSG00000257127	CLLU1	chronic lymphocytic leukemia up-regulated 1	ncRNA	14.7212	0.352424	0.577281	0.0229602	0.261691
ENSG00000181523	SGSH	N-sulfoglucosamine sulfohydrolase	protein-coding	998.601	-0.456585	0.328924	0.0230464	0.261691
ENSG00000129355	CDKN2D	cyclin dependent kinase inhibitor 2D	protein-coding	3121.32	-0.411515	0.462298	0.0231411	0.261691
ENSG00000141971	MVB12A	multivesicular body subunit 12A	protein-coding	483.507	0.455851	0.298311	0.0231582	0.261691
ENSG00000171051	FPR1	formyl peptide receptor 1	protein-coding	3343.84	-0.453897	0.287165	0.0230198	0.261691
ENSG00000155962	CLIC2	chloride intracellular channel 2	protein-coding	94.4402	0.456719	0.327767	0.0230463	0.261691
ENSG00000254911	SCARNA9	small Cajal body-specific RNA 9	ncRNA	10.3078	-0.406744	0.472964	0.0231948	0.261731
ENSG00000254911	SCARNA9L	small Cajal body-specific RNA 9 like	ncRNA	10.3078	-0.406744	0.472964	0.0231948	0.261731
ENSG00000124074	ENKD1	enkurin domain containing 1	protein-coding	65.847	0.451159	0.353039	0.0232231	0.261858
ENSG00000236829	RPL23AP5	ribosomal protein L23a pseudogene 5	pseudo	8.8285	0.414924	0.452111	0.0232824	0.262336
ENSG00000236829	LOC100134368	uncharacterized LOC100134368	ncRNA	8.8285	0.414924	0.452111	0.0232824	0.262336
ENSG00000158714	SLAMF8	SLAM family member 8	protein-coding	1503.18	-0.317352	0.607127	0.023304	0.262387
ENSG00000139146	SINHCAF	SIN3-HDAC complex associated factor	protein-coding	389.125	0.448654	0.360587	0.0233241	0.262416
ENSG00000261332	NA	NA	NA	65.1368	-0.428708	0.416833	0.0233406	0.262416
ENSG00000237883	DGUOK-AS1	DGUOK antisense RNA 1	ncRNA	322.311	0.456193	0.319204	0.0233637	0.262485
ENSG00000140403	DNAJA4	DnaJ heat shock protein family (Hsp40) member A4	protein-coding	112.709	-0.455344	0.327634	0.023409	0.26261
ENSG00000166825	ANPEP	alanyl aminopeptidase, membrane	protein-coding	5149.71	-0.454688	0.332814	0.0234014	0.26261
ENSG00000109686	SH3D19	SH3 domain containing 19	protein-coding	1909.45	-0.450062	0.353665	0.0234502	0.262691
ENSG00000172183	ISG20	interferon stimulated exonuclease gene 20	protein-coding	315.818	0.427017	0.419802	0.0234477	0.262691
ENSG00000115073	ACTR1B	actin related protein 1B	protein-coding	163.396	0.454183	0.295968	0.0235169	0.263245
ENSG00000081307	UBA5	ubiquitin like modifier activating enzyme 5	protein-coding	170.942	0.455419	0.306397	0.023536	0.263268
ENSG00000196387	ZNF140	zinc finger protein 140	protein-coding	136.128	0.442217	0.377553	0.0235644	0.263395
ENSG00000162892	IL24	interleukin 24	protein-coding	13505.9	0.22948	0.612578	0.0237449	0.263401
ENSG00000117697	NSL1	NSL1 component of MIS12 kinetochore complex	protein-coding	298.214	0.453719	0.331408	0.0237084	0.263401
ENSG00000134326	CMPK2	cytidine/uridine monophosphate kinase 2	protein-coding	324.242	-0.38645	0.510476	0.0237555	0.263401
ENSG00000135912	TTLL4	tubulin tyrosine ligase like 4	protein-coding	482.398	-0.455413	0.310984	0.0235996	0.263401
ENSG00000272114	NA	NA	NA	39.8337	-0.434763	0.396552	0.0236998	0.263401
ENSG00000112110	MRPL18	mitochondrial ribosomal protein L18	protein-coding	490.324	0.451979	0.340581	0.0237444	0.263401
ENSG00000230359	TPI1P2	triosephosphate isomerase 1 pseudogene 2	pseudo	11.1235	0.41385	0.449492	0.0236815	0.263401
ENSG00000160447	PKN3	protein kinase N3	protein-coding	45.6663	0.43705	0.391005	0.0236504	0.263401
ENSG00000102804	TSC22D1	TSC22 domain family member 1	protein-coding	1040.49	0.396588	0.489119	0.0237269	0.263401
ENSG00000083093	PALB2	partner and localizer of BRCA2	protein-coding	66.0298	0.454826	0.314504	0.02377	0.263401
ENSG00000125149	PHAF1	phagosome assembly factor 1	protein-coding	433.03	-0.454822	0.308855	0.0237424	0.263401
ENSG00000262050	LOC105371592	uncharacterized LOC105371592	ncRNA	20.6225	0.419686	0.436253	0.0236005	0.263401
ENSG00000106261	ZKSCAN1	zinc finger with KRAB and SCAN domains 1	protein-coding	374.677	0.453459	0.328272	0.0238886	0.264335
ENSG00000119630	PGF	placental growth factor	protein-coding	15.7401	0.403121	0.472414	0.0238716	0.264335
ENSG00000280670	CCDC163	coiled-coil domain containing 163	protein-coding	28.3271	0.42079	0.428962	0.0239646	0.2645
ENSG00000114446	IFT57	intraflagellar transport 57	protein-coding	268.665	0.453474	0.301391	0.0239505	0.2645
ENSG00000112531	QKI	QKI, KH domain containing RNA binding	protein-coding	1295.23	-0.454076	0.311928	0.0239759	0.2645
ENSG00000240370	RPL13P5	ribosomal protein L13 pseudogene 5	pseudo	31.6171	0.440801	0.376324	0.0239893	0.2645
ENSG00000226763	SRRM5	serine/arginine repetitive matrix 5	protein-coding	54.4681	-0.448162	0.27924	0.0239426	0.2645
ENSG00000169599	NFU1	NFU1 iron-sulfur cluster scaffold	protein-coding	260.154	0.447416	0.278	0.024027	0.264726
ENSG00000140577	CRTC3	CREB regulated transcription coactivator 3	protein-coding	355.168	-0.451833	0.293877	0.0240798	0.265118
ENSG00000142627	EPHA2	EPH receptor A2	protein-coding	16.6918	0.344863	0.57403	0.0241736	0.265588
ENSG00000184005	ST6GALNAC3	ST6 N-acetylgalactosaminide alpha-2,6-sialyltransferase 3	protein-coding	35.4473	0.424351	0.412721	0.0245874	0.265588
ENSG00000284882	LOC105378819	uncharacterized LOC105378819	ncRNA	91.4497	-0.452182	0.321351	0.024423	0.265588
ENSG00000163348	PYGO2	pygopus family PHD finger 2	protein-coding	182.182	0.44706	0.349887	0.0244521	0.265588
ENSG00000116857	TMEM9	transmembrane protein 9	protein-coding	346.322	0.441307	0.371073	0.0242925	0.265588
ENSG00000163170	BOLA3	bolA family member 3	protein-coding	64.5895	0.452143	0.308756	0.0244989	0.265588
ENSG00000115561	CHMP3	charged multivesicular body protein 3	protein-coding	340.661	-0.446017	0.277979	0.0244492	0.265588
ENSG00000138829	FBN2	fibrillin 2	protein-coding	28.451	-0.379735	0.512733	0.0246566	0.265588
ENSG00000168246	UBTD2	ubiquitin domain containing 2	protein-coding	131.946	0.424152	0.416548	0.0243028	0.265588
ENSG00000137309	HMGA1	high mobility group AT-hook 1	protein-coding	1088.62	-0.445869	0.358461	0.024152	0.265588
ENSG00000080007	DDX43	DEAD-box helicase 43	protein-coding	16.8024	0.440699	0.36904	0.0246044	0.265588
ENSG00000231916	NA	NA	NA	10.0542	0.364871	0.544453	0.0242548	0.265588
ENSG00000166997	CNPY4	canopy FGF signaling regulator 4	protein-coding	65.4255	0.418625	0.429493	0.0243576	0.265588
ENSG00000230715	NA	NA	NA	23.1594	-0.42432	0.415146	0.0243862	0.265588
ENSG00000181638	ZFP41	ZFP41 zinc finger protein	protein-coding	24.8683	0.43825	0.376069	0.0246124	0.265588
ENSG00000106829	TLE4	TLE family member 4, transcriptional corepressor	protein-coding	1437.97	-0.452448	0.309186	0.0244165	0.265588
ENSG00000204055	NA	NA	NA	161.605	-0.423258	0.416343	0.0245087	0.265588
ENSG00000196422	PPP1R26	protein phosphatase 1 regulatory subunit 26	protein-coding	66.9458	0.450455	0.331486	0.0245784	0.265588
ENSG00000099250	NRP1	neuropilin 1	protein-coding	695.262	-0.39942	0.473337	0.0244635	0.265588
ENSG00000259514	NA	NA	NA	19.6946	0.386378	0.50436	0.0242471	0.265588
ENSG00000172379	ARNT2	aryl hydrocarbon receptor nuclear translocator 2	protein-coding	8.84897	-0.321449	0.593609	0.0246201	0.265588
ENSG00000140993	TIGD7	tigger transposable element derived 7	protein-coding	47.5792	0.443956	0.360341	0.0244876	0.265588
ENSG00000179958	DCTPP1	dCTP pyrophosphatase 1	protein-coding	274.018	0.452828	0.323201	0.0242039	0.265588
ENSG00000140675	SLC5A2	solute carrier family 5 member 2	protein-coding	190.098	0.450662	0.294916	0.0244824	0.265588
ENSG00000185359	HGS	hepatocyte growth factor-regulated tyrosine kinase substrate	protein-coding	2797.92	-0.448418	0.286296	0.0245532	0.265588
ENSG00000104998	IL27RA	interleukin 27 receptor subunit alpha	protein-coding	641.76	-0.429081	0.402992	0.0244003	0.265588
ENSG00000153896	ZNF599	zinc finger protein 599	protein-coding	9.80081	0.374101	0.525498	0.0244906	0.265588
ENSG00000105373	NOP53	NOP53 ribosome biogenesis factor	protein-coding	1452.6	-0.43984	0.371059	0.0246478	0.265588
ENSG00000183486	MX2	MX dynamin like GTPase 2	protein-coding	595.792	-0.416885	0.430954	0.0245889	0.265588
ENSG00000235568	NFAM1	NFAT activating protein with ITAM motif 1	protein-coding	660.686	-0.445629	0.353661	0.0245578	0.265588
ENSG00000229331	NA	NA	NA	18.1988	0.350041	0.562443	0.0246559	0.265588
ENSG00000265666	RARA-AS1	RARA antisense RNA 1	ncRNA	169.049	-0.450677	0.325827	0.0247246	0.266135
ENSG00000260920	NA	NA	NA	11.3682	0.396351	0.475986	0.024806	0.266453
ENSG00000095794	CREM	cAMP responsive element modulator	protein-coding	657.366	0.417533	0.426992	0.024794	0.266453
ENSG00000286159	NA	NA	NA	31.7254	-0.441185	0.365413	0.0247792	0.266453
ENSG00000228329	LINC01890	long intergenic non-protein coding RNA 1890	ncRNA	50.7313	0.439878	0.368066	0.024886	0.26694
ENSG00000232754	NA	NA	NA	86.6672	-0.450798	0.307775	0.0248756	0.26694
ENSG00000215861	NA	NA	NA	1668.09	0.405922	0.452739	0.0249348	0.267092
ENSG00000042832	TG	thyroglobulin	protein-coding	114.293	-0.441629	0.362307	0.0249178	0.267092
ENSG00000004660	CAMKK1	calcium/calmodulin dependent protein kinase kinase 1	protein-coding	236.563	-0.436984	0.374827	0.025024	0.267861
ENSG00000197535	MYO5A	myosin VA	protein-coding	507.124	-0.443323	0.276113	0.0250591	0.267968
ENSG00000275056	NA	NA	NA	36.2802	-0.442314	0.358182	0.0250687	0.267968
ENSG00000007944	MYLIP	myosin regulatory light chain interacting protein	protein-coding	651.864	-0.413511	0.432971	0.0251084	0.268094
ENSG00000132819	RBM38	RNA binding motif protein 38	protein-coding	971.989	-0.433497	0.38335	0.0251153	0.268094
ENSG00000106991	ENG	endoglin	protein-coding	3006.34	-0.413492	0.432521	0.0251517	0.268296
ENSG00000130479	MAP1S	microtubule associated protein 1S	protein-coding	806.972	-0.445507	0.283426	0.0251842	0.268457
ENSG00000184292	TACSTD2	tumor associated calcium signal transducer 2	protein-coding	36.8955	-0.342126	0.565831	0.0253632	0.268514
ENSG00000273204	NA	NA	NA	12.9502	0.389946	0.484661	0.0252457	0.268514
ENSG00000157827	FMNL2	formin like 2	protein-coding	67.1937	0.443786	0.349953	0.0253019	0.268514
ENSG00000272768	NA	NA	NA	77.6344	-0.443566	0.349416	0.0253986	0.268514
ENSG00000110057	UNC93B1	unc-93 homolog B1, TLR signaling regulator	protein-coding	2670.94	-0.437862	0.368765	0.0253291	0.268514
ENSG00000110066	KMT5B	lysine methyltransferase 5B	protein-coding	365.924	-0.43168	0.255063	0.025279	0.268514
ENSG00000171681	ATF7IP	activating transcription factor 7 interacting protein	protein-coding	436.771	0.448157	0.296498	0.0253147	0.268514
ENSG00000167397	VKORC1	vitamin K epoxide reductase complex subunit 1	protein-coding	61.8877	0.449039	0.323179	0.0252631	0.268514
ENSG00000072778	ACADVL	acyl-CoA dehydrogenase very long chain	protein-coding	6633.29	0.426281	0.24769	0.025391	0.268514
ENSG00000105464	GRIN2D	glutamate ionotropic receptor NMDA type subunit 2D	protein-coding	24.7293	0.43447	0.378975	0.025271	0.268514
ENSG00000131848	ZSCAN5A	zinc finger and SCAN domain containing 5A	protein-coding	70.3166	0.438681	0.367472	0.0252339	0.268514
ENSG00000174010	KLHL15	kelch like family member 15	protein-coding	66.9609	-0.436303	0.372523	0.0253922	0.268514
ENSG00000134202	GSTM3	glutathione S-transferase mu 3	protein-coding	166.823	0.442148	0.353915	0.0254411	0.268596
ENSG00000241962	NA	NA	NA	119.697	0.443907	0.347554	0.0254391	0.268596
ENSG00000279799	NA	NA	NA	41.0757	-0.408025	0.441712	0.0254677	0.268692
ENSG00000119508	NR4A3	nuclear receptor subfamily 4 group A member 3	protein-coding	583.651	0.365281	0.529776	0.0255003	0.268852
ENSG00000075420	FNDC3B	fibronectin type III domain containing 3B	protein-coding	1660.19	0.423867	0.402907	0.0255748	0.269453
ENSG00000198520	ARMH1	armadillo like helical domain containing 1	protein-coding	232.899	-0.413815	0.426285	0.025642	0.26954
ENSG00000231551	PDE4DIPP6	PDE4DIP pseudogene 6	pseudo	18.5577	0.411664	0.430472	0.0257192	0.26954
ENSG00000081237	PTPRC	protein tyrosine phosphatase receptor type C	protein-coding	3509.08	-0.447912	0.319983	0.0256656	0.26954
ENSG00000231969	MMADHC-DT	MMADHC divergent transcript	ncRNA	9.19684	-0.413089	0.427584	0.025679	0.26954
ENSG00000175764	TTLL11	tubulin tyrosine ligase like 11	protein-coding	30.1533	0.414706	0.423309	0.0257229	0.26954
ENSG00000148300	REXO4	REX4 homolog, 3'-5' exonuclease	protein-coding	200.06	0.441421	0.353989	0.0256273	0.26954
ENSG00000237943	PRKCQ-AS1	PRKCQ antisense RNA 1	ncRNA	11.4625	0.378662	0.503769	0.0256007	0.26954
ENSG00000134419	RPS15A	ribosomal protein S15a	protein-coding	189.785	-0.447945	0.317127	0.0257067	0.26954
ENSG00000235363	NA	NA	NA	13.8959	0.420445	0.409253	0.0257598	0.26956
ENSG00000168734	PKIG	cAMP-dependent protein kinase inhibitor gamma	protein-coding	737.286	0.383124	0.493133	0.0257456	0.26956
ENSG00000162433	AK4	adenylate kinase 4	protein-coding	306.948	0.398842	0.457776	0.0258914	0.269833
ENSG00000241163	LINC00877	long intergenic non-protein coding RNA 877	ncRNA	262.927	-0.434927	0.3708	0.0258914	0.269833
ENSG00000165806	CASP7	caspase 7	protein-coding	261.587	0.447268	0.321951	0.0258061	0.269833
ENSG00000132952	USPL1	ubiquitin specific peptidase like 1	protein-coding	322.653	-0.442184	0.347659	0.0258975	0.269833
ENSG00000034713	GABARAPL2	GABA type A receptor associated protein like 2	protein-coding	1485	0.447384	0.306683	0.0258739	0.269833
ENSG00000011143	MKS1	MKS transition zone complex subunit 1	protein-coding	46.6295	0.414747	0.421493	0.0258825	0.269833
ENSG00000159496	RGL4	ral guanine nucleotide dissociation stimulator like 4	protein-coding	71.9178	-0.445443	0.292207	0.0259085	0.269833
ENSG00000224531	SMIM13	small integral membrane protein 13	protein-coding	210.347	-0.445948	0.327405	0.0260087	0.269965
ENSG00000231113	NA	NA	NA	38.5498	-0.412576	0.425298	0.0260014	0.269965
ENSG00000105127	AKAP8	A-kinase anchoring protein 8	protein-coding	650.463	-0.447104	0.313356	0.0259922	0.269965
ENSG00000076928	ARHGEF1	Rho guanine nucleotide exchange factor 1	protein-coding	2131.71	-0.444971	0.334449	0.0259605	0.269965
ENSG00000076928	LOC100505585	uncharacterized LOC100505585	ncRNA	2131.71	-0.444971	0.334449	0.0259605	0.269965
ENSG00000169184	MN1	MN1 proto-oncogene, transcriptional regulator	protein-coding	92.9445	-0.417338	0.414458	0.0259691	0.269965
ENSG00000272654	NA	NA	NA	28.7282	0.392554	0.469082	0.0261147	0.269975
ENSG00000138073	PREB	prolactin regulatory element binding	protein-coding	829.06	0.439554	0.354228	0.0261072	0.269975
ENSG00000106211	HSPB1	heat shock protein family B (small) member 1	protein-coding	1691.9	0.446938	0.314062	0.0260377	0.269975
ENSG00000152749	GPR180	G protein-coupled receptor 180	protein-coding	61.89	0.43929	0.355598	0.026067	0.269975
ENSG00000213928	IRF9	interferon regulatory factor 9	protein-coding	329.359	-0.442468	0.343834	0.0260887	0.269975
ENSG00000140280	LYSMD2	LysM domain containing 2	protein-coding	519.239	0.442962	0.341719	0.026093	0.269975
ENSG00000143457	GOLPH3L	golgi phosphoprotein 3 like	protein-coding	32.587	0.429043	0.383965	0.026138	0.27001
ENSG00000121594	CD80	CD80 molecule	protein-coding	191.464	0.374337	0.505573	0.0261937	0.27001
ENSG00000171617	ENC1	ectodermal-neural cortex 1	protein-coding	101.381	-0.40546	0.439479	0.0262038	0.27001
ENSG00000171928	TVP23B	trans-golgi network vesicle protein 23 homolog B	protein-coding	321.674	0.439714	0.352712	0.026185	0.27001
ENSG00000181513	ACBD4	acyl-CoA binding domain containing 4	protein-coding	73.6464	0.435017	0.367061	0.0262057	0.27001
ENSG00000261879	ZNF594-DT	ZNF594 divergent transcript	ncRNA	65.2776	-0.382386	0.489003	0.026248	0.270085
ENSG00000215030	RPL13P12	ribosomal protein L13 pseudogene 12	pseudo	54.5363	-0.4338	0.37015	0.0262392	0.270085
ENSG00000102172	SMS	spermine synthase	protein-coding	1698.73	0.417745	0.410367	0.0262686	0.270116
ENSG00000132964	CDK8	cyclin dependent kinase 8	protein-coding	42.8349	0.439557	0.351555	0.0263195	0.27046
ENSG00000135842	NIBAN1	niban apoptosis regulator 1	protein-coding	552.092	0.416546	0.411574	0.0264265	0.271297
ENSG00000066027	PPP2R5A	protein phosphatase 2 regulatory subunit B'alpha	protein-coding	241.634	-0.444281	0.299558	0.0266474	0.271297
ENSG00000196843	ARID5A	AT-rich interaction domain 5A	protein-coding	1539.72	-0.443658	0.293989	0.0265804	0.271297
ENSG00000248208	NA	NA	NA	17.968	0.403428	0.441331	0.0264601	0.271297
ENSG00000253669	NA	NA	NA	63.0344	-0.367522	0.51528	0.0264763	0.271297
ENSG00000078246	TULP3	TUB like protein 3	protein-coding	60.5138	0.411571	0.42089	0.0266467	0.271297
ENSG00000165506	DNAAF2	dynein axonemal assembly factor 2	protein-coding	190.298	0.429076	0.25671	0.0265044	0.271297
ENSG00000166823	MESP1	mesoderm posterior bHLH transcription factor 1	protein-coding	12.6811	0.360923	0.525449	0.0266164	0.271297
ENSG00000169718	DUS1L	dihydrouridine synthase 1 like	protein-coding	1041.54	-0.441653	0.285775	0.0266251	0.271297
ENSG00000130159	ECSIT	ECSIT signaling integrator	protein-coding	178.172	-0.444131	0.326167	0.0265892	0.271297
ENSG00000232098	NA	NA	NA	9.90075	0.393226	0.463765	0.0264667	0.271297
ENSG00000101413	RPRD1B	regulation of nuclear pre-mRNA domain containing 1B	protein-coding	239.226	-0.430733	0.374465	0.0266242	0.271297
ENSG00000101452	DHX35	DEAH-box helicase 35	protein-coding	79.7474	-0.437337	0.35585	0.0265735	0.271297
ENSG00000100266	PACSIN2	protein kinase C and casein kinase substrate in neurons 2	protein-coding	735.43	-0.441804	0.285971	0.0265935	0.271297
ENSG00000139926	FRMD6	FERM domain containing 6	protein-coding	13.0916	0.386455	0.475752	0.0266915	0.271566
ENSG00000198860	TSEN15	tRNA splicing endonuclease subunit 15	protein-coding	161.036	0.444421	0.303078	0.0267144	0.27161
ENSG00000282816	NA	NA	NA	14.7196	-0.323284	0.575067	0.0267311	0.27161
ENSG00000259354	NA	NA	NA	487.555	0.414773	0.412331	0.0267613	0.271738
ENSG00000116701	NCF2	neutrophil cytosolic factor 2	protein-coding	5617.93	-0.436739	0.273349	0.0268281	0.27188
ENSG00000255958	NA	NA	NA	33.8226	-0.397272	0.451258	0.0268137	0.27188
ENSG00000171777	RASGRP4	RAS guanyl releasing protein 4	protein-coding	266.942	-0.443388	0.325946	0.0268186	0.27188
ENSG00000274642	NA	NA	NA	29.9655	0.341527	0.552499	0.0268829	0.272104
ENSG00000235663	NA	NA	NA	10.3385	0.384182	0.478405	0.0268856	0.272104
ENSG00000089050	RBBP9	RB binding protein 9, serine hydrolase	protein-coding	56.5298	0.443026	0.32589	0.0269291	0.272365
ENSG00000180776	ZDHHC20	zinc finger DHHC-type palmitoyltransferase 20	protein-coding	295.222	-0.443378	0.299913	0.0269469	0.272367
ENSG00000163435	ELF3	E74 like ETS transcription factor 3	protein-coding	11.2154	-0.397163	0.448816	0.0270718	0.273093
ENSG00000170075	GPR37L1	G protein-coupled receptor 37 like 1	protein-coding	76.7219	-0.434364	0.359203	0.0270926	0.273093
ENSG00000104529	EEF1D	eukaryotic translation elongation factor 1 delta	protein-coding	2984.57	-0.442872	0.298575	0.0270571	0.273093
ENSG00000188483	IER5L	immediate early response 5 like	protein-coding	286.187	-0.414653	0.409261	0.0270991	0.273093
ENSG00000100883	SRP54	signal recognition particle 54	protein-coding	428.081	0.442235	0.327303	0.0271073	0.273093
ENSG00000108984	MAP2K6	mitogen-activated protein kinase kinase 6	protein-coding	30.2571	-0.404809	0.430969	0.0271665	0.27351
ENSG00000105248	YJU2	YJU2 splicing factor homolog	protein-coding	342.869	-0.441567	0.329167	0.0272222	0.273892
ENSG00000261845	NA	NA	NA	31.9361	0.438169	0.344015	0.0272924	0.27442
ENSG00000111671	SPSB2	splA/ryanodine receptor domain and SOCS box containing 2	protein-coding	195.197	0.436764	0.348136	0.0273744	0.275065
ENSG00000111671	LOC105369632	uncharacterized LOC105369632	ncRNA	195.197	0.436764	0.348136	0.0273744	0.275065
ENSG00000173744	AGFG1	ArfGAP with FG repeats 1	protein-coding	876.772	-0.438725	0.340055	0.0274176	0.275319
ENSG00000051596	THOC3	THO complex 3	protein-coding	91.1377	0.44178	0.321948	0.0274499	0.275464
ENSG00000162496	DHRS3	dehydrogenase/reductase 3	protein-coding	274.405	-0.418513	0.395357	0.0276073	0.275581
ENSG00000159450	TCHH	trichohyalin	protein-coding	50.3151	0.375827	0.487253	0.0276582	0.275581
ENSG00000183155	RABIF	RAB interacting factor	protein-coding	368.943	-0.420791	0.249389	0.0277334	0.275581
ENSG00000119801	YPEL5	yippee like 5	protein-coding	2618.24	-0.435035	0.350541	0.0276697	0.275581
ENSG00000138433	CIR1	corepressor interacting with RBPJ, CIR1	protein-coding	626.379	-0.441229	0.297429	0.0275397	0.275581
ENSG00000128694	OSGEPL1	O-sialoglycoprotein endopeptidase like 1	protein-coding	19.6496	0.409241	0.416454	0.0276346	0.275581
ENSG00000163931	TKT	transketolase	protein-coding	3861.45	-0.434785	0.349976	0.0277899	0.275581
ENSG00000132466	ANKRD17	ankyrin repeat domain 17	protein-coding	327.929	0.438222	0.284573	0.0276482	0.275581
ENSG00000270426	NA	NA	NA	11.7737	-0.407856	0.416416	0.0279676	0.275581
ENSG00000186352	ANKRD37	ankyrin repeat domain 37	protein-coding	121.816	0.430672	0.358645	0.0281773	0.275581
ENSG00000243806	RPL7P18	ribosomal protein L7 pseudogene 18	pseudo	13.8688	0.39294	0.447231	0.0281453	0.275581
ENSG00000197536	NA	NA	NA	671.057	-0.421495	0.382569	0.0282124	0.275581
ENSG00000237310	GS1-124K5.4	uncharacterized LOC100289098	ncRNA	19.8578	0.426517	0.376064	0.0275679	0.275581
ENSG00000105948	TTC26	tetratricopeptide repeat domain 26	protein-coding	10.0741	0.362721	0.511382	0.0277053	0.275581
ENSG00000253190	NA	NA	NA	22.8411	-0.32217	0.568417	0.0277291	0.275581
ENSG00000147604	RPL7	ribosomal protein L7	protein-coding	4494.36	-0.431915	0.355482	0.0281226	0.275581
ENSG00000104356	POP1	POP1 homolog, ribonuclease P/MRP subunit	protein-coding	92.0769	0.425244	0.373824	0.028143	0.275581
ENSG00000014164	ZC3H3	zinc finger CCCH-type containing 3	protein-coding	251.051	-0.440799	0.319177	0.0278362	0.275581
ENSG00000233554	NA	NA	NA	57.0997	-0.432618	0.355394	0.0279296	0.275581
ENSG00000067064	IDI1	isopentenyl-diphosphate delta isomerase 1	protein-coding	793.185	-0.433315	0.353025	0.0279458	0.275581
ENSG00000048740	CELF2	CUGBP Elav-like family member 2	protein-coding	1272.54	-0.437642	0.337653	0.0279042	0.275581
ENSG00000107798	LIPA	lipase A, lysosomal acid type	protein-coding	886.519	-0.373679	0.487333	0.0280709	0.275581
ENSG00000196233	LCOR	ligand dependent nuclear receptor corepressor	protein-coding	673.565	-0.435279	0.343095	0.0282115	0.275581
ENSG00000107833	NPM3	nucleophosmin/nucleoplasmin 3	protein-coding	20.9805	0.414039	0.40665	0.0275165	0.275581
ENSG00000108010	GLRX3	glutaredoxin 3	protein-coding	586.328	0.436649	0.279868	0.0276884	0.275581
ENSG00000286264	LOC114841035	Uncharacterized protein LOC114841035	protein-coding	58.53	0.434658	0.348227	0.0279755	0.275581
ENSG00000006534	ALDH3B1	aldehyde dehydrogenase 3 family member B1	protein-coding	752.176	-0.424061	0.377988	0.0280208	0.275581
ENSG00000214517	PPME1	protein phosphatase methylesterase 1	protein-coding	200.559	0.435411	0.346479	0.027901	0.275581
ENSG00000185664	PMEL	premelanosome protein	protein-coding	54.2955	0.407959	0.417861	0.0277898	0.275581
ENSG00000179195	ZNF664	zinc finger protein 664	protein-coding	51.1308	0.433801	0.351493	0.0279422	0.275581
ENSG00000072121	ZFYVE26	zinc finger FYVE-type containing 26	protein-coding	108.926	0.441083	0.313371	0.0278511	0.275581
ENSG00000104164	BLOC1S6	biogenesis of lysosomal organelles complex 1 subunit 6	protein-coding	555.682	-0.43947	0.322226	0.0281599	0.275581
ENSG00000140332	TLE3	TLE family member 3, transcriptional corepressor	protein-coding	1028.63	-0.383554	0.468896	0.0279376	0.275581
ENSG00000177082	WDR73	WD repeat domain 73	protein-coding	360.581	0.441028	0.31043	0.0278837	0.275581
ENSG00000140563	MCTP2	multiple C2 and transmembrane domain containing 2	protein-coding	76.5595	-0.412398	0.407978	0.0277741	0.275581
ENSG00000140750	ARHGAP17	Rho GTPase activating protein 17	protein-coding	393.092	-0.439734	0.297597	0.0280389	0.275581
ENSG00000153786	ZDHHC7	zinc finger DHHC-type palmitoyltransferase 7	protein-coding	1021.53	-0.429951	0.360895	0.0281624	0.275581
ENSG00000260279	LOC105371414	uncharacterized LOC105371414	ncRNA	97.0158	-0.40242	0.426841	0.028138	0.275581
ENSG00000182087	TMEM259	transmembrane protein 259	protein-coding	5506.26	-0.438897	0.295198	0.0282024	0.275581
ENSG00000214212	C19orf38	chromosome 19 open reading frame 38	protein-coding	490.885	-0.419884	0.390767	0.0277486	0.275581
ENSG00000268173	NA	NA	NA	20.3233	-0.356276	0.523762	0.0275735	0.275581
ENSG00000124198	ARFGEF2	ADP ribosylation factor guanine nucleotide exchange factor 2	protein-coding	446.742	-0.439045	0.328285	0.0280332	0.275581
ENSG00000225032	LOC102723566	uncharacterized LOC102723566	ncRNA	622.596	-0.394217	0.443487	0.0282522	0.27562
ENSG00000139187	KLRG1	killer cell lectin like receptor G1	protein-coding	13.2808	0.381285	0.470568	0.0282383	0.27562
ENSG00000169762	TAPT1	transmembrane anterior posterior transformation 1	protein-coding	236.253	-0.439214	0.300282	0.0283151	0.27571
ENSG00000179029	TMEM107	transmembrane protein 107	protein-coding	205.843	0.438815	0.324349	0.0282844	0.27571
ENSG00000170638	TRABD	TraB domain containing	protein-coding	3103.39	-0.439107	0.298855	0.0282991	0.27571
ENSG00000172046	USP19	ubiquitin specific peptidase 19	protein-coding	453.958	-0.432465	0.273786	0.0283553	0.275927
ENSG00000156030	MIDEAS	mitotic deacetylase associated SANT domain protein	protein-coding	616.584	-0.438824	0.319808	0.0284441	0.276617
ENSG00000165995	CACNB2	calcium voltage-gated channel auxiliary subunit beta 2	protein-coding	25.1554	0.408885	0.409076	0.0285174	0.277107
ENSG00000186814	ZSCAN30	zinc finger and SCAN domain containing 30	protein-coding	53.8215	0.43064	0.355068	0.0285305	0.277107
ENSG00000243414	TICAM2	toll like receptor adaptor molecule 2	protein-coding	16.5778	-0.417881	0.387778	0.0285959	0.2772
ENSG00000107341	UBE2R2	ubiquitin conjugating enzyme E2 R2	protein-coding	869.289	-0.43878	0.308585	0.028612	0.2772
ENSG00000187187	ZNF546	zinc finger protein 546	protein-coding	17.9629	0.419086	0.384894	0.028598	0.2772
ENSG00000089048	ESF1	ESF1 nucleolar pre-rRNA processing protein homolog	protein-coding	234.536	0.43475	0.340293	0.0285876	0.2772
ENSG00000100106	TRIOBP	TRIO and F-actin binding protein	protein-coding	904.459	-0.438644	0.313738	0.0286331	0.277231
ENSG00000228274	NA	NA	NA	15.1729	0.366815	0.494701	0.0286599	0.277316
ENSG00000145241	CENPC	centromere protein C	protein-coding	479.168	-0.42484	0.369754	0.0286883	0.277416
ENSG00000167536	DHRS13	dehydrogenase/reductase 13	protein-coding	82.441	0.438127	0.317566	0.0287294	0.277639
ENSG00000142959	BEST4	bestrophin 4	protein-coding	8.62143	0.351704	0.520338	0.0287479	0.277644
ENSG00000115548	KDM3A	lysine demethylase 3A	protein-coding	393.157	-0.422907	0.373896	0.0287773	0.277754
ENSG00000285641	NA	NA	NA	13.4287	0.353571	0.516583	0.0288228	0.27785
ENSG00000100982	PCIF1	phosphorylated CTD interacting factor 1	protein-coding	845.161	-0.437516	0.321063	0.0288233	0.27785
ENSG00000169621	APLF	aprataxin and PNKP like factor	protein-coding	24.4884	0.425173	0.367327	0.0288545	0.277977
ENSG00000125868	DSTN	destrin, actin depolymerizing factor	protein-coding	1032.78	0.433405	0.280519	0.0288849	0.278096
ENSG00000133226	SRRM1	serine and arginine repetitive matrix 1	protein-coding	1823.84	-0.43767	0.305925	0.0289598	0.278643
ENSG00000159374	M1AP	meiosis 1 associated protein	protein-coding	11.7195	-0.368471	0.488402	0.0289998	0.278818
ENSG00000248489	LINC02062	long intergenic non-protein coding RNA 2062	ncRNA	33.9864	-0.417604	0.384461	0.0290455	0.278818
ENSG00000165792	METTL17	methyltransferase like 17	protein-coding	468.812	0.436796	0.298123	0.0290503	0.278818
ENSG00000198692	EIF1AY	eukaryotic translation initiation factor 1A Y-linked	protein-coding	401.571	0.437047	0.300175	0.0290404	0.278818
ENSG00000204839	MROH6	maestro heat like repeat family member 6	protein-coding	35.6508	-0.41806	0.382917	0.0290984	0.278937
ENSG00000250959	GLUD1P3	glutamate dehydrogenase 1 pseudogene 3	pseudo	42	-0.427245	0.359153	0.029117	0.278937
ENSG00000276045	ORAI1	ORAI calcium release-activated calcium modulator 1	protein-coding	1515.59	0.43645	0.296585	0.0291013	0.278937
ENSG00000113648	MACROH2A1	macroH2A.1 histone	protein-coding	5546.03	-0.436952	0.302784	0.0291463	0.279044
ENSG00000218018	RBM38-AS1	RBM38 antisense RNA 1	ncRNA	137.082	-0.41667	0.385623	0.0291654	0.279054
ENSG00000255561	FDXACB1	ferredoxin-fold anticodon binding domain containing 1	protein-coding	20.9768	0.428938	0.353221	0.0292112	0.279319
ENSG00000174004	NRROS	negative regulator of reactive oxygen species	protein-coding	374.607	-0.414678	0.389127	0.0292975	0.279796
ENSG00000105325	FZR1	fizzy and cell division cycle 20 related 1	protein-coding	521.678	-0.43019	0.348456	0.0292865	0.279796
ENSG00000253043	RNU7-181P	RNA, U7 small nuclear 181 pseudogene	pseudo	10.1568	-0.352744	0.513137	0.0293617	0.280229
ENSG00000259330	INAFM2	InaF motif containing 2	protein-coding	356.382	-0.435717	0.297132	0.0293791	0.280229
ENSG00000125459	MSTO1	misato mitochondrial distribution and morphology regulator 1	protein-coding	132.52	0.417288	0.381356	0.0294913	0.280629
ENSG00000188219	POTEE	POTE ankyrin domain family member E	protein-coding	17.3792	-0.423455	0.365986	0.0294939	0.280629
ENSG00000072682	P4HA2	prolyl 4-hydroxylase subunit alpha 2	protein-coding	73.8531	0.435194	0.323341	0.0294888	0.280629
ENSG00000167077	MEI1	meiotic double-stranded break formation protein 1	protein-coding	724.093	0.41736	0.381274	0.029481	0.280629
ENSG00000091640	SPAG7	sperm associated antigen 7	protein-coding	1323.68	-0.430355	0.276778	0.0295166	0.280672
ENSG00000174851	YIF1A	Yip1 interacting factor homolog A, membrane trafficking protein	protein-coding	908.449	0.433568	0.331778	0.0295591	0.280743
ENSG00000100650	SRSF5	serine and arginine rich splicing factor 5	protein-coding	5432.83	-0.430812	0.343244	0.0295605	0.280743
ENSG00000177663	IL17RA	interleukin 17 receptor A	protein-coding	2543	-0.433762	0.289163	0.0295815	0.280769
ENSG00000165175	MID1IP1	MID1 interacting protein 1	protein-coding	538.675	-0.412986	0.389941	0.0296597	0.281339
ENSG00000104524	PYCR3	pyrroline-5-carboxylate reductase 3	protein-coding	50.227	0.412225	0.391355	0.0296977	0.281525
ENSG00000211445	GPX3	glutathione peroxidase 3	protein-coding	432.496	0.434853	0.319239	0.0297578	0.281749
ENSG00000155090	KLF10	Kruppel like factor 10	protein-coding	1731.44	-0.385609	0.447755	0.0297473	0.281749
ENSG00000009950	MLXIPL	MLX interacting protein like	protein-coding	12.5539	-0.3771	0.46439	0.0298001	0.281876
ENSG00000277299	NA	NA	NA	82.565	-0.426829	0.353495	0.0298205	0.281876
ENSG00000228007	NA	NA	NA	8.95073	-0.39664	0.424026	0.0298444	0.281876
ENSG00000188878	FBF1	Fas binding factor 1	protein-coding	26.9129	0.376993	0.464338	0.0298297	0.281876
ENSG00000172403	SYNPO2	synaptopodin 2	protein-coding	16.7586	-0.405088	0.405568	0.0298914	0.281975
ENSG00000189298	ZKSCAN3	zinc finger with KRAB and SCAN domains 3	protein-coding	16.6014	0.393396	0.430492	0.0298841	0.281975
ENSG00000239911	NA	NA	NA	127.799	-0.402266	0.411267	0.0299391	0.282049
ENSG00000169508	GPR183	G protein-coupled receptor 183	protein-coding	2767.87	-0.405157	0.404898	0.0299542	0.282049
ENSG00000100242	SUN2	Sad1 and UNC84 domain containing 2	protein-coding	2136.06	-0.432122	0.286264	0.0299251	0.282049
ENSG00000243364	EFNA4	ephrin A4	protein-coding	46.9067	0.410217	0.393346	0.0300031	0.282322
ENSG00000225873	C3orf86	chromosome 3 putative open reading frame 86	protein-coding	8.98652	-0.336362	0.532909	0.0300199	0.282322
ENSG00000158481	CD1C	CD1c molecule	protein-coding	197.49	-0.388823	0.438409	0.0300656	0.282408
ENSG00000179168	GGN	gametogenetin	protein-coding	14.6075	0.360696	0.493151	0.0300612	0.282408
ENSG00000111885	MAN1A1	mannosidase alpha class 1A member 1	protein-coding	343.812	-0.434286	0.312036	0.03011	0.282571
ENSG00000184216	IRAK1	interleukin 1 receptor associated kinase 1	protein-coding	1580.86	-0.434023	0.316399	0.0301196	0.282571
ENSG00000149346	SLX4IP	SLX4 interacting protein	protein-coding	60.6097	0.433715	0.31807	0.0301772	0.282939
ENSG00000170264	FAM161A	FAM161 centrosomal protein A	protein-coding	10.3266	0.299025	0.572419	0.030205	0.282942
ENSG00000233038	NA	NA	NA	31.8115	-0.368342	0.477682	0.0302143	0.282942
ENSG00000115649	CNPPD1	cyclin Pas1/PHO80 domain containing 1	protein-coding	630.011	-0.429916	0.281398	0.0302369	0.282982
ENSG00000170270	GON7	GON7 subunit of KEOPS complex	protein-coding	207.474	0.433177	0.320368	0.0302801	0.283215
ENSG00000143315	PIGM	phosphatidylinositol glycan anchor biosynthesis class M	protein-coding	221.213	0.421911	0.36118	0.0304905	0.283805
ENSG00000272345	NA	NA	NA	109.896	0.424112	0.355623	0.0304309	0.283805
ENSG00000237988	NA	NA	NA	53.9933	0.368152	0.476168	0.0304299	0.283805
ENSG00000136141	LRCH1	leucine rich repeats and calponin homology domain containing 1	protein-coding	130.039	0.427138	0.345744	0.0304895	0.283805
ENSG00000122490	SLC66A2	solute carrier family 66 member 2	protein-coding	1092.4	-0.43331	0.304282	0.030434	0.283805
ENSG00000251369	ZNF550	zinc finger protein 550	protein-coding	29.6828	0.417509	0.372721	0.0304528	0.283805
ENSG00000273027	NA	NA	NA	28.1597	0.427349	0.345397	0.0304553	0.283805
ENSG00000205643	CDPF1	cysteine rich DPF motif domain containing 1	protein-coding	86.7	0.426213	0.349341	0.0304303	0.283805
ENSG00000152409	JMY	junction mediating and regulatory protein, p53 cofactor	protein-coding	309.313	-0.408912	0.391917	0.0305384	0.283892
ENSG00000111647	UHRF1BP1L	UHRF1 binding protein 1 like	protein-coding	445.809	-0.433058	0.308631	0.0305551	0.283892
ENSG00000283199	C13orf46	chromosome 13 open reading frame 46	protein-coding	17.4804	0.381872	0.448426	0.0305458	0.283892
ENSG00000250762	NA	NA	NA	9.23594	0.312635	0.557293	0.0306532	0.283992
ENSG00000117266	CDK18	cyclin dependent kinase 18	protein-coding	26.1396	0.414129	0.379321	0.030631	0.283992
ENSG00000286883	NA	NA	NA	182.155	0.429411	0.283591	0.0306565	0.283992
ENSG00000163882	POLR2H	RNA polymerase II, I and III subunit H	protein-coding	275.556	0.431661	0.294264	0.0306704	0.283992
ENSG00000241612	RPL21P46	ribosomal protein L21 pseudogene 46	pseudo	9.48145	-0.392937	0.42466	0.0306983	0.283992
ENSG00000178996	SNX18	sorting nexin 18	protein-coding	373.518	-0.413232	0.380745	0.0307133	0.283992
ENSG00000197483	ZNF628	zinc finger protein 628	protein-coding	33.3534	-0.398281	0.414288	0.030604	0.283992
ENSG00000183878	UTY	ubiquitously transcribed tetratricopeptide repeat containing, Y-linked	protein-coding	258.795	-0.431649	0.322614	0.0307038	0.283992
ENSG00000096401	CDC5L	cell division cycle 5 like	protein-coding	711.107	-0.4291	0.28321	0.0307319	0.283994
ENSG00000234292	NA	NA	NA	103.643	-0.33763	0.525258	0.030753	0.284018
ENSG00000183323	CCDC125	coiled-coil domain containing 125	protein-coding	55.2226	0.386666	0.436527	0.0308156	0.284426
ENSG00000130005	GAMT	guanidinoacetate N-methyltransferase	protein-coding	25.9126	0.328872	0.53669	0.0308601	0.284667
ENSG00000122482	ZNF644	zinc finger protein 644	protein-coding	539.801	-0.431532	0.318721	0.030902	0.284712
ENSG00000107372	ZFAND5	zinc finger AN1-type containing 5	protein-coding	4253.6	-0.42588	0.345771	0.0308892	0.284712
ENSG00000085998	POMGNT1	protein O-linked mannose N-acetylglucosaminyltransferase 1 (beta 1,2-)	protein-coding	180.994	0.416914	0.370014	0.0309577	0.284714
ENSG00000251615	NA	NA	NA	10.2201	0.378027	0.452676	0.03095	0.284714
ENSG00000089820	ARHGAP4	Rho GTPase activating protein 4	protein-coding	1549.9	-0.426214	0.344074	0.0309449	0.284714
ENSG00000262624	NA	NA	NA	49.6245	0.427011	0.340886	0.0309806	0.284756
ENSG00000009307	CSDE1	cold shock domain containing E1	protein-coding	1911.53	-0.430797	0.321263	0.0310557	0.284787
ENSG00000143575	HAX1	HCLS1 associated protein X-1	protein-coding	688.669	0.431111	0.297498	0.0310265	0.284787
ENSG00000144591	GMPPA	GDP-mannose pyrophosphorylase A	protein-coding	619.714	0.431569	0.309559	0.0310764	0.284787
ENSG00000120699	EXOSC8	exosome component 8	protein-coding	347.215	0.422123	0.266976	0.031066	0.284787
ENSG00000274177	NA	NA	NA	2132.12	-0.429888	0.289811	0.0310289	0.284787
ENSG00000279033	NA	NA	NA	54.2095	0.426041	0.342471	0.0311524	0.285144
ENSG00000140471	LINS1	lines homolog 1	protein-coding	135.735	0.431238	0.313484	0.0311463	0.285144
ENSG00000197744	NA	NA	NA	26.8751	-0.422837	0.352149	0.0312059	0.285397
ENSG00000099622	CIRBP	cold inducible RNA binding protein	protein-coding	2122.16	-0.421243	0.265948	0.031217	0.285397
ENSG00000172432	GTPBP2	GTP binding protein 2	protein-coding	390.299	0.430912	0.309393	0.031311	0.285439
ENSG00000100908	EMC9	ER membrane protein complex subunit 9	protein-coding	179.344	0.429726	0.292074	0.0312456	0.285439
ENSG00000166922	SCG5	secretogranin V	protein-coding	50.4516	-0.352891	0.496317	0.0313142	0.285439
ENSG00000167196	FBXO22	F-box protein 22	protein-coding	155.202	0.430101	0.320893	0.0313126	0.285439
ENSG00000197971	MBP	myelin basic protein	protein-coding	972.663	-0.430868	0.303921	0.0312979	0.285439
ENSG00000118762	PKD2	polycystin 2, transient receptor potential cation channel	protein-coding	118.63	0.43009	0.318831	0.0313991	0.285601
ENSG00000157778	PSMG3	proteasome assembly chaperone 3	protein-coding	306.017	0.426425	0.280368	0.0314198	0.285601
ENSG00000173334	TRIB1	tribbles pseudokinase 1	protein-coding	1734.1	-0.400087	0.404051	0.0314247	0.285601
ENSG00000060982	BCAT1	branched chain amino acid transaminase 1	protein-coding	596.872	0.402719	0.398563	0.0314129	0.285601
ENSG00000279159	NA	NA	NA	668.697	-0.428851	0.289091	0.031358	0.285601
ENSG00000125845	BMP2	bone morphogenetic protein 2	protein-coding	14.3482	-0.356723	0.488375	0.0314687	0.285833
ENSG00000283849	NA	NA	NA	160.06	-0.41755	0.364064	0.031491	0.285867
ENSG00000047056	WDR37	WD repeat domain 37	protein-coding	296.929	-0.428503	0.289748	0.0315378	0.286123
ENSG00000002587	HS3ST1	heparan sulfate-glucosamine 3-sulfotransferase 1	protein-coding	208.387	-0.352871	0.494045	0.0315993	0.286176
ENSG00000136048	DRAM1	DNA damage regulated autophagy modulator 1	protein-coding	1588.59	0.392118	0.419346	0.0315824	0.286176
ENSG00000180185	FAHD1	fumarylacetoacetate hydrolase domain containing 1	protein-coding	293.651	0.42018	0.356406	0.0315756	0.286176
ENSG00000100605	ITPK1	inositol-tetrakisphosphate 1-kinase	protein-coding	689.644	-0.424875	0.341514	0.0316269	0.286258
ENSG00000125538	IL1B	interleukin 1 beta	protein-coding	87031.5	0.350074	0.497887	0.031716	0.286559
ENSG00000189134	NKAPL	NFKB activating protein like	protein-coding	36.3537	0.418117	0.360807	0.0317088	0.286559
ENSG00000138326	RPS24	ribosomal protein S24	protein-coding	1320.79	-0.427667	0.328975	0.0317066	0.286559
ENSG00000177683	THAP5	THAP domain containing 5	protein-coding	89.0835	0.391665	0.418648	0.0317939	0.287095
ENSG00000107371	EXOSC3	exosome component 3	protein-coding	306.254	0.427844	0.32634	0.031814	0.287109
ENSG00000169429	CXCL8	C-X-C motif chemokine ligand 8	protein-coding	153849	0.363037	0.47399	0.0318384	0.28716
ENSG00000140526	ABHD2	abhydrolase domain containing 2, acylglycerol lipase	protein-coding	811.992	-0.423989	0.342194	0.0318573	0.287162
ENSG00000119321	FKBP15	FKBP prolyl isomerase family member 15	protein-coding	1864.17	-0.428133	0.294544	0.0319844	0.287439
ENSG00000240291	NA	NA	NA	23.5379	0.367691	0.464048	0.0319999	0.287439
ENSG00000254536	NA	NA	NA	36.8083	0.415786	0.365149	0.0319067	0.287439
ENSG00000177666	PNPLA2	patatin like phospholipase domain containing 2	protein-coding	1416.22	-0.425746	0.33414	0.0319827	0.287439
ENSG00000162341	TPCN2	two pore segment channel 2	protein-coding	232.9	-0.425834	0.283026	0.0319419	0.287439
ENSG00000168961	LGALS9	galectin 9	protein-coding	615.569	-0.371141	0.457922	0.0319487	0.287439
ENSG00000066294	CD84	CD84 molecule	protein-coding	719.962	-0.364317	0.469153	0.0321497	0.287518
ENSG00000081791	DELE1	DAP3 binding cell death enhancer 1	protein-coding	365.601	-0.424402	0.280905	0.0322585	0.287518
ENSG00000172354	GNB2	G protein subunit beta 2	protein-coding	953.716	-0.418072	0.264179	0.0321241	0.287518
ENSG00000106462	EZH2	enhancer of zeste 2 polycomb repressive complex 2 subunit	protein-coding	372.325	0.413112	0.369386	0.0322004	0.287518
ENSG00000165238	WNK2	WNK lysine deficient protein kinase 2	protein-coding	12.0485	0.344177	0.503719	0.0322185	0.287518
ENSG00000198270	TMEM116	transmembrane protein 116	protein-coding	44.2978	0.424948	0.334301	0.032244	0.287518
ENSG00000187097	ENTPD5	ectonucleoside triphosphate diphosphohydrolase 5 (inactive)	protein-coding	139.369	0.424182	0.279035	0.0321181	0.287518
ENSG00000232573	RPL3P4	ribosomal protein L3 pseudogene 4	pseudo	15.9236	-0.412109	0.371241	0.0322698	0.287518
ENSG00000205534	NA	NA	NA	50.8046	-0.413417	0.368294	0.0322469	0.287518
ENSG00000198909	MAP3K3	mitogen-activated protein kinase kinase kinase 3	protein-coding	1218.59	-0.414399	0.366095	0.0322223	0.287518
ENSG00000125740	FOSB	FosB proto-oncogene, AP-1 transcription factor subunit	protein-coding	1200.53	-0.39008	0.418964	0.0321775	0.287518
ENSG00000159082	SYNJ1	synaptojanin 1	protein-coding	192.802	-0.427675	0.318685	0.0322605	0.287518
ENSG00000273899	NOL12	nucleolar protein 12	protein-coding	54.9454	-0.428338	0.298142	0.0320723	0.287518
ENSG00000273253	NA	NA	NA	691.556	-0.428149	0.317337	0.0321406	0.287518
ENSG00000008128	CDK11A	cyclin dependent kinase 11A	protein-coding	102.599	-0.401176	0.3949	0.0323439	0.287522
ENSG00000070087	PFN2	profilin 2	protein-coding	18.0114	0.355064	0.484198	0.0323618	0.287522
ENSG00000286340	NA	NA	NA	43.3713	-0.411449	0.372324	0.0323314	0.287522
ENSG00000106028	SSBP1	single stranded DNA binding protein 1	protein-coding	720.574	0.408052	0.247977	0.0323025	0.287522
ENSG00000158042	MRPL17	mitochondrial ribosomal protein L17	protein-coding	181.124	0.420566	0.348331	0.0323635	0.287522
ENSG00000100815	TRIP11	thyroid hormone receptor interactor 11	protein-coding	464.91	0.420417	0.348557	0.032388	0.287575
ENSG00000153922	CHD1	chromodomain helicase DNA binding protein 1	protein-coding	2161.45	-0.405756	0.384529	0.032418	0.287648
ENSG00000231503	NA	NA	NA	24.6979	-0.420552	0.347563	0.0324523	0.287648
ENSG00000173991	TCAP	titin-cap	protein-coding	27.4853	-0.377556	0.441701	0.0324476	0.287648
ENSG00000264371	MIR4425	microRNA 4425	ncRNA	11.3141	-0.322113	0.533557	0.0325309	0.287774
ENSG00000124575	H1-3	H1.3 linker histone, cluster member	protein-coding	218.912	0.341397	0.505777	0.0325348	0.287774
ENSG00000266642	NA	NA	NA	62.8169	0.42075	0.346477	0.0325038	0.287774
ENSG00000177732	SOX12	SRY-box transcription factor 12	protein-coding	23.7569	0.384307	0.427777	0.0325412	0.287774
ENSG00000126067	PSMB2	proteasome 20S subunit beta 2	protein-coding	977.398	0.426284	0.294122	0.032661	0.28792
ENSG00000179918	SEPHS2	selenophosphate synthetase 2	protein-coding	645.027	0.42632	0.294485	0.0326672	0.28792
ENSG00000179094	PER1	period circadian regulator 1	protein-coding	990.925	-0.365195	0.464011	0.0326012	0.28792
ENSG00000264739	NA	NA	NA	17.9493	-0.401948	0.390912	0.0326698	0.28792
ENSG00000265148	TSPOAP1-AS1	TSPOAP1, SUPT4H1 and RNF43 antisense RNA 1	ncRNA	453.569	-0.424979	0.286916	0.0326487	0.28792
ENSG00000130751	NPAS1	neuronal PAS domain protein 1	protein-coding	13.3927	0.36044	0.472905	0.0325792	0.28792
ENSG00000120942	UBIAD1	UbiA prenyltransferase domain containing 1	protein-coding	136.254	-0.421671	0.34146	0.0327143	0.288148
ENSG00000132326	PER2	period circadian regulator 2	protein-coding	246.003	-0.394191	0.406373	0.0327599	0.288202
ENSG00000286307	NA	NA	NA	10.1414	-0.350994	0.487795	0.0328139	0.288202
ENSG00000159788	RGS12	regulator of G protein signaling 12	protein-coding	286.923	-0.415666	0.358477	0.0327833	0.288202
ENSG00000196787	H2AC11	H2A clustered histone 11	protein-coding	15.3572	0.338507	0.508364	0.0327969	0.288202
ENSG00000166436	TRIM66	tripartite motif containing 66	protein-coding	33.2828	0.413238	0.364342	0.0328194	0.288202
ENSG00000137815	RTF1	RTF1 homolog, Paf1/RNA polymerase II complex component	protein-coding	1159.58	-0.426412	0.315451	0.0328326	0.288202
ENSG00000041880	PARP3	poly(ADP-ribose) polymerase family member 3	protein-coding	34.2524	0.42601	0.318276	0.0328796	0.28845
ENSG00000187957	DNER	delta/notch like EGF repeat containing	protein-coding	331.013	0.348571	0.490862	0.0329542	0.28872
ENSG00000103978	TMEM87A	transmembrane protein 87A	protein-coding	473.192	-0.424145	0.286825	0.0329649	0.28872
ENSG00000102103	PQBP1	polyglutamine binding protein 1	protein-coding	797.229	-0.410849	0.254811	0.0329665	0.28872
ENSG00000019169	MARCO	macrophage receptor with collagenous structure	protein-coding	604.141	-0.338147	0.507487	0.0329929	0.288786
ENSG00000269981	NA	NA	NA	30.7081	-0.389114	0.413421	0.0332065	0.289368
ENSG00000117682	DHDDS	dehydrodolichyl diphosphate synthase subunit	protein-coding	295.488	0.422627	0.282996	0.0331875	0.289368
ENSG00000173110	HSPA6	heat shock protein family A (Hsp70) member 6	protein-coding	531.061	0.367215	0.456499	0.0330962	0.289368
ENSG00000138411	HECW2	HECT, C2 and WW domain containing E3 ubiquitin protein ligase 2	protein-coding	34.0895	0.347087	0.491707	0.0331751	0.289368
ENSG00000146729	NIPSNAP2	nipsnap homolog 2	protein-coding	466.091	-0.421122	0.339204	0.0331281	0.289368
ENSG00000105810	CDK6	cyclin dependent kinase 6	protein-coding	145.996	0.425144	0.316893	0.0332514	0.289368
ENSG00000197024	ZNF398	zinc finger protein 398	protein-coding	80.235	0.425661	0.307797	0.0332448	0.289368
ENSG00000188215	DCUN1D3	defective in cullin neddylation 1 domain containing 3	protein-coding	204.888	0.387284	0.416882	0.033231	0.289368
ENSG00000214176	NA	NA	NA	596.332	-0.42308	0.33024	0.0332265	0.289368
ENSG00000130758	MAP3K10	mitogen-activated protein kinase kinase kinase 10	protein-coding	40.6788	0.413321	0.360657	0.0332746	0.289368
ENSG00000205181	LINC00654	long intergenic non-protein coding RNA 654	ncRNA	8.82618	0.351297	0.484305	0.0332087	0.289368
ENSG00000101017	CD40	CD40 molecule	protein-coding	1367.24	0.366137	0.457103	0.0332846	0.289368
ENSG00000167508	MVD	mevalonate diphosphate decarboxylase	protein-coding	776.516	0.422674	0.330687	0.0333373	0.289662
ENSG00000270049	ATP6V0D1-DT	ATP6V0D1 divergent transcript	ncRNA	28.7915	0.393766	0.402665	0.0334087	0.290119
ENSG00000136869	TLR4	toll like receptor 4	protein-coding	576.938	-0.393462	0.403021	0.0334461	0.29021
ENSG00000167685	ZNF444	zinc finger protein 444	protein-coding	238.166	0.423193	0.326526	0.0334568	0.29021
ENSG00000281571	NA	NA	NA	22.7961	0.420606	0.337107	0.0335129	0.290533
ENSG00000158636	EMSY	EMSY transcriptional repressor, BRCA2 interacting	protein-coding	120.573	0.424194	0.295843	0.0335557	0.290741
ENSG00000162086	ZNF75A	zinc finger protein 75a	protein-coding	299.254	0.423586	0.321871	0.0335994	0.290956
ENSG00000127415	IDUA	alpha-L-iduronidase	protein-coding	222.722	-0.400882	0.386366	0.0336411	0.291153
ENSG00000160049	DFFA	DNA fragmentation factor subunit alpha	protein-coding	339.386	0.424528	0.304496	0.0336669	0.291213
ENSG00000136867	SLC31A2	solute carrier family 31 member 2	protein-coding	1445.55	-0.423518	0.320263	0.0337087	0.291391
ENSG00000198105	ZNF248	zinc finger protein 248	protein-coding	27.3417	0.412324	0.359751	0.0337253	0.291391
ENSG00000277610	RNVU1-4	RNA, variant U1 small nuclear 4	snRNA	77.0562	0.34409	0.491622	0.0338695	0.291664
ENSG00000277610	RNVU1-20	RNA, variant U1 small nuclear 20	snRNA	77.0562	0.34409	0.491622	0.0338695	0.291664
ENSG00000068784	SRBD1	S1 RNA binding domain 1	protein-coding	150.671	0.421693	0.287067	0.0339569	0.291664
ENSG00000164056	SPRY1	sprouty RTK signaling antagonist 1	protein-coding	42.425	-0.368578	0.447347	0.0340034	0.291664
ENSG00000155849	ELMO1	engulfment and cell motility 1	protein-coding	543.998	-0.423693	0.307823	0.0339949	0.291664
ENSG00000154359	LONRF1	LON peptidase N-terminal domain and ring finger 1	protein-coding	242.893	-0.408904	0.366725	0.0339089	0.291664
ENSG00000196814	MVB12B	multivesicular body subunit 12B	protein-coding	81.5108	-0.406214	0.372231	0.0340072	0.291664
ENSG00000237149	ZNF503-AS2	ZNF503 antisense RNA 2	ncRNA	40.7445	0.401055	0.384837	0.0338111	0.291664
ENSG00000225798	NA	NA	NA	27.9003	-0.421943	0.327548	0.0338411	0.291664
ENSG00000198496	NBR2	neighbor of BRCA1 lncRNA 2	ncRNA	38.6121	0.422258	0.323094	0.0340218	0.291664
ENSG00000136504	KAT7	lysine acetyltransferase 7	protein-coding	280.172	-0.423749	0.306039	0.0339759	0.291664
ENSG00000130158	DOCK6	dedicator of cytokinesis 6	protein-coding	85.2751	0.423424	0.318973	0.0338056	0.291664
ENSG00000204611	ZNF616	zinc finger protein 616	protein-coding	20.4197	0.406544	0.372141	0.0339129	0.291664
ENSG00000125846	ZNF133	zinc finger protein 133	protein-coding	69.3518	0.412285	0.357873	0.0339878	0.291664
ENSG00000102034	ELF4	E74 like ETS transcription factor 4	protein-coding	456.405	-0.4123	0.358195	0.0339399	0.291664
ENSG00000107872	FBXL15	F-box and leucine rich repeat protein 15	protein-coding	1117.77	0.418841	0.278468	0.0341744	0.292647
ENSG00000185480	PARPBP	PARP1 binding protein	protein-coding	11.7618	-0.368471	0.446466	0.0341561	0.292647
ENSG00000255108	NA	NA	NA	741.359	-0.420404	0.329123	0.0342881	0.293397
ENSG00000254884	NA	NA	NA	12.5531	-0.363215	0.455143	0.0343001	0.293397
ENSG00000152127	MGAT5	alpha-1,6-mannosylglycoprotein 6-beta-N-acetylglucosaminyltransferase	protein-coding	147.35	0.42124	0.321274	0.0345101	0.293888
ENSG00000224207	NA	NA	NA	19.1549	-0.390946	0.400947	0.0345024	0.293888
ENSG00000029363	BCLAF1	BCL2 associated transcription factor 1	protein-coding	1445.17	-0.407466	0.366133	0.0344707	0.293888
ENSG00000276900	NA	NA	NA	391.135	0.407117	0.366724	0.0345028	0.293888
ENSG00000279133	NA	NA	NA	29.6136	-0.419468	0.331535	0.0344333	0.293888
ENSG00000166347	CYB5A	cytochrome b5 type A	protein-coding	137.855	0.415356	0.345828	0.0344415	0.293888
ENSG00000105697	HAMP	hepcidin antimicrobial peptide	protein-coding	24.2042	-0.322763	0.519511	0.0345044	0.293888
ENSG00000101421	CHMP4B	charged multivesicular body protein 4B	protein-coding	322.806	-0.421903	0.318179	0.0344154	0.293888
ENSG00000110721	CHKA	choline kinase alpha	protein-coding	712.653	-0.417015	0.339743	0.0345327	0.293919
ENSG00000266970	SOCS3-DT	SOCS3 divergent transcript	ncRNA	36.1786	0.362913	0.453848	0.0345635	0.294018
ENSG00000100034	PPM1F	protein phosphatase, Mg2+/Mn2+ dependent 1F	protein-coding	634.997	-0.404145	0.250142	0.0345837	0.294028
ENSG00000156804	FBXO32	F-box protein 32	protein-coding	41.8987	-0.377613	0.425954	0.0346362	0.294312
ENSG00000105982	RNF32	ring finger protein 32	protein-coding	20.021	0.402494	0.375707	0.03471	0.294749
ENSG00000288020	NA	NA	NA	10.4862	-0.30879	0.535735	0.0347259	0.294749
ENSG00000125629	INSIG2	insulin induced gene 2	protein-coding	308.608	0.394853	0.391283	0.0347793	0.294934
ENSG00000281358	RASSF1-AS1	RASSF1 antisense RNA 1	ncRNA	79.5043	-0.416825	0.337585	0.034829	0.294934
ENSG00000163577	EIF5A2	eukaryotic translation initiation factor 5A2	protein-coding	18.3292	0.398246	0.38388	0.0348433	0.294934
ENSG00000174749	FAM241A	family with sequence similarity 241 member A	protein-coding	164.694	0.418693	0.283607	0.0348427	0.294934
ENSG00000033170	FUT8	fucosyltransferase 8	protein-coding	43.1637	0.395815	0.389262	0.0347883	0.294934
ENSG00000242193	CRYZL2P	crystallin zeta like 2, pseudogene	pseudo	21.7666	-0.379526	0.419756	0.0350216	0.295173
ENSG00000228288	PCAT6	prostate cancer associated transcript 6	ncRNA	9.57079	0.340983	0.489223	0.0349396	0.295173
ENSG00000163946	TASOR	transcription activation suppressor	protein-coding	194.909	0.42073	0.295694	0.034924	0.295173
ENSG00000186687	LYRM7	LYR motif containing 7	protein-coding	105.577	0.412369	0.349718	0.0350248	0.295173
ENSG00000189077	TMEM120A	transmembrane protein 120A	protein-coding	959.06	0.407055	0.363254	0.0350246	0.295173
ENSG00000149089	APIP	APAF1 interacting protein	protein-coding	376.943	0.419712	0.322937	0.0349917	0.295173
ENSG00000173020	GRK2	G protein-coupled receptor kinase 2	protein-coding	5753.88	-0.383016	0.413326	0.0349824	0.295173
ENSG00000167815	PRDX2	peroxiredoxin 2	protein-coding	314.683	0.407646	0.36236	0.0349509	0.295173
ENSG00000072071	ADGRL1	adhesion G protein-coupled receptor L1	protein-coding	88.0821	0.419525	0.289987	0.0350721	0.295411
ENSG00000107890	ANKRD26	ankyrin repeat domain 26	protein-coding	132.14	0.415049	0.341051	0.0351046	0.295415
ENSG00000159307	SCUBE1	signal peptide, CUB domain and EGF like domain containing 1	protein-coding	17.1031	0.338571	0.491949	0.035111	0.295415
ENSG00000163788	SNRK	SNF related kinase	protein-coding	317.698	-0.418712	0.325335	0.0352111	0.296096
ENSG00000161642	ZNF385A	zinc finger protein 385A	protein-coding	1478.46	-0.39557	0.386837	0.035244	0.296211
ENSG00000283787	NA	NA	NA	2048.19	-0.408851	0.357048	0.0352856	0.296212
ENSG00000089163	SIRT4	sirtuin 4	protein-coding	9.57181	0.357149	0.459154	0.0353017	0.296212
ENSG00000103546	SLC6A2	solute carrier family 6 member 2	protein-coding	113.191	0.391842	0.394009	0.035301	0.296212
ENSG00000091106	NLRC4	NLR family CARD domain containing 4	protein-coding	207.338	-0.395034	0.387117	0.0353724	0.296248
ENSG00000112096	SOD2	superoxide dismutase 2	protein-coding	33231.4	0.369374	0.436307	0.0354022	0.296248
ENSG00000059573	ALDH18A1	aldehyde dehydrogenase 18 family member A1	protein-coding	31.2564	0.339157	0.489412	0.0353485	0.296248
ENSG00000161800	RACGAP1	Rac GTPase activating protein 1	protein-coding	45.5481	0.412169	0.347651	0.0353605	0.296248
ENSG00000011600	TYROBP	transmembrane immune signaling adaptor TYROBP	protein-coding	10124	-0.420004	0.300759	0.0353931	0.296248
ENSG00000285752	NA	NA	NA	86.6625	0.405051	0.364568	0.0355222	0.296447
ENSG00000111679	PTPN6	protein tyrosine phosphatase non-receptor type 6	protein-coding	4496.4	-0.416769	0.282029	0.035471	0.296447
ENSG00000240163	NA	NA	NA	8.95877	-0.355792	0.460097	0.0355188	0.296447
ENSG00000215131	C16orf90	chromosome 16 open reading frame 90	protein-coding	10.5951	0.364976	0.443748	0.0354979	0.296447
ENSG00000267254	ZNF790-AS1	ZNF790 antisense RNA 1	ncRNA	12.8567	0.398821	0.378421	0.0355047	0.296447
ENSG00000021574	SPAST	spastin	protein-coding	145.355	-0.410196	0.264895	0.0355536	0.296476
ENSG00000188419	CHM	CHM Rab escort protein	protein-coding	153.018	0.393765	0.388489	0.035564	0.296476
ENSG00000103769	RAB11A	RAB11A, member RAS oncogene family	protein-coding	816.512	0.402156	0.250566	0.0355867	0.296505
ENSG00000087448	KLHL42	kelch like family member 42	protein-coding	59.1002	-0.412983	0.343051	0.0356313	0.296716
ENSG00000137310	TCF19	transcription factor 19	protein-coding	29.8049	0.386187	0.402647	0.0356971	0.297103
ENSG00000233975	LINC02574	long intergenic non-protein coding RNA 2574	ncRNA	8.93866	-0.346271	0.474574	0.0358143	0.297113
ENSG00000143106	PSMA5	proteasome 20S subunit alpha 5	protein-coding	930.714	0.417112	0.325472	0.0358171	0.297113
ENSG00000277452	RN7SL473P	RNA, 7SL, cytoplasmic 473, pseudogene	pseudo	43.3584	-0.38663	0.401335	0.0357694	0.297113
ENSG00000231028	LINC00271	long intergenic non-protein coding RNA 271	ncRNA	27.0945	0.386446	0.401297	0.0358332	0.297113
ENSG00000106004	HOXA5	homeobox A5	protein-coding	28.3278	-0.288686	0.550024	0.0358236	0.297113
ENSG00000023191	RNH1	ribonuclease/angiogenin inhibitor 1	protein-coding	4191.28	-0.418632	0.294622	0.0357293	0.297113
ENSG00000254986	DPP3	dipeptidyl peptidase 3	protein-coding	257.232	-0.41918	0.307729	0.0357738	0.297113
ENSG00000169504	CLIC4	chloride intracellular channel 4	protein-coding	512.708	0.39982	0.373949	0.0358731	0.297124
ENSG00000169992	NLGN2	neuroligin 2	protein-coding	13.1792	0.318685	0.516485	0.0358588	0.297124
ENSG00000278231	NA	NA	NA	31.1721	-0.416127	0.329227	0.0358931	0.29713
ENSG00000088992	TESC	tescalcin	protein-coding	469.055	-0.369376	0.432681	0.0359605	0.297369
ENSG00000280416	NA	NA	NA	15.7084	0.393964	0.385726	0.0359431	0.297369
ENSG00000005238	FAM214B	family with sequence similarity 214 member B	protein-coding	627.012	-0.409025	0.264664	0.0360184	0.297509
ENSG00000111011	RSRC2	arginine and serine rich coiled-coil 2	protein-coding	1144.84	-0.418543	0.307217	0.0360354	0.297509
ENSG00000139832	RAB20	RAB20, member RAS oncogene family	protein-coding	1759.68	-0.415221	0.331603	0.0360257	0.297509
ENSG00000163866	SMIM12	small integral membrane protein 12	protein-coding	752.498	0.416983	0.291828	0.0362552	0.29773
ENSG00000121310	ECHDC2	enoyl-CoA hydratase domain containing 2	protein-coding	22.9943	-0.392673	0.386606	0.036225	0.29773
ENSG00000118473	SGIP1	SH3GL interacting endocytic adaptor 1	protein-coding	10.0058	-0.334029	0.492191	0.0361645	0.29773
ENSG00000286154	NA	NA	NA	27.5466	-0.366489	0.43627	0.0362265	0.29773
ENSG00000105821	DNAJC2	DnaJ heat shock protein family (Hsp40) member C2	protein-coding	823.777	-0.413441	0.33651	0.0362081	0.29773
ENSG00000185896	LAMP1	lysosomal associated membrane protein 1	protein-coding	518.78	-0.408764	0.264995	0.0362024	0.29773
ENSG00000170043	TRAPPC1	trafficking protein particle complex subunit 1	protein-coding	648.716	0.415632	0.283227	0.0360853	0.29773
ENSG00000269578	NA	NA	NA	13.1851	-0.378203	0.414629	0.036222	0.29773
ENSG00000128000	ZNF780B	zinc finger protein 780B	protein-coding	16.8234	0.373127	0.423962	0.0362444	0.29773
ENSG00000101888	NXT2	nuclear transport factor 2 like export factor 2	protein-coding	176.421	0.40428	0.36245	0.0361101	0.29773
ENSG00000142634	EFHD2	EF-hand domain family member D2	protein-coding	10419	-0.394879	0.242313	0.0363403	0.29811
ENSG00000182327	GLTPD2	glycolipid transfer protein domain containing 2	protein-coding	82.2927	-0.417784	0.309015	0.036324	0.29811
ENSG00000237938	NA	NA	NA	209.476	-0.416824	0.313655	0.0365965	0.298465
ENSG00000143384	MCL1	MCL1 apoptosis regulator, BCL2 family member	protein-coding	4332.18	-0.402494	0.363753	0.0365444	0.298465
ENSG00000143384	ADAMTSL4-AS1	ADAMTSL4 antisense RNA 1	ncRNA	4332.18	-0.402494	0.363753	0.0365444	0.298465
ENSG00000228363	NA	NA	NA	137.74	-0.417246	0.313913	0.0364161	0.298465
ENSG00000109436	TBC1D9	TBC1 domain family member 9	protein-coding	541.958	0.394012	0.381672	0.0365915	0.298465
ENSG00000272870	SAP30-DT	SAP30 divergent transcript	ncRNA	21.6971	0.355648	0.454393	0.0364285	0.298465
ENSG00000112130	RNF8	ring finger protein 8	protein-coding	118.809	0.417334	0.302834	0.0365223	0.298465
ENSG00000091127	PUS7	pseudouridine synthase 7	protein-coding	26.0087	-0.347976	0.466963	0.0365389	0.298465
ENSG00000246339	EXTL3-AS1	EXTL3 antisense RNA 1	ncRNA	26.9368	-0.379752	0.410274	0.0364567	0.298465
ENSG00000099810	MTAP	methylthioadenosine phosphorylase	protein-coding	58.1237	0.415924	0.322951	0.0364652	0.298465
ENSG00000002834	LASP1	LIM and SH3 protein 1	protein-coding	1512.06	-0.380452	0.225257	0.0365825	0.298465
ENSG00000185838	GNB1L	G protein subunit beta 1 like	protein-coding	106.704	0.407294	0.351735	0.0365946	0.298465
ENSG00000224101	ELMO1-AS1	ELMO1 antisense RNA 1	ncRNA	23.8755	-0.408489	0.348039	0.0366628	0.298848
ENSG00000272831	NA	NA	NA	126.176	0.416967	0.303847	0.0366839	0.298861
ENSG00000119778	ATAD2B	ATPase family AAA domain containing 2B	protein-coding	384.781	-0.414473	0.325143	0.0368798	0.29935
ENSG00000226312	CFLAR-AS1	CFLAR antisense RNA 1	ncRNA	458.565	0.391678	0.38485	0.0368488	0.29935
ENSG00000175182	FAM131A	family with sequence similarity 131 member A	protein-coding	162.712	0.414251	0.327443	0.0367788	0.29935
ENSG00000164172	MOCS2	molybdenum cofactor synthesis 2	protein-coding	122.995	0.392949	0.382314	0.0368449	0.29935
ENSG00000180787	ZFP3	ZFP3 zinc finger protein	protein-coding	28.2108	0.390902	0.386506	0.036831	0.29935
ENSG00000278311	GGNBP2	gametogenetin binding protein 2	protein-coding	1369.25	-0.416431	0.311924	0.0368124	0.29935
ENSG00000104824	HNRNPL	heterogeneous nuclear ribonucleoprotein L	protein-coding	527.335	-0.404243	0.357505	0.0368718	0.29935
ENSG00000138495	COX17	cytochrome c oxidase copper chaperone COX17	protein-coding	1044.34	0.415032	0.321447	0.0369234	0.299546
ENSG00000180611	MB21D2	Mab-21 domain containing 2	protein-coding	171.202	0.386766	0.392465	0.0371997	0.299907
ENSG00000224855	OPA1-AS1	OPA1 antisense RNA 1	ncRNA	18.4839	-0.384978	0.395824	0.0372158	0.299907
ENSG00000174125	TLR1	toll like receptor 1	protein-coding	396.45	-0.415634	0.300366	0.0371933	0.299907
ENSG00000109272	PF4V1	platelet factor 4 variant 1	protein-coding	33.3175	0.29299	0.539299	0.0371511	0.299907
ENSG00000224186	PITX1-AS1	PITX1 antisense RNA 1	ncRNA	1731.56	-0.415871	0.298503	0.0370438	0.299907
ENSG00000120733	KDM3B	lysine demethylase 3B	protein-coding	639.802	-0.415674	0.308698	0.037198	0.299907
ENSG00000110400	NECTIN1	nectin cell adhesion molecule 1	protein-coding	48.3778	0.415723	0.307904	0.0371889	0.299907
ENSG00000140455	USP3	ubiquitin specific peptidase 3	protein-coding	1423.41	-0.41077	0.336807	0.037205	0.299907
ENSG00000197566	ZNF624	zinc finger protein 624	protein-coding	15.3632	0.380769	0.404787	0.0370528	0.299907
ENSG00000263002	ZNF234	zinc finger protein 234	protein-coding	72.0292	0.402207	0.360078	0.0372208	0.299907
ENSG00000180530	NRIP1	nuclear receptor interacting protein 1	protein-coding	932.539	-0.390401	0.386138	0.0370622	0.299907
ENSG00000086758	HUWE1	HECT, UBA and WWE domain containing E3 ubiquitin protein ligase 1	protein-coding	454.477	0.398826	0.367744	0.0372172	0.299907
ENSG00000196507	TCEAL3	transcription elongation factor A like 3	protein-coding	120.009	0.415068	0.293319	0.0371591	0.299907
ENSG00000171492	LRRC8D	leucine rich repeat containing 8 VRAC subunit D	protein-coding	301.146	0.40181	0.360599	0.0372845	0.299941
ENSG00000177483	RBM44	RNA binding motif protein 44	protein-coding	14.1085	-0.387532	0.390375	0.0373029	0.299941
ENSG00000152556	PFKM	phosphofructokinase, muscle	protein-coding	82.1577	0.375611	0.413276	0.0372473	0.299941
ENSG00000105329	TGFB1	transforming growth factor beta 1	protein-coding	864.83	-0.415373	0.310512	0.0372864	0.299941
ENSG00000177855	NA	NA	NA	18.193	0.397751	0.369002	0.0373951	0.300057
ENSG00000181350	LRRC75A	leucine rich repeat containing 75A	protein-coding	243.487	-0.412483	0.282645	0.0373837	0.300057
ENSG00000203326	ZNF525	zinc finger protein 525	protein-coding	20.8166	0.399816	0.364702	0.0373557	0.300057
ENSG00000102096	PIM2	Pim-2 proto-oncogene, serine/threonine kinase	protein-coding	1276.79	0.336709	0.480277	0.0373842	0.300057
ENSG00000172159	FRMD3	FERM domain containing 3	protein-coding	18.3579	-0.356081	0.447357	0.0374314	0.300191
ENSG00000100401	RANGAP1	Ran GTPase activating protein 1	protein-coding	491.195	0.401374	0.256081	0.0374576	0.300245
ENSG00000151353	TMEM18	transmembrane protein 18	protein-coding	186.024	-0.412768	0.285267	0.0375348	0.300442
ENSG00000280138	NA	NA	NA	231.594	-0.376319	0.410161	0.0375557	0.300442
ENSG00000260810	NA	NA	NA	13.6946	0.358096	0.443122	0.0375459	0.300442
ENSG00000267454	ZNF582-DT	ZNF582 divergent transcript	ncRNA	12.6013	0.328532	0.491966	0.0375602	0.300442
ENSG00000176946	THAP4	THAP domain containing 4	protein-coding	321.215	-0.414673	0.306103	0.0376464	0.300668
ENSG00000165458	INPPL1	inositol polyphosphate phosphatase like 1	protein-coding	687.915	-0.411972	0.327918	0.0376469	0.300668
ENSG00000149289	ZC3H12C	zinc finger CCCH-type containing 12C	protein-coding	110.033	0.366041	0.428448	0.0376343	0.300668
ENSG00000272086	NA	NA	NA	44.2817	-0.408326	0.339998	0.0377785	0.300945
ENSG00000078124	ACER3	alkaline ceramidase 3	protein-coding	350.361	-0.411794	0.283159	0.0377449	0.300945
ENSG00000176476	SGF29	SAGA complex associated factor 29	protein-coding	232.389	-0.403649	0.261644	0.0377792	0.300945
ENSG00000120063	GNA13	G protein subunit alpha 13	protein-coding	1049.01	-0.401142	0.359483	0.0377074	0.300945
ENSG00000273619	NA	NA	NA	21.0814	0.384283	0.393953	0.0377716	0.300945
ENSG00000144036	EXOC6B	exocyst complex component 6B	protein-coding	58.3271	0.401021	0.358426	0.0379205	0.301137
ENSG00000270390	SFXN4P1	SFXN4 pseudogene 1	pseudo	13.4071	0.344756	0.464025	0.0378833	0.301137
ENSG00000096654	ZNF184	zinc finger protein 184	protein-coding	46.7574	0.400989	0.358543	0.0379137	0.301137
ENSG00000136273	HUS1	HUS1 checkpoint clamp component	protein-coding	340.198	-0.411434	0.283295	0.0379194	0.301137
ENSG00000136149	RPL13AP25	ribosomal protein L13a pseudogene 25	pseudo	17.4625	-0.381253	0.399092	0.0378792	0.301137
ENSG00000129559	NEDD8	NEDD8 ubiquitin like modifier	protein-coding	483.175	0.398188	0.252096	0.0378516	0.301137
ENSG00000135999	EPC2	enhancer of polycomb homolog 2	protein-coding	83.4625	-0.413729	0.298837	0.0379702	0.301255
ENSG00000196456	ZNF775	zinc finger protein 775	protein-coding	67.2566	0.391759	0.378123	0.0379745	0.301255
ENSG00000228451	SDAD1P1	SDA1 domain containing 1 pseudogene 1	pseudo	25.1668	0.39316	0.374859	0.0380443	0.301344
ENSG00000258867	LINC01146	long intergenic non-protein coding RNA 1146	ncRNA	17.4305	-0.349821	0.454618	0.0380218	0.301344
ENSG00000130741	EIF2S3	eukaryotic translation initiation factor 2 subunit gamma	protein-coding	808.301	-0.41328	0.295333	0.0380353	0.301344
ENSG00000117450	PRDX1	peroxiredoxin 1	protein-coding	4703.64	0.380239	0.399649	0.0381178	0.301398
ENSG00000120333	MRPS14	mitochondrial ribosomal protein S14	protein-coding	191.564	0.411785	0.323804	0.0380735	0.301398
ENSG00000201519	RNU6-645P	RNA, U6 small nuclear 645, pseudogene	pseudo	33.8117	-0.370105	0.41823	0.0381294	0.301398
ENSG00000123131	PRDX4	peroxiredoxin 4	protein-coding	333.966	0.397974	0.364143	0.0381219	0.301398
ENSG00000281501	NA	NA	NA	17.8646	0.384778	0.39079	0.0381634	0.301403
ENSG00000108312	UBTF	upstream binding transcription factor	protein-coding	299.731	-0.400567	0.257368	0.0381691	0.301403
ENSG00000204634	TBC1D8	TBC1 domain family member 8	protein-coding	421.679	-0.38333	0.393239	0.0382204	0.301498
ENSG00000082014	SMARCD3	SWI/SNF related, matrix associated, actin dependent regulator of chromatin, subfamily d, member 3	protein-coding	801.929	-0.372428	0.413472	0.038224	0.301498
ENSG00000165997	ARL5B	ADP ribosylation factor like GTPase 5B	protein-coding	334.491	0.362091	0.43195	0.0382398	0.301498
ENSG00000271848	NA	NA	NA	13.6908	0.373608	0.410971	0.0382854	0.301505
ENSG00000278376	NA	NA	NA	21.6749	-0.382514	0.394562	0.038261	0.301505
ENSG00000100997	ABHD12	abhydrolase domain containing 12, lysophospholipase	protein-coding	1242.17	-0.413057	0.30881	0.0382994	0.301505
ENSG00000180747	SMG1P3	SMG1 pseudogene 3	pseudo	149.484	-0.395182	0.368752	0.0383687	0.301683
ENSG00000167207	NOD2	nucleotide binding oligomerization domain containing 2	protein-coding	622.199	-0.392522	0.374344	0.0383637	0.301683
ENSG00000131116	ZNF428	zinc finger protein 428	protein-coding	245.745	-0.411452	0.288176	0.0383807	0.301683
ENSG00000172725	CORO1B	coronin 1B	protein-coding	896.148	-0.409159	0.331729	0.0384096	0.301741
ENSG00000105131	EPHX3	epoxide hydrolase 3	protein-coding	35.7058	0.376382	0.405084	0.0384273	0.301741
ENSG00000213694	S1PR3	sphingosine-1-phosphate receptor 3	protein-coding	123.457	-0.373745	0.409469	0.0385086	0.302226
ENSG00000213694	C9orf47	chromosome 9 open reading frame 47	protein-coding	123.457	-0.373745	0.409469	0.0385086	0.302226
ENSG00000122406	RPL5	ribosomal protein L5	protein-coding	2375.84	-0.401673	0.352283	0.0386394	0.302483
ENSG00000163131	CTSS	cathepsin S	protein-coding	7948.23	-0.390757	0.376446	0.0386286	0.302483
ENSG00000172469	MANEA	mannosidase endo-alpha	protein-coding	30.4133	0.392835	0.372362	0.0385987	0.302483
ENSG00000169926	KLF13	Kruppel like factor 13	protein-coding	929.466	-0.407537	0.275169	0.0386055	0.302483
ENSG00000204237	OXLD1	oxidoreductase like domain containing 1	protein-coding	364.508	0.408898	0.279413	0.0385926	0.302483
ENSG00000229867	STEAP3-AS1	STEAP3 antisense RNA 1	ncRNA	12.6943	-0.347463	0.454251	0.0387628	0.302969
ENSG00000249119	MTND6P4	MT-ND6 pseudogene 4	pseudo	42.7495	0.38905	0.379053	0.0387751	0.302969
ENSG00000004779	NDUFAB1	NADH:ubiquinone oxidoreductase subunit AB1	protein-coding	798.575	0.403717	0.266452	0.0387998	0.302969
ENSG00000161395	PGAP3	post-GPI attachment to proteins phospholipase 3	protein-coding	158.689	-0.412129	0.30376	0.0387421	0.302969
ENSG00000273218	NA	NA	NA	9.32877	-0.345436	0.457463	0.038797	0.302969
ENSG00000155252	PI4K2A	phosphatidylinositol 4-kinase type 2 alpha	protein-coding	942.068	-0.404702	0.342862	0.0388353	0.303092
ENSG00000005100	DHX33	DEAH-box helicase 33	protein-coding	82.9788	0.407926	0.331814	0.0389048	0.303481
ENSG00000140326	CDAN1	codanin 1	protein-coding	174.941	-0.411435	0.307667	0.0390194	0.304221
ENSG00000165832	TRUB1	TruB pseudouridine synthase family member 1	protein-coding	31.5098	0.40425	0.342587	0.0390543	0.304339
ENSG00000162881	OXER1	oxoeicosanoid receptor 1	protein-coding	45.3677	-0.337967	0.467941	0.0391151	0.304659
ENSG00000120437	ACAT2	acetyl-CoA acetyltransferase 2	protein-coding	305.061	0.394541	0.250615	0.0391633	0.304727
ENSG00000286190	LOC728392	uncharacterized LOC728392	protein-coding	42.4003	-0.405186	0.339055	0.0391533	0.304727
ENSG00000132274	TRIM22	tripartite motif containing 22	protein-coding	982.885	-0.351901	0.444085	0.0392188	0.305005
[truncated: 28,420 more rows]
