# Supplementary material for: HDAC Inhibition with Valproate Improves Direct Cytotoxicity of Monocytes against Mesothelioma Tumor Cells
Source: Cancers (Basel). 2022 Apr 26;14(9):2164. doi: 10.3390/cancers14092164 (PMC9100202; doi:10.3390/cancers14092164)
Supplement: Supplementary file 1 [file cancers-14-02164-s001.zip › cancers-1660468-supplementary-final/Supplementary files/Table/Table S4_Gene ontology classification and pathway enrichment analysis.xlsx]

## Sheet: GO_MF_BP_KEGG_D1VPA vs D0
source	term_name	term_id	adjusted_p_value	negative_log10_of_adjusted_p_value	term_size	query_size	intersection_size	effective_domain_size	intersections
GO:MF	binding	GO:0005488	2.31e-07	6.63701	17070	33	26	60605	MEIS3,FAM131C,CD1B,CHPF,SCN1B,ARMCX2,MAGEF1,PPFIBP1,SELENOM,SLC35G2,PPM1N,DNM1,RPGRIP1L,GGH,TRIM2,KBTBD3,CLDN7,TMEM92,NME7,STEAP4,SYP,BCAN,ATP8B2,CCR5,FBP1,CD209
GO:MF	molecular_function	GO:0003674	2.31e-07	6.63701	18679	33	27	60605	MEIS3,FAM131C,CD1B,CHPF,SCN1B,ARMCX2,MAGEF1,PPFIBP1,SELENOM,SLC35G2,PPM1N,DNM1,RPGRIP1L,GGH,TRIM2,KBTBD3,CLDN7,TMEM92,NME7,STEAP4,SYP,MRPL52,BCAN,ATP8B2,CCR5,FBP1,CD209
GO:MF	protein binding	GO:0005515	3.42721e-06	5.46506	14767	33	23	60605	MEIS3,FAM131C,CD1B,SCN1B,ARMCX2,MAGEF1,PPFIBP1,SELENOM,SLC35G2,DNM1,RPGRIP1L,GGH,TRIM2,KBTBD3,CLDN7,TMEM92,NME7,SYP,BCAN,ATP8B2,CCR5,FBP1,CD209
GO:MF	N-acetylgalactosaminyl-proteoglycan 3-beta-glucuronosyltransferase activity	GO:0050510	0.00533289	2.27304	4	4	1	60605	CHPF
GO:MF	thromboxane A2 receptor binding	GO:0031870	0.00533289	2.27304	1	14	1	60605	RPGRIP1L
GO:MF	exogenous lipid antigen binding	GO:0030884	0.00533289	2.27304	5	3	1	60605	CD1B
GO:MF	endogenous lipid antigen binding	GO:0030883	0.00533289	2.27304	5	3	1	60605	CD1B
GO:MF	gamma-glutamyl-peptidase activity	GO:0034722	0.00533289	2.27304	1	16	1	60605	GGH
GO:MF	lipid antigen binding	GO:0030882	0.00533289	2.27304	5	3	1	60605	CD1B
GO:MF	voltage-gated sodium channel activity involved in Purkinje myocyte action potential	GO:0086062	0.00533289	2.27304	2	5	1	60605	SCN1B
GO:MF	glucuronosyl-N-acetylgalactosaminyl-proteoglycan 4-beta-N-acetylgalactosaminyltransferase activity	GO:0047238	0.00588099	2.23055	6	4	1	60605	CHPF
GO:MF	carbohydrate binding	GO:0030246	0.00588099	2.23055	277	33	3	60605	BCAN,FBP1,CD209
GO:MF	catalytic activity	GO:0003824	0.00588099	2.23055	5682	32	10	60605	CHPF,SELENOM,PPM1N,DNM1,GGH,TRIM2,NME7,STEAP4,CCR5,FBP1
GO:MF	prostanoid receptor binding	GO:0031862	0.00588099	2.23055	2	14	1	60605	RPGRIP1L
GO:MF	voltage-gated sodium channel activity involved in cardiac muscle cell action potential	GO:0086006	0.00588099	2.23055	5	5	1	60605	SCN1B
GO:MF	small molecule binding	GO:0036094	0.00588099	2.23055	2516	33	7	60605	DNM1,NME7,STEAP4,SYP,ATP8B2,FBP1,CD209
GO:MF	lipopeptide binding	GO:0071723	0.00588099	2.23055	10	3	1	60605	CD1B
GO:MF	sodium channel inhibitor activity	GO:0019871	0.00740508	2.13047	8	5	1	60605	SCN1B
GO:MF	monosaccharide binding	GO:0048029	0.00741939	2.12963	71	33	2	60605	FBP1,CD209
GO:MF	virus receptor activity	GO:0001618	0.00788794	2.10304	76	33	2	60605	CCR5,CD209
GO:MF	exogenous protein binding	GO:0140272	0.00788794	2.10304	77	33	2	60605	CCR5,CD209
GO:MF	D2 dopamine receptor binding	GO:0031749	0.00866252	2.06236	5	13	1	60605	DNM1
GO:MF	chemokine (C-C motif) ligand 5 binding	GO:0071791	0.00866252	2.06236	2	31	1	60605	CCR5
GO:MF	fructose 1,6-bisphosphate 1-phosphatase activity	GO:0042132	0.00866252	2.06236	2	32	1	60605	FBP1
GO:MF	phosphoric ester hydrolase activity	GO:0042578	0.00866252	2.06236	377	32	3	60605	PPM1N,CCR5,FBP1
GO:MF	ferric-chelate reductase (NADPH) activity	GO:0052851	0.00962486	2.01661	3	26	1	60605	STEAP4
GO:MF	cupric reductase activity	GO:0008823	0.00962486	2.01661	3	26	1	60605	STEAP4
GO:MF	metal ion binding	GO:0046872	0.0121612	1.91502	4265	33	8	60605	CHPF,PPM1N,TRIM2,NME7,STEAP4,ATP8B2,FBP1,CD209
GO:MF	voltage-gated sodium channel activity	GO:0005248	0.012925	1.88857	23	5	1	60605	SCN1B
GO:MF	cation binding	GO:0043169	0.012925	1.88857	4353	33	8	60605	CHPF,PPM1N,TRIM2,NME7,STEAP4,ATP8B2,FBP1,CD209
GO:MF	G protein-coupled receptor binding	GO:0001664	0.0132032	1.87932	292	14	2	60605	DNM1,RPGRIP1L
GO:MF	oxidoreductase activity, acting on metal ions, NAD or NADP as acceptor	GO:0016723	0.0135294	1.86872	5	26	1	60605	STEAP4
GO:MF	glucuronosyltransferase activity	GO:0015020	0.013725	1.86249	34	4	1	60605	CHPF
GO:MF	phosphatidylcholine flippase activity	GO:0140345	0.0146906	1.83296	5	30	1	60605	ATP8B2
GO:MF	ferric-chelate reductase activity	GO:0000293	0.0148406	1.82855	6	26	1	60605	STEAP4
GO:MF	ion channel inhibitor activity	GO:0008200	0.0166439	1.77875	39	5	1	60605	SCN1B
GO:MF	acetylgalactosaminyltransferase activity	GO:0008376	0.0166439	1.77875	47	4	1	60605	CHPF
GO:MF	nitric-oxide synthase binding	GO:0050998	0.0166439	1.77875	15	13	1	60605	DNM1
GO:MF	channel inhibitor activity	GO:0016248	0.0166439	1.77875	40	5	1	60605	SCN1B
GO:MF	sodium channel regulator activity	GO:0017080	0.0166439	1.77875	37	5	1	60605	SCN1B
GO:MF	dopamine receptor binding	GO:0050780	0.0171033	1.76692	17	13	1	60605	DNM1
GO:MF	sodium channel activity	GO:0005272	0.0171033	1.76692	44	5	1	60605	SCN1B
GO:MF	antigen binding	GO:0003823	0.0171033	1.76692	163	33	2	60605	CD1B,CD209
GO:MF	ion binding	GO:0043167	0.0188363	1.72501	6056	33	9	60605	CHPF,PPM1N,DNM1,TRIM2,NME7,STEAP4,ATP8B2,FBP1,CD209
GO:MF	identical protein binding	GO:0042802	0.0191094	1.71875	2063	32	5	60605	DNM1,CLDN7,SYP,CCR5,FBP1
GO:MF	sugar-phosphatase activity	GO:0050308	0.0221939	1.65377	10	32	1	60605	FBP1
GO:MF	nucleoside phosphate binding	GO:1901265	0.0221939	1.65377	2177	32	5	60605	DNM1,NME7,STEAP4,ATP8B2,FBP1
GO:MF	nucleotide binding	GO:0000166	0.0221939	1.65377	2176	32	5	60605	DNM1,NME7,STEAP4,ATP8B2,FBP1
GO:MF	magnesium ion binding	GO:0000287	0.0221939	1.65377	221	30	2	60605	PPM1N,ATP8B2
GO:MF	carbohydrate phosphatase activity	GO:0019203	0.0234048	1.63069	11	32	1	60605	FBP1
GO:MF	virion binding	GO:0046790	0.023661	1.62597	11	33	1	60605	CD209
GO:MF	glycerophospholipid flippase activity	GO:0140333	0.0247735	1.60601	13	30	1	60605	ATP8B2
GO:MF	carbohydrate derivative binding	GO:0097367	0.0247735	1.60601	2282	32	5	60605	DNM1,NME7,BCAN,ATP8B2,FBP1
GO:MF	AMP binding	GO:0016208	0.0263578	1.57909	14	32	1	60605	FBP1
GO:MF	DNA-binding transcription activator activity	GO:0001216	0.0263578	1.57909	452	1	1	60605	MEIS3
GO:MF	DNA-binding transcription activator activity, RNA polymerase II-specific	GO:0001228	0.0263578	1.57909	446	1	1	60605	MEIS3
GO:MF	hydrolase activity, acting on ester bonds	GO:0016788	0.0263578	1.57909	765	32	3	60605	PPM1N,CCR5,FBP1
GO:MF	hydrolase activity	GO:0016787	0.0263578	1.57909	2357	32	5	60605	PPM1N,DNM1,GGH,CCR5,FBP1
GO:MF	flippase activity	GO:0140327	0.026569	1.57563	16	30	1	60605	ATP8B2
GO:MF	nucleoside diphosphate kinase activity	GO:0004550	0.026569	1.57563	19	25	1	60605	NME7
GO:MF	anion binding	GO:0043168	0.026666	1.57404	2413	32	5	60605	DNM1,NME7,STEAP4,ATP8B2,FBP1
GO:MF	oxidoreductase activity, acting on metal ions	GO:0016722	0.026666	1.57404	19	26	1	60605	STEAP4
GO:MF	phosphatidylcholine transporter activity	GO:0008525	0.0284532	1.54587	18	30	1	60605	ATP8B2
GO:MF	UDP-glycosyltransferase activity	GO:0008194	0.0298261	1.5254	147	4	1	60605	CHPF
GO:MF	channel regulator activity	GO:0016247	0.0298261	1.5254	120	5	1	60605	SCN1B
GO:MF	chromatin binding	GO:0003682	0.0298261	1.5254	573	1	1	60605	MEIS3
GO:MF	phosphatase activity	GO:0016791	0.0298261	1.5254	284	32	2	60605	PPM1N,FBP1
GO:MF	hexosyltransferase activity	GO:0016758	0.0328408	1.48359	203	4	1	60605	CHPF
GO:MF	ion channel binding	GO:0044325	0.0328408	1.48359	138	5	1	60605	SCN1B
GO:MF	manganese ion binding	GO:0030145	0.0328408	1.48359	65	12	1	60605	PPM1N
GO:MF	G protein-coupled chemoattractant receptor activity	GO:0001637	0.0328408	1.48359	26	31	1	60605	CCR5
GO:MF	ion channel regulator activity	GO:0099106	0.0328408	1.48359	142	5	1	60605	SCN1B
GO:MF	phosphatidylinositol phospholipase C activity	GO:0004435	0.0328408	1.48359	26	31	1	60605	CCR5
GO:MF	chemokine receptor activity	GO:0004950	0.0328408	1.48359	26	31	1	60605	CCR5
GO:MF	C-C chemokine binding	GO:0019957	0.0328408	1.48359	24	31	1	60605	CCR5
GO:MF	ATPase-coupled intramembrane lipid transporter activity	GO:0140326	0.0328408	1.48359	25	30	1	60605	ATP8B2
GO:MF	hyaluronic acid binding	GO:0005540	0.0328408	1.48359	28	29	1	60605	BCAN
GO:MF	syntaxin-1 binding	GO:0017075	0.0328408	1.48359	27	27	1	60605	SYP
GO:MF	peptide binding	GO:0042277	0.0328408	1.48359	312	33	2	60605	CD1B,CD209
GO:MF	C-C chemokine receptor activity	GO:0016493	0.0328408	1.48359	23	31	1	60605	CCR5
GO:MF	mannose binding	GO:0005537	0.0328408	1.48359	21	33	1	60605	CD209
GO:MF	sodium ion transmembrane transporter activity	GO:0015081	0.0328408	1.48359	146	5	1	60605	SCN1B
GO:MF	phospholipase C activity	GO:0004629	0.0333962	1.4763	27	31	1	60605	CCR5
GO:MF	FAD binding	GO:0071949	0.0368729	1.43329	36	26	1	60605	STEAP4
GO:MF	protein serine phosphatase activity	GO:0106306	0.0369406	1.4325	80	12	1	60605	PPM1N
GO:MF	protein threonine phosphatase activity	GO:0106307	0.0369406	1.4325	80	12	1	60605	PPM1N
GO:MF	peptide antigen binding	GO:0042605	0.0369743	1.4321	30	33	1	60605	CD209
GO:MF	voltage-gated channel activity	GO:0022832	0.0369743	1.4321	201	5	1	60605	SCN1B
GO:MF	phosphotransferase activity, phosphate group as acceptor	GO:0016776	0.0369743	1.4321	39	25	1	60605	NME7
GO:MF	voltage-gated ion channel activity	GO:0005244	0.0369743	1.4321	200	5	1	60605	SCN1B
GO:MF	chemokine binding	GO:0019956	0.0371741	1.42976	33	31	1	60605	CCR5
GO:MF	intramembrane lipid transporter activity	GO:0140303	0.0374328	1.42675	35	30	1	60605	ATP8B2
GO:MF	SH2 domain binding	GO:0042169	0.0374328	1.42675	39	27	1	60605	SYP
GO:MF	nucleobase-containing compound kinase activity	GO:0019205	0.037697	1.42369	43	25	1	60605	NME7
GO:MF	purine ribonucleotide binding	GO:0032555	0.037697	1.42369	1917	32	4	60605	DNM1,NME7,ATP8B2,FBP1
GO:MF	ribonucleotide binding	GO:0032553	0.037964	1.42063	1934	32	4	60605	DNM1,NME7,ATP8B2,FBP1
GO:MF	purine nucleotide binding	GO:0017076	0.037964	1.42063	1932	32	4	60605	DNM1,NME7,ATP8B2,FBP1
GO:MF	glycosyltransferase activity	GO:0016757	0.037964	1.42063	281	4	1	60605	CHPF
GO:MF	amide binding	GO:0033218	0.0384546	1.41505	387	33	2	60605	CD1B,CD209
GO:MF	RNA polymerase II cis-regulatory region sequence-specific DNA binding	GO:0000978	0.0394634	1.40381	1184	1	1	60605	MEIS3
GO:MF	cis-regulatory region sequence-specific DNA binding	GO:0000987	0.0396997	1.40121	1203	1	1	60605	MEIS3
GO:MF	protein serine/threonine phosphatase activity	GO:0004722	0.0407867	1.38948	105	12	1	60605	PPM1N
GO:MF	cholesterol binding	GO:0015485	0.0432296	1.36422	50	27	1	60605	SYP
GO:MF	DNA-binding transcription factor activity, RNA polymerase II-specific	GO:0000981	0.0436182	1.36033	1361	1	1	60605	MEIS3
GO:MF	RNA polymerase II transcription regulatory region sequence-specific DNA binding	GO:0000977	0.0444725	1.35191	1401	1	1	60605	MEIS3
GO:MF	DNA-binding transcription factor activity	GO:0003700	0.044619	1.35048	1419	1	1	60605	MEIS3
GO:MF	coreceptor activity	GO:0015026	0.0448726	1.34802	47	31	1	60605	CCR5
GO:MF	transcription regulatory region nucleic acid binding	GO:0001067	0.0455114	1.34188	1502	1	1	60605	MEIS3
GO:MF	protein self-association	GO:0043621	0.0455114	1.34188	56	27	1	60605	SYP
GO:MF	transcription cis-regulatory region binding	GO:0000976	0.0455114	1.34188	1500	1	1	60605	MEIS3
GO:MF	phospholipid transporter activity	GO:0005548	0.0463851	1.33362	53	30	1	60605	ATP8B2
GO:MF	sequence-specific double-stranded DNA binding	GO:1990837	0.0463851	1.33362	1563	1	1	60605	MEIS3
GO:MF	catalytic activity, acting on a protein	GO:0140096	0.0463851	1.33362	2336	17	3	60605	PPM1N,GGH,TRIM2
GO:MF	sterol binding	GO:0032934	0.0467698	1.33003	60	27	1	60605	SYP
GO:MF	SH3 domain binding	GO:0017124	0.0468115	1.32965	129	13	1	60605	DNM1
GO:MF	double-stranded DNA binding	GO:0003690	0.0468115	1.32965	1658	1	1	60605	MEIS3
GO:MF	exopeptidase activity	GO:0008238	0.0468115	1.32965	103	16	1	60605	GGH
GO:MF	sequence-specific DNA binding	GO:0043565	0.0468115	1.32965	1666	1	1	60605	MEIS3
GO:MF	cation channel activity	GO:0005261	0.0468115	1.32965	338	5	1	60605	SCN1B
GO:MF	gated channel activity	GO:0022836	0.0471003	1.32698	343	5	1	60605	SCN1B
GO:BP	cellular process	GO:0009987	0.00541473	2.26642	17186	33	22	60605	MEIS3,CD1B,CHPF,SCN1B,MAGEF1,PPFIBP1,SELENOM,PPM1N,DNM1,RPGRIP1L,GGH,TRIM2,CLDN7,NME7,STEAP4,SYP,MRPL52,BCAN,ATP8B2,CCR5,FBP1,CD209
GO:BP	biological_process	GO:0008150	0.00680893	2.16692	18099	33	22	60605	MEIS3,CD1B,CHPF,SCN1B,MAGEF1,PPFIBP1,SELENOM,PPM1N,DNM1,RPGRIP1L,GGH,TRIM2,CLDN7,NME7,STEAP4,SYP,MRPL52,BCAN,ATP8B2,CCR5,FBP1,CD209
GO:BP	chondroitin sulfate biosynthetic process	GO:0030206	0.0117981	1.92819	25	29	2	60605	CHPF,BCAN
GO:BP	regulation of G protein-coupled receptor signaling pathway	GO:0008277	0.0117981	1.92819	149	27	3	60605	DNM1,RPGRIP1L,SYP
GO:BP	negative regulation of G protein-coupled receptor signaling pathway	GO:0045744	0.0117981	1.92819	55	14	2	60605	DNM1,RPGRIP1L
GO:BP	cellular component organization	GO:0016043	0.0117981	1.92819	6661	32	12	60605	SCN1B,PPFIBP1,DNM1,RPGRIP1L,CLDN7,STEAP4,SYP,MRPL52,BCAN,ATP8B2,CCR5,FBP1
GO:BP	negative regulation of response to stimulus	GO:0048585	0.0117981	1.92819	1938	14	5	60605	MEIS3,MAGEF1,PPM1N,DNM1,RPGRIP1L
GO:BP	chondroitin sulfate proteoglycan biosynthetic process	GO:0050650	0.0118024	1.92803	30	29	2	60605	CHPF,BCAN
GO:BP	cellular component organization or biogenesis	GO:0071840	0.0125781	1.90038	6880	32	12	60605	SCN1B,PPFIBP1,DNM1,RPGRIP1L,CLDN7,STEAP4,SYP,MRPL52,BCAN,ATP8B2,CCR5,FBP1
GO:BP	chondroitin sulfate metabolic process	GO:0030204	0.0137203	1.86264	40	29	2	60605	CHPF,BCAN
GO:BP	antigen processing and presentation, endogenous lipid antigen via MHC class Ib	GO:0048006	0.0137203	1.86264	5	3	1	60605	CD1B
GO:BP	response to stimulus	GO:0050896	0.0137203	1.86264	9487	16	9	60605	MEIS3,CD1B,SCN1B,MAGEF1,SELENOM,PPM1N,DNM1,RPGRIP1L,GGH
GO:BP	antigen processing and presentation of lipid antigen via MHC class Ib	GO:0048003	0.0137203	1.86264	7	3	1	60605	CD1B
GO:BP	regulation of response to stimulus	GO:0048583	0.0137203	1.86264	4416	14	6	60605	MEIS3,CD1B,MAGEF1,PPM1N,DNM1,RPGRIP1L
GO:BP	corticospinal neuron axon guidance	GO:0021966	0.0137203	1.86264	2	5	1	60605	SCN1B
GO:BP	antigen processing and presentation, exogenous lipid antigen via MHC class Ib	GO:0048007	0.0137203	1.86264	7	3	1	60605	CD1B
GO:BP	negative regulation of cell communication	GO:0010648	0.0137203	1.86264	1499	14	4	60605	MEIS3,PPM1N,DNM1,RPGRIP1L
GO:BP	Purkinje myocyte action potential	GO:0086017	0.0137203	1.86264	4	5	1	60605	SCN1B
GO:BP	response to pyrethroid	GO:0046684	0.0137203	1.86264	4	5	1	60605	SCN1B
GO:BP	membrane depolarization during Purkinje myocyte cell action potential	GO:0086047	0.0137203	1.86264	3	5	1	60605	SCN1B
GO:BP	chondroitin sulfate proteoglycan metabolic process	GO:0050654	0.0137203	1.86264	45	29	2	60605	CHPF,BCAN
GO:BP	cell-cell signaling	GO:0007267	0.0137203	1.86264	1735	31	6	60605	SCN1B,SELENOM,PPM1N,DNM1,SYP,CCR5
GO:BP	negative regulation of signal transduction	GO:0009968	0.0137203	1.86264	1394	14	4	60605	MEIS3,PPM1N,DNM1,RPGRIP1L
GO:BP	negative regulation of signaling	GO:0023057	0.0137203	1.86264	1502	14	4	60605	MEIS3,PPM1N,DNM1,RPGRIP1L
GO:BP	poly-gamma-glutamate metabolic process	GO:0070500	0.0137203	1.86264	1	16	1	60605	GGH
GO:BP	synaptic vesicle endocytosis	GO:0048488	0.0138896	1.85731	64	27	2	60605	DNM1,SYP
GO:BP	presynaptic endocytosis	GO:0140238	0.0138896	1.85731	64	27	2	60605	DNM1,SYP
GO:BP	proteoglycan biosynthetic process	GO:0030166	0.0154711	1.81048	64	29	2	60605	CHPF,BCAN
GO:BP	corticospinal tract morphogenesis	GO:0021957	0.0158057	1.80119	6	5	1	60605	SCN1B
GO:BP	Purkinje myocyte to ventricular cardiac muscle cell signaling	GO:0086029	0.0158057	1.80119	6	5	1	60605	SCN1B
GO:BP	Purkinje myocyte to ventricular cardiac muscle cell communication	GO:0086068	0.0158057	1.80119	6	5	1	60605	SCN1B
GO:BP	action potential propagation	GO:0098870	0.0163321	1.78696	7	5	1	60605	SCN1B
GO:BP	neuronal action potential propagation	GO:0019227	0.0163321	1.78696	7	5	1	60605	SCN1B
GO:BP	tetrahydrofolylpolyglutamate metabolic process	GO:0046900	0.0163321	1.78696	2	16	1	60605	GGH
GO:BP	synaptic vesicle recycling	GO:0036465	0.0163321	1.78696	77	27	2	60605	DNM1,SYP
GO:BP	regulation of voltage-gated sodium channel activity	GO:1905150	0.0176557	1.75312	8	5	1	60605	SCN1B
GO:BP	antigen processing and presentation via MHC class Ib	GO:0002475	0.0176557	1.75312	13	3	1	60605	CD1B
GO:BP	corticosterone secretion	GO:0035934	0.0193393	1.71356	5	9	1	60605	SELENOM
GO:BP	positive regulation of cellular process	GO:0048522	0.019518	1.70957	5863	13	6	60605	MEIS3,CD1B,SCN1B,MAGEF1,PPM1N,DNM1
GO:BP	response to insecticide	GO:0017085	0.0198598	1.70203	10	5	1	60605	SCN1B
GO:BP	regulation of atrial cardiac muscle cell membrane depolarization	GO:0060371	0.0198598	1.70203	10	5	1	60605	SCN1B
GO:BP	proteoglycan metabolic process	GO:0006029	0.0198598	1.70203	90	29	2	60605	CHPF,BCAN
GO:BP	iron ion import across cell outer membrane	GO:0098706	0.0198598	1.70203	2	26	1	60605	STEAP4
GO:BP	regulation of opioid receptor signaling pathway	GO:2000474	0.0200436	1.69803	2	27	1	60605	SYP
GO:BP	sucrose biosynthetic process	GO:0005986	0.0232265	1.63402	2	32	1	60605	FBP1
GO:BP	B cell adhesion	GO:0097323	0.0234314	1.6302	2	33	1	60605	CD209
GO:BP	embryonic pattern specification	GO:0009880	0.023634	1.62646	68	1	1	60605	MEIS3
GO:BP	positive regulation of biological process	GO:0048518	0.0243924	1.61275	6474	13	6	60605	MEIS3,CD1B,SCN1B,MAGEF1,PPM1N,DNM1
GO:BP	cell adhesion	GO:0007155	0.0243924	1.61275	1502	33	5	60605	SCN1B,PPFIBP1,CLDN7,BCAN,CD209
GO:BP	positive regulation of T cell mediated cytotoxicity	GO:0001916	0.0243924	1.61275	26	3	1	60605	CD1B
GO:BP	biological adhesion	GO:0022610	0.0243924	1.61275	1509	33	5	60605	SCN1B,PPFIBP1,CLDN7,BCAN,CD209
GO:BP	glycosaminoglycan biosynthetic process	GO:0006024	0.0243924	1.61275	107	29	2	60605	CHPF,BCAN
GO:BP	antigen processing and presentation of endogenous antigen	GO:0019883	0.0243924	1.61275	26	3	1	60605	CD1B
GO:BP	synaptic vesicle budding from presynaptic endocytic zone membrane	GO:0016185	0.0248441	1.60478	8	13	1	60605	DNM1
GO:BP	peptide antigen transport	GO:0046968	0.0248441	1.60478	3	33	1	60605	CD209
GO:BP	dynamin family protein polymerization involved in membrane fission	GO:0003373	0.0248441	1.60478	8	13	1	60605	DNM1
GO:BP	transport	GO:0006810	0.0248441	1.60478	5214	33	9	60605	SCN1B,SELENOM,DNM1,GGH,STEAP4,SYP,ATP8B2,CCR5,CD209
GO:BP	dynamin family protein polymerization involved in mitochondrial fission	GO:0003374	0.0248441	1.60478	8	13	1	60605	DNM1
GO:BP	regulation of T cell mediated cytotoxicity	GO:0001914	0.0248441	1.60478	35	3	1	60605	CD1B
GO:BP	response to selenium ion	GO:0010269	0.0248441	1.60478	11	9	1	60605	SELENOM
GO:BP	sucrose metabolic process	GO:0005985	0.0248441	1.60478	3	32	1	60605	FBP1
GO:BP	biological regulation	GO:0065007	0.0248441	1.60478	12802	33	15	60605	MEIS3,CD1B,SCN1B,MAGEF1,SELENOM,PPM1N,DNM1,RPGRIP1L,TRIM2,STEAP4,SYP,ATP8B2,CCR5,FBP1,CD209
GO:BP	membrane depolarization during cardiac muscle cell action potential	GO:0086012	0.0248441	1.60478	21	5	1	60605	SCN1B
GO:BP	membrane organization	GO:0061024	0.0248441	1.60478	1016	31	4	60605	DNM1,SYP,ATP8B2,CCR5
GO:BP	glucocorticoid secretion	GO:0035933	0.0248441	1.60478	11	9	1	60605	SELENOM
GO:BP	mucopolysaccharide metabolic process	GO:1903510	0.0248441	1.60478	116	29	2	60605	CHPF,BCAN
GO:BP	central nervous system development	GO:0007417	0.0248441	1.60478	1052	29	4	60605	MEIS3,SCN1B,RPGRIP1L,BCAN
GO:BP	aminoglycan biosynthetic process	GO:0006023	0.0248441	1.60478	114	29	2	60605	CHPF,BCAN
GO:BP	cellular localization	GO:0051641	0.0248441	1.60478	3519	31	7	60605	SCN1B,DNM1,RPGRIP1L,GGH,STEAP4,SYP,CCR5
GO:BP	establishment of localization	GO:0051234	0.0252863	1.59711	5364	33	9	60605	SCN1B,SELENOM,DNM1,GGH,STEAP4,SYP,ATP8B2,CCR5,CD209
GO:BP	protein maturation by iron-sulfur cluster transfer	GO:0097428	0.0257492	1.58924	16	7	1	60605	MAGEF1
GO:BP	positive regulation of synaptic vesicle endocytosis	GO:1900244	0.0265238	1.57636	9	13	1	60605	DNM1
GO:BP	T cell mediated cytotoxicity	GO:0001913	0.0277953	1.55603	42	3	1	60605	CD1B
GO:BP	regulation of ventricular cardiac muscle cell membrane repolarization	GO:0060307	0.0277953	1.55603	25	5	1	60605	SCN1B
GO:BP	central nervous system projection neuron axonogenesis	GO:0021952	0.0282911	1.54835	26	5	1	60605	SCN1B
GO:BP	negative regulation of double-strand break repair via homologous recombination	GO:2000042	0.0285613	1.54422	19	7	1	60605	MAGEF1
GO:BP	ventricular cardiac muscle cell membrane repolarization	GO:0099625	0.0289336	1.5386	29	5	1	60605	SCN1B
GO:BP	retinal rod cell development	GO:0046548	0.0289336	1.5386	10	14	1	60605	RPGRIP1L
GO:BP	nucleoside diphosphate phosphorylation	GO:0006165	0.0289336	1.5386	135	32	2	60605	NME7,FBP1
GO:BP	regulation of cardiac muscle cell membrane repolarization	GO:0099623	0.0289336	1.5386	30	5	1	60605	SCN1B
GO:BP	establishment of localization in cell	GO:0051649	0.0289336	1.5386	2778	31	6	60605	SCN1B,DNM1,GGH,STEAP4,SYP,CCR5
GO:BP	synaptic vesicle budding	GO:0070142	0.0289336	1.5386	11	13	1	60605	DNM1
GO:BP	corticosteroid hormone secretion	GO:0035930	0.0289336	1.5386	17	9	1	60605	SELENOM
GO:BP	copper ion import	GO:0015677	0.0289336	1.5386	6	26	1	60605	STEAP4
GO:BP	nucleotide phosphorylation	GO:0046939	0.0289336	1.5386	137	32	2	60605	NME7,FBP1
GO:BP	positive regulation of leukocyte mediated cytotoxicity	GO:0001912	0.0289336	1.5386	52	3	1	60605	CD1B
GO:BP	positive regulation of synaptic vesicle recycling	GO:1903423	0.0289336	1.5386	11	13	1	60605	DNM1
GO:BP	positive regulation of T cell mediated immunity	GO:0002711	0.0289336	1.5386	52	3	1	60605	CD1B
GO:BP	localization	GO:0051179	0.0290277	1.53719	6938	33	10	60605	SCN1B,SELENOM,DNM1,RPGRIP1L,GGH,STEAP4,SYP,ATP8B2,CCR5,CD209
GO:BP	regulation of membrane repolarization	GO:0060306	0.0290277	1.53719	41	5	1	60605	SCN1B
GO:BP	lateral ventricle development	GO:0021670	0.0290277	1.53719	12	14	1	60605	RPGRIP1L
GO:BP	retinal rod cell differentiation	GO:0060221	0.0290277	1.53719	13	14	1	60605	RPGRIP1L
GO:BP	cell communication	GO:0007154	0.0290277	1.53719	6961	33	10	60605	MEIS3,SCN1B,SELENOM,PPM1N,DNM1,RPGRIP1L,SYP,CCR5,FBP1,CD209
GO:BP	nucleoside diphosphate metabolic process	GO:0009132	0.0290277	1.53719	160	32	2	60605	NME7,FBP1
GO:BP	positive regulation of protein kinase B signaling	GO:0051897	0.0290277	1.53719	192	1	1	60605	MEIS3
GO:BP	endomembrane system organization	GO:0010256	0.0290277	1.53719	572	30	3	60605	DNM1,SYP,ATP8B2
GO:BP	positive regulation of sodium ion transport	GO:0010765	0.0290277	1.53719	35	5	1	60605	SCN1B
GO:BP	regulation of heart rate by cardiac conduction	GO:0086091	0.0290277	1.53719	39	5	1	60605	SCN1B
GO:BP	central nervous system neuron axonogenesis	GO:0021955	0.0290277	1.53719	35	5	1	60605	SCN1B
GO:BP	steroid hormone secretion	GO:0035929	0.0290277	1.53719	22	9	1	60605	SELENOM
GO:BP	carbohydrate derivative metabolic process	GO:1901135	0.0290277	1.53719	1152	32	4	60605	CHPF,NME7,BCAN,FBP1
GO:BP	disaccharide biosynthetic process	GO:0046351	0.0290277	1.53719	5	32	1	60605	FBP1
GO:BP	visual system development	GO:0150063	0.0290277	1.53719	380	14	2	60605	MEIS3,RPGRIP1L
GO:BP	ion transmembrane transport	GO:0034220	0.0290277	1.53719	1169	31	4	60605	SCN1B,STEAP4,ATP8B2,CCR5
GO:BP	cardiac muscle cell membrane repolarization	GO:0099622	0.0290277	1.53719	40	5	1	60605	SCN1B
GO:BP	positive regulation of cell killing	GO:0031343	0.0290277	1.53719	69	3	1	60605	CD1B
GO:BP	aminoglycan metabolic process	GO:0006022	0.0290277	1.53719	173	29	2	60605	CHPF,BCAN
GO:BP	synaptic vesicle cycle	GO:0099504	0.0290277	1.53719	190	27	2	60605	DNM1,SYP
GO:BP	membrane fission	GO:0090148	0.0290277	1.53719	15	13	1	60605	DNM1
GO:BP	glycosaminoglycan metabolic process	GO:0030203	0.0290277	1.53719	159	29	2	60605	CHPF,BCAN
GO:BP	entry into host	GO:0044409	0.0290277	1.53719	156	33	2	60605	CCR5,CD209
GO:BP	cell-cell signaling involved in cardiac conduction	GO:0086019	0.0290277	1.53719	33	5	1	60605	SCN1B
GO:BP	membrane depolarization during action potential	GO:0086010	0.0290277	1.53719	35	5	1	60605	SCN1B
GO:BP	viral entry into host cell	GO:0046718	0.0290277	1.53719	143	33	2	60605	CCR5,CD209
GO:BP	signaling	GO:0023052	0.0290277	1.53719	6937	33	10	60605	MEIS3,SCN1B,SELENOM,PPM1N,DNM1,RPGRIP1L,SYP,CCR5,FBP1,CD209
GO:BP	nose development	GO:0043584	0.0290277	1.53719	15	14	1	60605	RPGRIP1L
GO:BP	corpus callosum development	GO:0022038	0.0290277	1.53719	15	14	1	60605	RPGRIP1L
GO:BP	eye development	GO:0001654	0.0290277	1.53719	376	14	2	60605	MEIS3,RPGRIP1L
GO:BP	sensory system development	GO:0048880	0.0291186	1.53583	386	14	2	60605	MEIS3,RPGRIP1L
GO:BP	response to inorganic substance	GO:0010035	0.0294494	1.53092	583	32	3	60605	SELENOM,GGH,FBP1
GO:BP	negative regulation of apoptotic signaling pathway	GO:2001234	0.0299746	1.52325	237	1	1	60605	MEIS3
GO:BP	membrane fusion	GO:0061025	0.0299746	1.52325	179	31	2	60605	DNM1,CCR5
GO:BP	regulation of synaptic vesicle endocytosis	GO:1900242	0.0299746	1.52325	18	13	1	60605	DNM1
GO:BP	UTP biosynthetic process	GO:0006228	0.0299746	1.52325	10	25	1	60605	NME7
GO:BP	regulation of membrane depolarization	GO:0003254	0.0299746	1.52325	46	5	1	60605	SCN1B
GO:BP	membrane fusion involved in viral entry into host cell	GO:0039663	0.0299746	1.52325	8	31	1	60605	CCR5
GO:BP	regulation of T cell mediated immunity	GO:0002709	0.0299746	1.52325	80	3	1	60605	CD1B
GO:BP	fusion of virus membrane with host plasma membrane	GO:0019064	0.0299746	1.52325	8	31	1	60605	CCR5
GO:BP	cellular response to magnesium ion	GO:0071286	0.0299746	1.52325	7	32	1	60605	FBP1
GO:BP	vesicle-mediated transport in synapse	GO:0099003	0.0299746	1.52325	211	27	2	60605	DNM1,SYP
GO:BP	multi-organism membrane fusion	GO:0044800	0.0299746	1.52325	8	31	1	60605	CCR5
GO:BP	G protein-coupled receptor internalization	GO:0002031	0.0299746	1.52325	18	13	1	60605	DNM1
GO:BP	sulfur compound biosynthetic process	GO:0044272	0.0299746	1.52325	195	29	2	60605	CHPF,BCAN
GO:BP	regulation of leukocyte mediated cytotoxicity	GO:0001910	0.0299746	1.52325	75	3	1	60605	CD1B
GO:BP	negative regulation of double-strand break repair	GO:2000780	0.0299746	1.52325	34	7	1	60605	MAGEF1
GO:BP	regulation of biological quality	GO:0065008	0.0299746	1.52325	4116	31	7	60605	SCN1B,SELENOM,DNM1,STEAP4,SYP,ATP8B2,CCR5
GO:BP	negative regulation of DNA repair	GO:0045738	0.0299954	1.52295	36	7	1	60605	MAGEF1
GO:BP	carbohydrate derivative biosynthetic process	GO:1901137	0.0304032	1.51708	686	29	3	60605	CHPF,NME7,BCAN
GO:BP	membrane repolarization	GO:0086009	0.0305038	1.51565	52	5	1	60605	SCN1B
GO:BP	movement in host environment	GO:0052126	0.0306105	1.51413	180	33	2	60605	CCR5,CD209
GO:BP	regulation of protein kinase B signaling	GO:0051896	0.0306105	1.51413	264	1	1	60605	MEIS3
GO:BP	regulation of sodium ion transmembrane transporter activity	GO:2000649	0.0308347	1.51096	54	5	1	60605	SCN1B
GO:BP	negative regulation of cellular process	GO:0048523	0.0308347	1.51096	5153	14	5	60605	MEIS3,MAGEF1,PPM1N,DNM1,RPGRIP1L
GO:BP	pericardium development	GO:0060039	0.0308347	1.51096	20	14	1	60605	RPGRIP1L
GO:BP	pattern specification process	GO:0007389	0.0308347	1.51096	446	14	2	60605	MEIS3,RPGRIP1L
GO:BP	G protein-coupled receptor signaling pathway	GO:0007186	0.0308347	1.51096	1339	31	4	60605	DNM1,RPGRIP1L,SYP,CCR5
GO:BP	cardiac muscle cell action potential involved in contraction	GO:0086002	0.0308347	1.51096	56	5	1	60605	SCN1B
GO:BP	GTP biosynthetic process	GO:0006183	0.0308347	1.51096	11	25	1	60605	NME7
GO:BP	positive regulation of response to stimulus	GO:0048584	0.0308347	1.51096	2368	3	2	60605	MEIS3,CD1B
GO:BP	postsynaptic neurotransmitter receptor internalization	GO:0098884	0.0308754	1.51039	22	13	1	60605	DNM1
GO:BP	postsynaptic endocytosis	GO:0140239	0.0308754	1.51039	22	13	1	60605	DNM1
GO:BP	protein kinase B signaling	GO:0043491	0.0310585	1.50782	289	1	1	60605	MEIS3
GO:BP	positive regulation of adaptive immune response based on somatic recombination of immune receptors built from immunoglobulin superfamily domains	GO:0002824	0.031146	1.5066	99	3	1	60605	CD1B
GO:BP	cell communication involved in cardiac conduction	GO:0086065	0.031146	1.5066	59	5	1	60605	SCN1B
GO:BP	desensitization of G protein-coupled receptor signaling pathway	GO:0002029	0.031146	1.5066	23	13	1	60605	DNM1
GO:BP	negative adaptation of signaling pathway	GO:0022401	0.031146	1.5066	23	13	1	60605	DNM1
GO:BP	UTP metabolic process	GO:0046051	0.031146	1.5066	12	25	1	60605	NME7
GO:BP	cell junction organization	GO:0034330	0.0312023	1.50581	727	29	3	60605	PPFIBP1,CLDN7,BCAN
GO:BP	T cell mediated immunity	GO:0002456	0.0313854	1.50327	102	3	1	60605	CD1B
GO:BP	regulation of cell killing	GO:0031341	0.0314494	1.50239	109	3	1	60605	CD1B
GO:BP	synaptic vesicle maturation	GO:0016188	0.0314494	1.50239	12	27	1	60605	SYP
GO:BP	adaptation of signaling pathway	GO:0023058	0.0314494	1.50239	24	13	1	60605	DNM1
GO:BP	positive regulation of lymphocyte mediated immunity	GO:0002708	0.0314494	1.50239	107	3	1	60605	CD1B
GO:BP	positive regulation of adaptive immune response	GO:0002821	0.0314494	1.50239	104	3	1	60605	CD1B
GO:BP	virion attachment to host cell	GO:0019062	0.0314494	1.50239	10	33	1	60605	CD209
GO:BP	regulation of sodium ion transmembrane transport	GO:1902305	0.0314494	1.50239	64	5	1	60605	SCN1B
GO:BP	regulation of signal transduction	GO:0009966	0.0314494	1.50239	3251	14	4	60605	MEIS3,PPM1N,DNM1,RPGRIP1L
GO:BP	cellular macromolecule metabolic process	GO:0044260	0.0314494	1.50239	8430	17	7	60605	MEIS3,CHPF,MAGEF1,PPM1N,DNM1,GGH,TRIM2
GO:BP	metabolic process	GO:0008152	0.0314494	1.50239	11915	32	13	60605	MEIS3,CHPF,MAGEF1,SELENOM,PPM1N,DNM1,GGH,TRIM2,NME7,STEAP4,MRPL52,BCAN,FBP1
GO:BP	G protein-coupled opioid receptor signaling pathway	GO:0038003	0.0314494	1.50239	12	27	1	60605	SYP
GO:BP	fructose 1,6-bisphosphate metabolic process	GO:0030388	0.0314494	1.50239	10	32	1	60605	FBP1
GO:BP	regulation of synaptic vesicle recycling	GO:1903421	0.0316869	1.49912	27	13	1	60605	DNM1
GO:BP	regulation of double-strand break repair via homologous recombination	GO:0010569	0.0316869	1.49912	48	7	1	60605	MAGEF1
GO:BP	transmission of nerve impulse	GO:0019226	0.0316869	1.49912	69	5	1	60605	SCN1B
GO:BP	CTP biosynthetic process	GO:0006241	0.0316869	1.49912	14	25	1	60605	NME7
GO:BP	dermatan sulfate biosynthetic process	GO:0030208	0.0316869	1.49912	12	29	1	60605	BCAN
GO:BP	leukocyte mediated cytotoxicity	GO:0001909	0.0316869	1.49912	113	3	1	60605	CD1B
GO:BP	fructose 6-phosphate metabolic process	GO:0006002	0.0316869	1.49912	11	32	1	60605	FBP1
GO:BP	regulation of short-term neuronal synaptic plasticity	GO:0048172	0.0316869	1.49912	13	27	1	60605	SYP
GO:BP	disaccharide metabolic process	GO:0005984	0.0316869	1.49912	11	32	1	60605	FBP1
GO:BP	multi-organism membrane organization	GO:0044803	0.0316869	1.49912	11	31	1	60605	CCR5
GO:BP	brain development	GO:0007420	0.0319801	1.49512	772	29	3	60605	MEIS3,RPGRIP1L,BCAN
GO:BP	adipose tissue development	GO:0060612	0.0320524	1.49414	40	9	1	60605	SELENOM
GO:BP	iron import into cell	GO:0033212	0.0322289	1.49175	14	26	1	60605	STEAP4
GO:BP	regulation of apoptotic signaling pathway	GO:2001233	0.0322291	1.49175	365	1	1	60605	MEIS3
GO:BP	cardiac muscle cell contraction	GO:0086003	0.0324167	1.48923	74	5	1	60605	SCN1B
GO:BP	embryonic hindlimb morphogenesis	GO:0035116	0.0325122	1.48795	27	14	1	60605	RPGRIP1L
GO:BP	neurotransmitter receptor internalization	GO:0099590	0.0325122	1.48795	29	13	1	60605	DNM1
GO:BP	lipid export from cell	GO:0140353	0.0325122	1.48795	43	9	1	60605	SELENOM
GO:BP	positive regulation of leukocyte mediated immunity	GO:0002705	0.0325122	1.48795	127	3	1	60605	CD1B
GO:BP	pyrimidine ribonucleoside triphosphate biosynthetic process	GO:0009209	0.0325122	1.48795	15	25	1	60605	NME7
GO:BP	neuromuscular junction development	GO:0007528	0.0325122	1.48795	48	8	1	60605	PPFIBP1
GO:BP	camera-type eye photoreceptor cell differentiation	GO:0060219	0.0325122	1.48795	28	14	1	60605	RPGRIP1L
GO:BP	endocytosis	GO:0006897	0.0325122	1.48795	700	33	3	60605	DNM1,SYP,CD209
GO:BP	cardiac muscle cell action potential	GO:0086001	0.0325122	1.48795	77	5	1	60605	SCN1B
GO:BP	protein homotrimerization	GO:0070207	0.0325122	1.48795	15	26	1	60605	STEAP4
GO:BP	copper ion transport	GO:0006825	0.0325122	1.48795	15	26	1	60605	STEAP4
GO:BP	adhesion of symbiont to host cell	GO:0044650	0.0325759	1.4871	12	33	1	60605	CD209
GO:BP	chondroitin sulfate catabolic process	GO:0030207	0.0327339	1.485	14	29	1	60605	BCAN
GO:BP	ventricular system development	GO:0021591	0.0327339	1.485	29	14	1	60605	RPGRIP1L
GO:BP	dermatan sulfate metabolic process	GO:0030205	0.0327339	1.485	14	29	1	60605	BCAN
GO:BP	CTP metabolic process	GO:0046036	0.0327339	1.485	16	25	1	60605	NME7
GO:BP	head development	GO:0060322	0.0330676	1.4806	816	29	3	60605	MEIS3,RPGRIP1L,BCAN
GO:BP	telencephalon development	GO:0021537	0.0330676	1.4806	259	29	2	60605	RPGRIP1L,BCAN
GO:BP	folic acid-containing compound metabolic process	GO:0006760	0.0330676	1.4806	26	16	1	60605	GGH
GO:BP	endocrine hormone secretion	GO:0060986	0.0337415	1.47184	48	9	1	60605	SELENOM
GO:BP	embryonic forelimb morphogenesis	GO:0035115	0.0337415	1.47184	31	14	1	60605	RPGRIP1L
GO:BP	central nervous system neuron development	GO:0021954	0.0337415	1.47184	87	5	1	60605	SCN1B
GO:BP	regulation of sodium ion transport	GO:0002028	0.0337415	1.47184	87	5	1	60605	SCN1B
GO:BP	dermatan sulfate proteoglycan biosynthetic process	GO:0050651	0.0337415	1.47184	15	29	1	60605	BCAN
GO:BP	protein trimerization	GO:0070206	0.0338861	1.46998	17	26	1	60605	STEAP4
GO:BP	olfactory bulb development	GO:0021772	0.0338861	1.46998	32	14	1	60605	RPGRIP1L
GO:BP	antigen processing and presentation	GO:0019882	0.0338861	1.46998	236	33	2	60605	CD1B,CD209
GO:BP	membrane depolarization	GO:0051899	0.0338861	1.46998	89	5	1	60605	SCN1B
GO:BP	sensory organ development	GO:0007423	0.0338861	1.46998	565	14	2	60605	MEIS3,RPGRIP1L
GO:BP	cellular metabolic process	GO:0044237	0.0338861	1.46998	10941	32	12	60605	MEIS3,CHPF,MAGEF1,PPM1N,DNM1,GGH,TRIM2,NME7,STEAP4,MRPL52,BCAN,FBP1
GO:BP	pyrimidine ribonucleoside triphosphate metabolic process	GO:0009208	0.0338861	1.46998	18	25	1	60605	NME7
GO:BP	regulation of lymphocyte mediated immunity	GO:0002706	0.0343039	1.46466	156	3	1	60605	CD1B
GO:BP	regulation of cell communication	GO:0010646	0.0343039	1.46466	3634	14	4	60605	MEIS3,PPM1N,DNM1,RPGRIP1L
GO:BP	regulation of cellular process	GO:0050794	0.0343039	1.46466	11517	17	8	60605	MEIS3,CD1B,SCN1B,MAGEF1,PPM1N,DNM1,RPGRIP1L,TRIM2
GO:BP	biological process involved in interaction with host	GO:0051701	0.0343039	1.46466	243	33	2	60605	CCR5,CD209
GO:BP	response to alcohol	GO:0097305	0.0343039	1.46466	256	31	2	60605	GGH,CCR5
GO:BP	developmental maturation	GO:0021700	0.0343039	1.46466	280	29	2	60605	SYP,BCAN
GO:BP	hindlimb morphogenesis	GO:0035137	0.0343039	1.46466	34	14	1	60605	RPGRIP1L
GO:BP	pyrimidine nucleoside triphosphate biosynthetic process	GO:0009148	0.0343039	1.46466	19	25	1	60605	NME7
GO:BP	negative regulation of glycolytic process	GO:0045820	0.0343039	1.46466	15	32	1	60605	FBP1
GO:BP	regulation of adaptive immune response based on somatic recombination of immune receptors built from immunoglobulin superfamily domains	GO:0002822	0.0343039	1.46466	157	3	1	60605	CD1B
GO:BP	fructose metabolic process	GO:0006000	0.0343039	1.46466	15	32	1	60605	FBP1
GO:BP	organonitrogen compound metabolic process	GO:1901564	0.0343039	1.46466	6904	32	9	60605	CHPF,MAGEF1,PPM1N,GGH,TRIM2,NME7,MRPL52,BCAN,FBP1
GO:BP	olfactory lobe development	GO:0021988	0.0343039	1.46466	34	14	1	60605	RPGRIP1L
GO:BP	negative regulation of biological process	GO:0048519	0.0343183	1.46447	5861	14	5	60605	MEIS3,MAGEF1,PPM1N,DNM1,RPGRIP1L
GO:BP	inorganic cation transmembrane transport	GO:0098662	0.0343233	1.46441	812	31	3	60605	SCN1B,STEAP4,CCR5
GO:BP	regulation of signaling	GO:0023051	0.0343233	1.46441	3669	14	4	60605	MEIS3,PPM1N,DNM1,RPGRIP1L
GO:BP	dermatan sulfate proteoglycan metabolic process	GO:0050655	0.0343233	1.46441	17	29	1	60605	BCAN
GO:BP	ion homeostasis	GO:0050801	0.0343233	1.46441	814	31	3	60605	SCN1B,STEAP4,CCR5
GO:BP	eye photoreceptor cell development	GO:0042462	0.0343233	1.46441	35	14	1	60605	RPGRIP1L
GO:BP	adhesion of symbiont to host	GO:0044406	0.0343233	1.46441	15	33	1	60605	CD209
GO:BP	calcium-independent cell-cell adhesion via plasma membrane cell-adhesion molecules	GO:0016338	0.0345976	1.46095	23	22	1	60605	CLDN7
GO:BP	regulation of adaptive immune response	GO:0002819	0.0351684	1.45385	172	3	1	60605	CD1B
GO:BP	negative regulation of DNA recombination	GO:0045910	0.0355422	1.44926	76	7	1	60605	MAGEF1
GO:BP	mitochondrial fission	GO:0000266	0.0355422	1.44926	41	13	1	60605	DNM1
GO:BP	multi-organism cellular process	GO:0044764	0.0355422	1.44926	17	31	1	60605	CCR5
GO:BP	regulation of heart rate	GO:0002027	0.0355422	1.44926	105	5	1	60605	SCN1B
GO:BP	forelimb morphogenesis	GO:0035136	0.0355422	1.44926	38	14	1	60605	RPGRIP1L
GO:BP	ion transport	GO:0006811	0.035626	1.44823	1610	31	4	60605	SCN1B,STEAP4,ATP8B2,CCR5
GO:BP	neural tube patterning	GO:0021532	0.0359323	1.44451	39	14	1	60605	RPGRIP1L
GO:BP	iron ion transmembrane transport	GO:0034755	0.0359323	1.44451	21	26	1	60605	STEAP4
GO:BP	antigen processing and presentation of exogenous antigen	GO:0019884	0.0359323	1.44451	183	3	1	60605	CD1B
GO:BP	pyrimidine ribonucleotide biosynthetic process	GO:0009220	0.0359323	1.44451	22	25	1	60605	NME7
GO:BP	response to peptide	GO:1901652	0.0360355	1.44327	551	16	2	60605	DNM1,GGH
GO:BP	toxin transport	GO:1901998	0.0362293	1.44094	43	13	1	60605	DNM1
GO:BP	negative regulation of response to DNA damage stimulus	GO:2001021	0.0373696	1.42748	83	7	1	60605	MAGEF1
GO:BP	transmembrane transport	GO:0055085	0.0373696	1.42748	1648	31	4	60605	SCN1B,STEAP4,ATP8B2,CCR5
GO:BP	apoptotic signaling pathway	GO:0097190	0.0376825	1.42386	609	1	1	60605	MEIS3
GO:BP	cell-cell adhesion via plasma-membrane adhesion molecules	GO:0098742	0.0376825	1.42386	276	33	2	60605	CLDN7,CD209
GO:BP	regulation of double-strand break repair	GO:2000779	0.0376825	1.42386	86	7	1	60605	MAGEF1
GO:BP	cell killing	GO:0001906	0.0376825	1.42386	196	3	1	60605	CD1B
GO:BP	inorganic ion transmembrane transport	GO:0098660	0.0376825	1.42386	876	31	3	60605	SCN1B,STEAP4,CCR5
GO:BP	actin-mediated cell contraction	GO:0070252	0.0376825	1.42386	122	5	1	60605	SCN1B
GO:BP	organelle localization	GO:0051640	0.0376825	1.42386	657	14	2	60605	DNM1,RPGRIP1L
GO:BP	response to magnesium ion	GO:0032026	0.0376825	1.42386	19	32	1	60605	FBP1
GO:BP	pyrimidine nucleoside triphosphate metabolic process	GO:0009147	0.0376825	1.42386	24	25	1	60605	NME7
GO:BP	pteridine-containing compound metabolic process	GO:0042558	0.0376825	1.42386	38	16	1	60605	GGH
GO:BP	synaptic vesicle transport	GO:0048489	0.0376825	1.42386	46	13	1	60605	DNM1
GO:BP	negative regulation of I-kappaB kinase/NF-kappaB signaling	GO:0043124	0.0379148	1.42119	52	12	1	60605	PPM1N
GO:BP	vesicle organization	GO:0016050	0.0379148	1.42119	342	27	2	60605	DNM1,SYP
GO:BP	regulation of long-term neuronal synaptic plasticity	GO:0048169	0.0379148	1.42119	23	27	1	60605	SYP
GO:BP	GTP metabolic process	GO:0046039	0.0379148	1.42119	25	25	1	60605	NME7
GO:BP	regulation of leukocyte mediated immunity	GO:0002703	0.0384874	1.41468	212	3	1	60605	CD1B
GO:BP	regulation of biological process	GO:0050789	0.0400743	1.39713	12122	17	8	60605	MEIS3,CD1B,SCN1B,MAGEF1,PPM1N,DNM1,RPGRIP1L,TRIM2
GO:BP	eye photoreceptor cell differentiation	GO:0001754	0.0403031	1.39466	48	14	1	60605	RPGRIP1L
GO:BP	synaptic vesicle membrane organization	GO:0048499	0.0403299	1.39437	25	27	1	60605	SYP
GO:BP	action potential	GO:0001508	0.04054	1.39212	137	5	1	60605	SCN1B
GO:BP	positive regulation of immune effector process	GO:0002699	0.04054	1.39212	228	3	1	60605	CD1B
GO:BP	photoreceptor cell development	GO:0042461	0.04054	1.39212	49	14	1	60605	RPGRIP1L
GO:BP	cardiac muscle contraction	GO:0060048	0.0409472	1.38778	139	5	1	60605	SCN1B
GO:BP	cochlea development	GO:0090102	0.0410642	1.38654	50	14	1	60605	RPGRIP1L
GO:BP	negative regulation of purine nucleotide metabolic process	GO:1900543	0.0411058	1.3861	22	32	1	60605	FBP1
GO:BP	response to chemical	GO:0042221	0.0411058	1.3861	4829	32	7	60605	SCN1B,SELENOM,DNM1,GGH,SYP,CCR5,FBP1
GO:BP	cardiac conduction	GO:0061337	0.0412293	1.38479	142	5	1	60605	SCN1B
GO:BP	organonitrogen compound biosynthetic process	GO:1901566	0.0416942	1.37992	1889	29	4	60605	CHPF,NME7,MRPL52,BCAN
GO:BP	response to amyloid-beta	GO:1904645	0.0416942	1.37992	56	13	1	60605	DNM1
GO:BP	glycoprotein biosynthetic process	GO:0009101	0.0416942	1.37992	347	29	2	60605	CHPF,BCAN
GO:BP	cation transmembrane transport	GO:0098655	0.0416942	1.37992	936	31	3	60605	SCN1B,STEAP4,CCR5
GO:BP	pyrimidine ribonucleotide metabolic process	GO:0009218	0.0416942	1.37992	29	25	1	60605	NME7
GO:BP	negative regulation of nucleotide metabolic process	GO:0045980	0.0418019	1.3788	23	32	1	60605	FBP1
GO:BP	pyrimidine nucleotide biosynthetic process	GO:0006221	0.0422063	1.37462	30	25	1	60605	NME7
GO:BP	synapse maturation	GO:0060074	0.0422063	1.37462	26	29	1	60605	BCAN
GO:BP	synaptic vesicle localization	GO:0097479	0.0422063	1.37462	58	13	1	60605	DNM1
GO:BP	actin filament-based movement	GO:0030048	0.0422063	1.37462	151	5	1	60605	SCN1B
GO:BP	endocrine process	GO:0050886	0.0422063	1.37462	84	9	1	60605	SELENOM
GO:BP	positive regulation of ubiquitin-dependent protein catabolic process	GO:2000060	0.0424568	1.37205	109	7	1	60605	MAGEF1
GO:BP	macromolecule metabolic process	GO:0043170	0.0437261	1.35926	9867	17	7	60605	MEIS3,CHPF,MAGEF1,PPM1N,DNM1,GGH,TRIM2
GO:BP	dendritic cell chemotaxis	GO:0002407	0.0445071	1.35157	26	31	1	60605	CCR5
GO:BP	non-motile cilium assembly	GO:1905515	0.0446897	1.34979	58	14	1	60605	RPGRIP1L
GO:BP	positive regulation of neuron projection development	GO:0010976	0.0455563	1.34145	166	5	1	60605	SCN1B
GO:BP	sodium ion transmembrane transport	GO:0035725	0.0464908	1.33263	170	5	1	60605	SCN1B
GO:BP	proteolysis	GO:0006508	0.0464989	1.33256	1851	17	3	60605	MAGEF1,GGH,TRIM2
GO:BP	biological process involved in symbiotic interaction	GO:0044403	0.0464989	1.33256	331	33	2	60605	CCR5,CD209
GO:BP	retina morphogenesis in camera-type eye	GO:0060042	0.0469554	1.32831	62	14	1	60605	RPGRIP1L
GO:BP	ubiquitin-dependent protein catabolic process	GO:0006511	0.0479437	1.31927	663	17	2	60605	MAGEF1,TRIM2
GO:BP	modification-dependent protein catabolic process	GO:0019941	0.0481921	1.31702	670	17	2	60605	MAGEF1,TRIM2
GO:BP	response to zinc ion	GO:0010043	0.0481921	1.31702	57	16	1	60605	GGH
GO:BP	sulfur compound metabolic process	GO:0006790	0.0481921	1.31702	388	29	2	60605	CHPF,BCAN
GO:BP	striated muscle contraction	GO:0006941	0.0481921	1.31702	180	5	1	60605	SCN1B
GO:BP	photoreceptor cell differentiation	GO:0046530	0.0481921	1.31702	65	14	1	60605	RPGRIP1L
GO:BP	regulation of postsynaptic membrane neurotransmitter receptor levels	GO:0099072	0.0481921	1.31702	69	13	1	60605	DNM1
GO:BP	regulation of DNA repair	GO:0006282	0.0483227	1.31585	131	7	1	60605	MAGEF1
GO:BP	forebrain development	GO:0030900	0.0483714	1.31541	392	29	2	60605	RPGRIP1L,BCAN
GO:BP	oligosaccharide biosynthetic process	GO:0009312	0.0484992	1.31427	29	32	1	60605	FBP1
GO:BP	response to cholesterol	GO:0070723	0.0484992	1.31427	30	31	1	60605	CCR5
GO:BP	negative regulation of apoptotic process	GO:0043066	0.0485015	1.31424	928	1	1	60605	MEIS3
GO:BP	modification-dependent macromolecule catabolic process	GO:0043632	0.0485015	1.31424	681	17	2	60605	MAGEF1,TRIM2
GO:BP	nervous system development	GO:0007399	0.048682	1.31263	2484	5	2	60605	MEIS3,SCN1B
GO:BP	positive regulation of proteolysis involved in cellular protein catabolic process	GO:1903052	0.048682	1.31263	135	7	1	60605	MAGEF1
GO:BP	regulation of DNA recombination	GO:0000018	0.0487965	1.31161	136	7	1	60605	MAGEF1
GO:BP	central nervous system neuron differentiation	GO:0021953	0.0487965	1.31161	191	5	1	60605	SCN1B
GO:BP	negative regulation of ATP metabolic process	GO:1903579	0.0487965	1.31161	30	32	1	60605	FBP1
GO:BP	negative regulation of programmed cell death	GO:0043069	0.0487965	1.31161	952	1	1	60605	MEIS3
GO:BP	modulation of chemical synaptic transmission	GO:0050804	0.0493636	1.30659	434	27	2	60605	DNM1,SYP
GO:BP	double-strand break repair via homologous recombination	GO:0000724	0.0493753	1.30649	140	7	1	60605	MAGEF1
GO:BP	regulation of trans-synaptic signaling	GO:0099177	0.0493753	1.30649	435	27	2	60605	DNM1,SYP
GO:BP	recombinational repair	GO:0000725	0.0496135	1.3044	142	7	1	60605	MAGEF1
GO:BP	positive regulation of cell population proliferation	GO:0008284	0.0496135	1.3044	985	1	1	60605	MEIS3
GO:BP	dendritic cell migration	GO:0036336	0.0496135	1.3044	32	31	1	60605	CCR5
GO:BP	multicellular organismal signaling	GO:0035637	0.049628	1.30427	200	5	1	60605	SCN1B
GO:BP	pyrimidine-containing compound biosynthetic process	GO:0072528	0.049628	1.30427	40	25	1	60605	NME7
GO:BP	regulation of cation channel activity	GO:2001257	0.0497224	1.30345	201	5	1	60605	SCN1B
KEGG	Tight junction	KEGG:04530	0.0259616	1.58567	169	22	2	60605	CD1B,CLDN7
KEGG	Glycosaminoglycan biosynthesis - chondroitin sulfate / dermatan sulfate	KEGG:00532	0.0259616	1.58567	20	4	1	60605	CHPF
KEGG	Biosynthesis of cofactors	KEGG:01240	0.0259616	1.58567	156	25	2	60605	GGH,NME7
KEGG	Amoebiasis	KEGG:05146	0.0373619	1.42757	101	3	1	60605	CD1B
KEGG	KEGG root term	KEGG:00000	0.0373619	1.42757	8000	33	10	60605	CD1B,CHPF,SCN1B,DNM1,GGH,CLDN7,NME7,CCR5,FBP1,CD209
KEGG	Folate biosynthesis	KEGG:00790	0.0373619	1.42757	26	16	1	60605	GGH
KEGG	Antifolate resistance	KEGG:01523	0.0373619	1.42757	31	16	1	60605	GGH
KEGG	Endocytosis	KEGG:04144	0.0373619	1.42757	252	31	2	60605	DNM1,CCR5
KEGG	Hematopoietic cell lineage	KEGG:04640	0.0373619	1.42757	95	3	1	60605	CD1B
KEGG	Endocrine and other factor-regulated calcium reabsorption	KEGG:04961	0.0458996	1.33819	53	13	1	60605	DNM1
KEGG	Adrenergic signaling in cardiomyocytes	KEGG:04261	0.0458996	1.33819	150	5	1	60605	SCN1B
KEGG	Fructose and mannose metabolism	KEGG:00051	0.0472386	1.3257	33	32	1	60605	FBP1
KEGG	Bacterial invasion of epithelial cells	KEGG:05100	0.0472386	1.3257	77	13	1	60605	DNM1
KEGG	Pentose phosphate pathway	KEGG:00030	0.0472386	1.3257	30	32	1	60605	FBP1
KEGG	Synaptic vesicle cycle	KEGG:04721	0.0472386	1.3257	78	13	1	60605	DNM1
